# Supplementary material for: Evaluation and Differential Diagnosis of a Genetic Marked Brucella Vaccine A19ΔvirB12 for Cattle
Source: Front Immunol. 2021 Jun 7;12:679560. doi: 10.3389/fimmu.2021.679560 (PMC8215367; doi:10.3389/fimmu.2021.679560)
Supplement: Supplementary Table 1 — Comparison of cytokine level and spleen weight of mice before and after challenge. Differences were determined by the two-tailed Student’s t test. [file Table_1.xlsx]

## Sheet: Sheet2
Detection	Mean		P-value	Mean		P-value
	A19 group (10 wpv)	A19 group (3 wpc)		A19ΔvirB12 group (10 wpv)	A19ΔvirB12 group (3 wpc)
Spleen weight (mg)	96.225	124.65	0.003309	121.675	120.525	0.919785
IL-4 (pg/mL)	48.6275	83.3725	0.032911	61.9525	71.095	0.626438
IFN-γ (pg/mL)	15.175	92.1075	0.011764	33.045	43.03	0.625728
