# Supplementary material for: Evaluation and Differential Diagnosis of a Genetic Marked Brucella Vaccine A19ΔvirB12 for Cattle
Source: Front Immunol. 2021 Jun 7;12:679560. doi: 10.3389/fimmu.2021.679560 (PMC8215367; doi:10.3389/fimmu.2021.679560)
Supplement: Supplementary Table 2 — Identified results of mass spectrometry. [file Table_2.xlsx]

## Sheet: Sheet1
Protein accession	Protein description	Gene name	MW [kDa]	Coverage [%]	MS/MS Counts	Peptides	Unique peptides	MS/MS Count Logv01	MS/MS Count Logv02	MS/MS Count Logv03	MS/MS Count Logw01	MS/MS Count Logw02	MS/MS Count Logw03	MS/MS Count Stav01	MS/MS Count Stav02	MS/MS Count Stav03	MS/MS Count Staw01	MS/MS Count Staw02	MS/MS Count Staw03	Peptides Logv01	Peptides Logv02	Peptides Logv03	Peptides Logw01	Peptides Logw02	Peptides Logw03	Peptides Stav01	Peptides Stav02	Peptides Stav03	Peptides Staw01	Peptides Staw02	Peptides Staw03	Unique peptides Logv01	Unique peptides Logv02	Unique peptides Logv03	Unique peptides Logw01	Unique peptides Logw02	Unique peptides Logw03	Unique peptides Stav01	Unique peptides Stav02	Unique peptides Stav03	Unique peptides Staw01	Unique peptides Staw02	Unique peptides Staw03	LFQ intensity Logv01	LFQ intensity Logv02	LFQ intensity Logv03	LFQ intensity Logw01	LFQ intensity Logw02	LFQ intensity Logw03
P0C0Z4	50S ribosomal protein L16 OS=Brucella abortus (strain 2308) OX=359391 GN=rplP PE=3 SV=1	rplP	15.501	43.1	151	7	7	15	18	21	13	18	15	9	9	8	9	7	9	5	6	6	5	5	6	4	4	5	5	5	5	5	6	6	5	5	6	4	4	5	5	5	5	2512600000	10333000000	10101000000	1645900000	4953200000	4871400000
P0C0Z6	30S ribosomal protein S15 OS=Brucella abortus (strain 2308) OX=359391 GN=rpsO PE=3 SV=1	rpsO	10.21	49.4	127	5	5	16	13	12	11	10	11	8	9	12	10	8	7	5	4	5	4	4	4	4	4	4	5	4	4	5	4	5	4	4	4	4	4	4	5	4	4	5299200000	11884000000	10151000000	5869300000	5512300000	5215800000
P0C124	Isoleucine--tRNA ligase OS=Brucella abortus (strain 2308) OX=359391 GN=ileS PE=3 SV=1	ileS	110.04	70.3	572	67	67	71	48	43	37	67	62	63	30	29	52	35	35	58	46	49	49	55	54	59	34	38	54	40	37	58	46	49	49	55	54	59	34	38	54	40	37	7656400000	3580800000	3810300000	4279500000	7453000000	6977100000
P0C126	Protein-export protein SecB OS=Brucella abortus (strain 2308) OX=359391 GN=secB PE=3 SV=1	secB	17.878	64.4	205	10	10	25	15	17	24	10	9	15	18	21	17	19	15	8	7	9	9	8	8	8	8	8	8	8	8	8	7	9	9	8	8	8	8	8	8	8	8	7533900000	25713000000	27186000000	11625000000	15356000000	12612000000
P0C145	Urease accessory protein UreE 1 OS=Brucella abortus (strain 2308) OX=359391 GN=ureE1 PE=1 SV=1	ureE1	19.492	55.6	123	10	10	20	10	10	11	4	5	11	8	7	25	7	5	9	7	7	8	7	6	10	5	5	9	5	5	9	7	7	8	7	6	10	5	5	9	5	5	1707100000	1161300000	1132400000	1320600000	719810000	717440000
P0DOA0	Sensor kinase CckA OS=Brucella abortus (strain 2308) OX=359391 GN=cckA PE=1 SV=1	cckA	103.19	45.1	319	34	34	26	31	28	24	22	22	33	33	26	23	26	25	27	25	25	28	22	23	28	25	24	25	21	23	27	25	25	28	22	23	28	25	24	25	21	23	1618300000	2643100000	2804100000	1180200000	2109000000	2249200000
Q2YIE9	Heat shock protein Hsp20 OS=Brucella abortus (strain 2308) OX=359391 GN=BAB2_0050 PE=3 SV=1	BAB2_0050	17.429	81.4	222	14	14	14	16	14	4	17	18	21	21	20	34	21	22	11	10	12	10	11	12	12	11	11	13	11	10	11	10	12	10	11	12	12	11	11	13	11	10	1280700000	966200000	824370000	304260000	2487700000	2738600000
Q2YIF2	Antifreeze protein, type I OS=Brucella abortus (strain 2308) OX=359391 GN=BAB2_0047 PE=4 SV=1	BAB2_0047	14.812	38.6	27	7	7	5	4	2	6	3	3	0	1	1	0	1	1	5	3	3	5	3	2	2	2	1	1	2	1	5	3	3	5	3	2	2	2	1	1	2	1	337380000	233200000	215690000	268950000	129050000	179660000
Q2YIF4	Alpha/beta hydrolase fold:Esterase/lipase/thioesterase, active site OS=Brucella abortus (strain 2308) OX=359391 GN=BAB2_0045 PE=4 SV=1	BAB2_0045	36.644	38.1	23	11	11	7	0	0	4	2	2	6	0	0	2	0	0	7	1	2	8	4	3	8	0	0	6	0	0	7	1	2	8	4	3	8	0	0	6	0	0	169600000	0	0	85718000	69961000	119960000
Q2YIF5	Inositol phosphatase/fructose-1,6-bisphosphatase:Inositol monophosphatase OS=Brucella abortus (strain 2308) OX=359391 GN=BAB2_0044 PE=4 SV=1	BAB2_0044	27.658	43.8	123	8	8	14	8	7	14	9	10	15	6	7	22	4	7	8	5	5	8	5	5	8	5	5	8	5	5	8	5	5	8	5	5	8	5	5	8	5	5	1040500000	701930000	582160000	713980000	366920000	364470000
Q2YIF6	N-formylglutamate amidohydrolase OS=Brucella abortus (strain 2308) OX=359391 GN=BAB2_0043 PE=4 SV=1	BAB2_0043	32.682	36.5	24	9	9	3	5	2	0	3	1	0	3	3	0	2	2	3	5	4	1	3	4	0	2	2	1	2	2	3	5	4	1	3	4	0	2	2	1	2	2	0	74301000	72709000	0	78152000	0
Q2YIF7	Response regulator receiver protein CpdR OS=Brucella abortus (strain 2308) OX=359391 GN=cpdR PE=1 SV=1	cpdR	13.586	63.3	38	8	8	13	1	2	6	1	1	3	3	2	0	3	3	8	4	4	7	4	4	6	3	4	3	3	3	8	4	4	7	4	4	6	3	4	3	3	3	735120000	205180000	263860000	598940000	132070000	140330000
Q2YIF8	Bacterial regulatory protein, LuxR family:Response regulator receiver OS=Brucella abortus (strain 2308) OX=359391 GN=BAB2_0041 PE=4 SV=1	BAB2_0041	23.919	53.8	27	11	11	2	0	0	3	4	3	3	1	1	8	1	1	5	0	2	7	5	6	5	3	1	10	1	1	5	0	2	7	5	6	5	3	1	10	1	1	148810000	0	0	105830000	156320000	87967000
Q2YIF9	ATP-binding region, ATPase-like:Histidine kinase A, N-terminal:Bacterial sensor protein, C-terminal:Histidine kinase OS=Brucella abortus (strain 2308) OX=359391 GN=BAB2_0040 PE=4 SV=1	BAB2_0040	38.218	32.9	33	8	8	2	0	0	3	3	3	6	2	3	8	1	2	5	2	1	4	3	4	5	2	3	7	1	2	5	2	1	4	3	4	5	2	3	7	1	2	63811000	86640000	0	72269000	68504000	69735000
Q2YIG3	Sec-independent protein translocase protein TatC OS=Brucella abortus (strain 2308) OX=359391 GN=BAB2_0339 PE=4 SV=1	BAB2_0339	16.351	46.1	31	7	7	2	2	4	5	4	6	1	1	2	1	2	1	6	4	3	6	5	4	3	3	3	2	4	3	6	4	3	6	5	4	3	3	3	2	4	3	312990000	769670000	848250000	683580000	869020000	1113300000
Q2YIG4	ATP/GTP-binding site motif A (P-loop):Ornithine cyclodeaminase/mu-crystallin OS=Brucella abortus (strain 2308) OX=359391 GN=BAB2_0338 PE=4 SV=1	BAB2_0338	39.288	65.1	382	23	23	30	32	35	19	28	26	34	40	38	47	29	24	20	17	17	16	16	16	17	18	20	17	17	17	20	17	17	16	16	16	17	18	20	17	17	17	3501400000	5392900000	5489800000	2407200000	2733000000	2817500000
Q2YIG5	Arginase OS=Brucella abortus (strain 2308) OX=359391 GN=rocF PE=3 SV=1	rocF	33.182	74.5	323	17	17	23	24	20	14	19	21	33	35	33	53	26	22	16	13	13	14	12	13	17	13	13	16	13	13	16	13	13	14	12	13	17	13	13	16	13	13	3923700000	7160300000	7579400000	2511800000	3794200000	4116800000
Q2YIG6	Bacterial regulatory proteins, AsnC family:Binding-protein-dependent transport systems inner membrane component:Bacterial reg OS=Brucella abortus (strain 2308) OX=359391 GN=BAB2_0336 PE=4 SV=1	BAB2_0336	15.959	53.1	23	6	6	4	0	0	4	3	2	4	0	0	6	0	0	5	1	0	5	4	3	6	1	1	6	1	0	5	1	0	5	4	3	6	1	1	6	1	0	284760000	0	0	372300000	74057000	53148000
Q2YIG7	NADH:flavin oxidoreductase/NADH oxidase OS=Brucella abortus (strain 2308) OX=359391 GN=BAB2_0335 PE=4 SV=1	BAB2_0335	39.99	85.7	268	26	26	34	19	23	33	24	24	31	8	9	40	12	11	23	18	19	24	20	19	22	15	16	24	16	16	23	18	19	24	20	19	22	15	16	24	16	16	5673500000	4026700000	3854100000	6191900000	5360200000	5306100000
Q2YIG8	Bacterial regulatory protein, ArsR family OS=Brucella abortus (strain 2308) OX=359391 GN=BAB2_0334 PE=4 SV=1	BAB2_0334	11.225	69.6	31	7	7	3	1	1	4	1	1	5	1	1	11	1	1	6	1	2	7	3	2	5	2	1	7	3	2	6	1	2	7	3	2	5	2	1	7	3	2	184330000	0	99063000	336280000	48370000	64810000
Q2YIG9	Tumour necrosis factor c/lymphotoxin-beta:Bacterial regulatory proteins, IclR family OS=Brucella abortus (strain 2308) OX=359391 GN=BAB2_0215 PE=4 SV=1	BAB2_0215	31.737	59.2	76	14	14	3	7	6	5	8	7	12	8	6	7	4	3	9	5	6	7	8	7	11	8	7	10	5	4	9	5	6	7	8	7	11	8	7	10	5	4	164220000	199580000	167540000	177640000	228690000	192150000
Q2YIH0	Acyl-CoA dehydrogenase:Acyl-CoA dehydrogenase, C-terminal:Acyl-CoA dehydrogenase, central domain:Acyl-CoA dehydrogenase, N-te OS=Brucella abortus (strain 2308) OX=359391 GN=BAB2_0214 PE=3 SV=1	BAB2_0214	41.808	55.2	102	16	15	7	11	12	5	15	10	8	8	6	9	4	7	13	10	10	11	11	12	12	6	7	9	5	7	12	10	10	10	11	12	11	6	7	8	5	7	198570000	228380000	284980000	321550000	229180000	231820000
Q2YIH2	DNA mismatch repair protein MutL OS=Brucella abortus (strain 2308) OX=359391 GN=mutL PE=3 SV=1	mutL	66.782	86	622	53	53	69	60	65	49	42	47	63	57	56	21	50	43	47	42	42	43	44	44	44	42	41	35	42	39	47	42	42	43	44	44	44	42	41	35	42	39	8253400000	8049100000	7905500000	4431400000	4217800000	4362400000
Q2YIH3	Uncharacterized protein OS=Brucella abortus (strain 2308) OX=359391 GN=BAB2_0211 PE=4 SV=1	BAB2_0211	8.923	78.2	172	6	6	16	15	16	13	10	8	11	19	17	18	15	14	5	5	5	5	5	5	5	6	5	5	6	6	5	5	5	5	5	5	5	6	5	5	6	6	5164000000	5814600000	5777500000	5533400000	2314900000	2118300000
Q2YIH4	Tetraacyldisaccharide 4'-kinase OS=Brucella abortus (strain 2308) OX=359391 GN=lpxK PE=3 SV=1	lpxK	36.782	81.8	145	26	26	14	12	12	11	18	18	17	8	9	17	4	5	18	11	15	16	16	16	18	8	10	17	8	8	18	11	15	16	16	16	18	8	10	17	8	8	749030000	264790000	254820000	490370000	356870000	405840000
Q2YIH5	Three-deoxy-D-manno-octulosonic-acid transferase, N-terminal OS=Brucella abortus (strain 2308) OX=359391 GN=kdtA PE=4 SV=1	kdtA	48.901	52.9	116	19	19	15	8	8	15	6	6	19	8	6	13	7	5	16	13	14	18	13	13	15	12	12	16	12	9	16	13	14	18	13	13	15	12	12	16	12	9	1290300000	565320000	677650000	864150000	616430000	809120000
Q2YIH6	Uncharacterized protein OS=Brucella abortus (strain 2308) OX=359391 GN=BAB2_0208 PE=4 SV=1	BAB2_0208	27.198	47.8	132	13	13	14	14	13	9	7	7	13	11	8	15	12	9	12	9	8	10	8	7	13	8	8	10	9	9	12	9	8	10	8	7	13	8	8	10	9	9	715420000	1333100000	1159500000	323180000	545810000	576700000
Q2YIH7	Uncharacterized protein OS=Brucella abortus (strain 2308) OX=359391 GN=BAB2_0207 PE=4 SV=1	BAB2_0207	9.5578	94	193	11	11	34	13	15	25	11	10	22	6	7	36	7	7	10	7	7	11	7	7	9	6	6	11	6	6	10	7	7	11	7	7	9	6	6	11	6	6	8193600000	2671200000	3513600000	9976000000	870960000	940890000
Q2YIH8	ATP phosphoribosyltransferase regulatory subunit OS=Brucella abortus (strain 2308) OX=359391 GN=hisZ PE=3 SV=2	hisZ	40.92	71.4	249	24	24	20	25	24	13	21	16	21	25	23	14	19	28	18	16	18	15	17	16	20	17	18	18	18	18	18	16	18	15	17	16	20	17	18	18	18	18	1218000000	2557800000	2716500000	1005200000	1993200000	2013400000
Q2YIH9	Histidine--tRNA ligase OS=Brucella abortus (strain 2308) OX=359391 GN=hisS PE=3 SV=1	hisS	55.135	64.1	342	33	33	36	29	28	30	20	22	30	27	21	28	32	39	26	23	24	27	22	22	24	20	21	26	22	25	26	23	24	27	22	22	24	20	21	26	22	25	3269000000	7095000000	6090400000	1971000000	4391600000	4287800000
Q2YII1	Methyladenine glycosylase OS=Brucella abortus (strain 2308) OX=359391 GN=tag PE=4 SV=1	tag	24.603	13.3	24	3	3	1	3	2	2	3	3	0	3	3	0	2	2	1	3	2	2	3	3	1	3	3	0	2	2	1	3	2	2	3	3	1	3	3	0	2	2	0	40752000	41231000	36425000	27602000	24783000
Q2YII2	Aldo/keto reductase OS=Brucella abortus (strain 2308) OX=359391 GN=BAB2_0177 PE=1 SV=1	BAB2_0177	32.841	84	223	24	24	22	16	12	22	13	14	21	18	18	22	23	22	21	20	18	20	18	19	20	19	18	19	19	19	21	20	18	20	18	19	20	19	18	19	19	19	5152500000	10758000000	9775300000	8195900000	8203600000	8472100000
Q2YII3	Uncharacterized protein OS=Brucella abortus (strain 2308) OX=359391 GN=glcF PE=4 SV=1	glcF	47.244	31.6	23	11	11	4	1	1	3	3	3	2	0	0	6	0	0	4	3	2	7	7	6	4	0	1	8	2	0	4	3	2	7	7	6	4	0	1	8	2	0	66236000	0	0	141350000	115730000	97849000
Q2YII4	FAD linked oxidase, C-terminal:FAD linked oxidase, N-terminal OS=Brucella abortus (strain 2308) OX=359391 GN=glcE PE=4 SV=1	glcE	44.075	62.4	95	19	19	4	7	6	19	15	16	7	2	2	12	1	4	9	8	9	15	13	14	9	6	4	12	2	6	9	8	9	15	13	14	9	6	4	12	2	6	115530000	195260000	145440000	341450000	545870000	539200000
Q2YII5	ATPase, E1-E2 type:FAD linked oxidase, C-terminal:FAD linked oxidase, N-terminal OS=Brucella abortus (strain 2308) OX=359391 GN=BAB2_0174 PE=4 SV=1	BAB2_0174	53.781	50.6	69	17	17	6	2	3	5	9	6	12	3	3	10	6	4	9	4	6	9	13	13	11	7	6	10	7	8	9	4	6	9	13	13	11	7	6	10	7	8	195930000	89782000	109210000	115400000	302220000	283660000
Q2YII6	Bacterial regulatory protein LysR, HTH motif:Helix-turn-helix, Fis-type:LysR substrate binding domain OS=Brucella abortus (strain 2308) OX=359391 GN=BAB2_0173 PE=3 SV=1	BAB2_0173	33.461	59.2	131	15	15	7	11	11	16	11	10	18	6	8	13	11	9	12	11	12	14	13	9	14	10	13	14	11	11	12	11	12	14	13	9	14	10	13	14	11	11	558300000	483090000	392540000	617530000	334140000	396760000
Q2YII7	Bacterial regulatory protein, GntR family:Bacterial regulatory protein, DeoR family OS=Brucella abortus (strain 2308) OX=359391 GN=BAB2_0172 PE=4 SV=1	BAB2_0172	30.291	59.6	199	16	16	16	19	15	17	14	16	14	25	17	11	18	17	12	14	13	14	12	12	12	13	13	13	12	13	12	14	13	14	12	12	12	13	13	13	12	13	876380000	1552500000	1523100000	1196000000	1038800000	1014800000
Q2YII9	Riboflavin biosynthesis protein OS=Brucella abortus (strain 2308) OX=359391 GN=BAB2_0193 PE=3 SV=1	BAB2_0193	34.809	60.6	119	20	20	20	6	5	19	8	13	22	1	1	20	2	2	15	9	11	16	12	14	16	3	5	15	5	3	15	9	11	16	12	14	16	3	5	15	5	3	1878400000	418890000	388470000	1739800000	730540000	626730000
Q2YIJ1	Haloacid dehalogenase-like hydrolase:HAD-superfamily subfamily IIA hydrolase, hypothetical 3:HAD-superfamily hydrolase, subfa OS=Brucella abortus (strain 2308) OX=359391 GN=BAB2_0191 PE=4 SV=1	BAB2_0191	30.828	64.7	163	17	17	22	15	12	14	14	15	21	8	10	12	10	10	15	10	10	11	10	10	13	7	8	10	7	9	15	10	10	11	10	10	13	7	8	10	7	9	1827400000	1190900000	1228000000	873930000	1353800000	1381000000
Q2YIJ2	10 kDa chaperonin OS=Brucella abortus (strain 2308) OX=359391 GN=groS PE=3 SV=1	groS	10.393	99	765	21	21	62	72	67	41	56	56	48	64	59	52	94	94	12	20	20	12	20	19	9	20	19	8	20	20	12	20	20	12	20	19	9	20	19	8	20	20	47936000000	228780000000	294680000000	39269000000	111290000000	118360000000
Q2YIJ3	60 kDa chaperonin OS=Brucella abortus (strain 2308) OX=359391 GN=groL PE=3 SV=1	groL	57.514	82.4	2477	65	65	171	218	221	180	174	165	144	247	232	146	295	284	41	51	53	45	49	52	39	51	53	41	54	54	41	51	53	45	49	52	39	51	53	41	54	54	106490000000	321290000000	307540000000	196320000000	210770000000	194370000000
Q2YIJ5	Uncharacterized protein OS=Brucella abortus (strain 2308) OX=359391 GN=BAB2_0187 PE=4 SV=1	BAB2_0187	11.166	63.2	115	10	10	9	8	9	15	5	5	12	8	12	16	9	7	8	7	7	10	7	7	9	7	7	10	7	7	8	7	7	10	7	7	9	7	7	10	7	7	768960000	1199400000	1241900000	1823200000	967020000	929460000
Q2YIJ6	Fumarate hydratase class II OS=Brucella abortus (strain 2308) OX=359391 GN=fumC PE=3 SV=1	fumC	49.624	74.5	326	27	27	15	18	24	32	29	30	19	34	30	31	32	32	20	17	17	25	17	18	24	17	17	24	17	19	20	17	17	25	17	18	24	17	17	24	17	19	993220000	1942100000	1964200000	3520400000	3197200000	3200100000
Q2YIJ8	Glucose/galactose transporter OS=Brucella abortus (strain 2308) OX=359391 GN=gluP PE=3 SV=1	gluP	43.8	6.3	11	2	2	0	1	1	0	1	1	1	1	2	0	2	1	1	1	1	0	1	1	2	1	2	0	2	2	1	1	1	0	1	1	2	1	2	0	2	2	0	0	0	0	0	0
Q2YIJ9	ATP phosphoribosyltransferase OS=Brucella abortus (strain 2308) OX=359391 GN=hisG PE=3 SV=1	hisG	25.469	58	117	12	12	12	8	10	11	13	16	13	5	5	10	6	8	10	9	9	10	10	11	11	7	7	10	9	9	10	9	9	10	10	11	11	7	7	10	9	9	1322400000	642690000	693270000	897880000	823480000	890450000
Q2YIK0	Protein-methionine-sulfoxide reductase catalytic subunit MsrP OS=Brucella abortus (strain 2308) OX=359391 GN=msrP PE=3 SV=1	msrP	35.416	50.8	97	14	14	19	6	6	11	5	7	14	6	5	8	5	5	14	10	10	11	9	10	14	9	9	10	9	9	14	10	10	11	9	10	14	9	9	10	9	9	5030700000	1593600000	1542400000	1749000000	1117500000	1163900000
Q2YIK1	Protein-methionine-sulfoxide reductase heme-binding subunit MsrQ OS=Brucella abortus (strain 2308) OX=359391 GN=msrQ PE=3 SV=1	msrQ	24.796	4.1	8	1	1	0	1	1	0	1	1	0	1	1	0	1	1	0	1	1	0	1	1	0	1	1	0	1	1	0	1	1	0	1	1	0	1	1	0	1	1	0	0	0	0	0	0
Q2YIK6	Bacterial regulatory proteins, IclR family OS=Brucella abortus (strain 2308) OX=359391 GN=BAB2_0235 PE=4 SV=1	BAB2_0235	30.045	25.4	53	7	7	5	2	2	6	4	4	5	6	4	5	5	5	7	3	4	6	5	5	6	6	5	6	6	5	7	3	4	6	5	5	6	6	5	6	6	5	121960000	85949000	117740000	101510000	139700000	135280000
Q2YIK7	Uncharacterized protein OS=Brucella abortus (strain 2308) OX=359391 GN=BAB2_0234 PE=4 SV=1	BAB2_0234	44.056	27	32	8	8	1	2	1	0	5	5	3	2	4	2	4	3	4	3	2	3	5	4	4	2	2	4	4	2	4	3	2	3	5	4	4	2	2	4	4	2	17203000	77807000	0	31780000	82881000	104400000
Q2YIK8	TonB-dependent receptor protein OS=Brucella abortus (strain 2308) OX=359391 GN=BAB2_0233 PE=3 SV=1	BAB2_0233	75.219	51	196	30	30	1	28	17	13	17	19	5	18	16	16	26	20	9	23	24	18	24	24	8	20	21	15	24	23	9	23	24	18	24	24	8	20	21	15	24	23	157480000	938220000	887590000	750960000	761770000	765420000
Q2YIL0	D-amino acid dehydrogenase OS=Brucella abortus (strain 2308) OX=359391 GN=dadA PE=3 SV=1	dadA	45.109	88.2	430	37	37	45	10	10	49	41	44	50	17	20	101	21	22	30	14	14	33	31	32	30	19	20	35	21	22	30	14	14	33	31	32	30	19	20	35	21	22	3602400000	432010000	420360000	9075400000	7188000000	6547400000
Q2YIL1	Helix-turn-helix motif:Cupin domain OS=Brucella abortus (strain 2308) OX=359391 GN=BAB2_0310 PE=4 SV=1	BAB2_0310	20.047	23.6	14	5	5	2	0	1	3	2	3	0	1	1	0	0	1	3	2	1	3	2	3	1	1	1	2	1	2	3	2	1	3	2	3	1	1	1	2	1	2	273320000	0	0	331750000	0	0
Q2YIL2	Beta and gamma crystallin:Aminotransferase class-III OS=Brucella abortus (strain 2308) OX=359391 GN=BAB2_0309 PE=3 SV=1	BAB2_0309	47.166	47.3	86	16	16	9	9	9	10	8	9	7	6	3	7	4	5	13	13	12	13	14	15	12	9	9	11	9	10	13	13	12	13	14	15	12	9	9	11	9	10	695640000	352550000	358980000	469110000	909740000	858160000
Q2YIL3	Bacterial regulatory protein, GntR family OS=Brucella abortus (strain 2308) OX=359391 GN=hutC PE=4 SV=1	hutC	27.537	64.8	117	14	14	6	10	11	9	12	13	3	17	12	7	9	8	8	11	12	9	13	13	9	13	12	9	11	10	8	11	12	9	13	13	9	13	12	9	11	10	668770000	1402800000	1381400000	1211100000	1612400000	1547600000
Q2YIL4	Amidohydrolase OS=Brucella abortus (strain 2308) OX=359391 GN=BAB2_0307 PE=1 SV=1	BAB2_0307	49.102	85.2	188	26	26	18	4	5	27	19	14	28	8	8	41	8	8	18	4	7	19	12	13	20	7	7	22	11	9	18	4	7	19	12	13	20	7	7	22	11	9	744870000	47687000	88390000	1152500000	1030400000	883030000
Q2YIL5	Imidazolonepropionase OS=Brucella abortus (strain 2308) OX=359391 GN=hutI PE=3 SV=1	hutI	43.52	55.3	250	24	24	12	14	16	17	20	19	17	25	26	25	29	30	17	18	18	18	23	23	18	22	23	19	23	23	17	18	18	18	23	23	18	22	23	19	23	23	1851400000	1579100000	1497100000	3621500000	3622400000	3450600000
Q2YIL6	Histidine ammonia-lyase OS=Brucella abortus (strain 2308) OX=359391 GN=hutH PE=3 SV=1	hutH	53.253	53	319	22	22	30	18	18	22	32	25	30	27	28	40	25	24	19	15	17	16	21	20	19	20	19	18	19	19	19	15	17	16	21	20	19	20	19	18	19	19	2558400000	1456500000	1491800000	3252600000	6545400000	6258500000
Q2YIL7	N-formylglutamate amidohydrolase OS=Brucella abortus (strain 2308) OX=359391 GN=BAB2_0304 PE=4 SV=1	BAB2_0304	29.386	80.8	134	16	16	12	4	6	20	18	15	5	6	6	26	8	8	12	9	8	12	13	12	7	9	9	12	11	11	12	9	8	12	13	12	7	9	9	12	11	11	580550000	300750000	339220000	1089700000	815270000	930410000
Q2YIL8	Urocanate hydratase OS=Brucella abortus (strain 2308) OX=359391 GN=hutU PE=3 SV=1	hutU	61.228	45.2	230	25	25	30	7	7	26	21	18	22	10	11	46	17	15	22	13	12	22	17	18	20	15	15	23	17	17	22	13	12	22	17	18	20	15	15	23	17	17	3527900000	765830000	716020000	5277000000	4477900000	4175500000
Q2YIL9	Uncharacterized protein OS=Brucella abortus (strain 2308) OX=359391 GN=BAB2_0302 PE=4 SV=1	BAB2_0302	22.214	56.5	63	7	7	2	3	3	8	9	9	4	4	4	4	6	7	4	4	4	7	5	5	4	4	5	4	4	5	4	4	4	7	5	5	4	4	5	4	4	5	148930000	79615000	147980000	415340000	367430000	358800000
Q2YIM0	Aminotransferase, class IV OS=Brucella abortus (strain 2308) OX=359391 GN=BAB2_0301 PE=4 SV=1	BAB2_0301	32.422	80.2	257	21	21	25	21	25	21	21	22	22	16	18	28	23	15	18	14	15	14	16	17	18	16	16	16	15	15	18	14	15	14	16	17	18	16	16	16	15	15	4194400000	2891000000	2789800000	4021300000	2441000000	2611200000
Q2YIM1	MaoC-like dehydratase OS=Brucella abortus (strain 2308) OX=359391 GN=BAB2_0266 PE=4 SV=1	BAB2_0266	17.534	38.6	39	6	6	3	3	2	3	4	3	5	2	3	4	3	4	6	6	6	5	6	6	6	6	5	6	5	6	6	6	6	5	6	6	6	6	5	6	5	6	1127300000	396140000	401890000	780790000	642940000	560930000
Q2YIM2	Haloacid dehalogenase/epoxide hydrolase:Haloacid dehalogenase-like hydrolase:HAD-superfamily hydrolase, subfamily IA, variant OS=Brucella abortus (strain 2308) OX=359391 GN=BAB2_0265 PE=4 SV=1	BAB2_0265	24.164	44.4	32	8	8	6	5	3	3	3	4	1	2	3	1	0	1	4	7	6	2	5	7	2	5	4	2	0	1	4	7	6	2	5	7	2	5	4	2	0	1	335600000	179030000	132890000	332070000	189130000	143370000
Q2YIM3	Oxidoreductase, putative OS=Brucella abortus (strain 2308) OX=359391 GN=BAB2_0264 PE=1 SV=1	BAB2_0264	46.669	61.2	204	25	25	21	20	22	16	21	18	19	12	11	14	17	13	22	17	17	22	18	19	21	16	14	18	14	12	22	17	17	22	18	19	21	16	14	18	14	12	1564700000	1298800000	1325100000	1150000000	1193800000	1074500000
Q2YIM4	NAD(P) transhydrogenase subunit beta OS=Brucella abortus (strain 2308) OX=359391 GN=pntB PE=3 SV=1	pntB	48.509	26.2	114	14	14	10	10	9	12	9	5	12	7	8	18	6	8	11	9	8	12	11	11	10	10	10	11	10	10	11	9	8	12	11	11	10	10	10	11	10	10	1760500000	373950000	381690000	1104400000	719840000	586900000
Q2YIM5	Antifreeze protein, type I:Pollen allergen Poa pIX/Phl pVI, C-terminal OS=Brucella abortus (strain 2308) OX=359391 GN=pntAB PE=4 SV=1	pntAB	14.396	9.4	0	1	1	0	0	0	0	0	0	0	0	0	0	0	0	1	1	1	1	1	1	1	1	1	1	1	1	1	1	1	1	1	1	1	1	1	1	1	1	0	0	0	0	0	0
Q2YIM6	RecA bacterial DNA recombination protein:Alanine dehydrogenase/PNT, C-terminal:Alanine dehydrogenase/PNT, N-terminal OS=Brucella abortus (strain 2308) OX=359391 GN=pntA PE=4 SV=1	pntA	44.151	72.7	377	35	35	42	27	24	44	27	31	46	21	20	57	17	21	32	23	22	31	23	23	32	20	22	31	20	21	32	23	22	31	23	23	32	20	22	31	20	21	5880700000	3449700000	3431300000	7792000000	4812300000	4520500000
Q2YIM7	Uncharacterized protein OS=Brucella abortus (strain 2308) OX=359391 GN=BAB2_0260 PE=4 SV=1	BAB2_0260	7.9433	43.2	12	2	2	0	3	4	0	1	4	0	0	0	0	0	0	0	1	1	1	1	2	1	1	0	0	0	0	0	1	1	1	1	2	1	1	0	0	0	0	0	137380000	109440000	0	119540000	167470000
Q2YIM8	RNA-binding region RNP-1 (RNA recognition motif) OS=Brucella abortus (strain 2308) OX=359391 GN=BAB2_0259 PE=4 SV=1	BAB2_0259	27.949	28.2	18	6	6	5	3	4	0	1	1	2	1	0	0	1	0	4	3	4	1	3	4	3	3	4	0	1	0	4	3	4	1	3	4	3	3	4	0	1	0	93826000	87013000	82671000	0	24041000	20014000
Q2YIN0	Beta-lactamase OS=Brucella abortus (strain 2308) OX=359391 GN=BAB2_0257 PE=4 SV=1	BAB2_0257	45.68	24.9	7	7	7	0	0	0	3	2	1	0	0	0	1	0	0	2	3	2	2	4	1	0	0	2	1	1	1	2	3	2	2	4	1	0	0	2	1	1	1	0	0	0	0	98035000	0
Q2YIN1	Nickel/cobalt efflux system OS=Brucella abortus (strain 2308) OX=359391 GN=BAB2_0094 PE=3 SV=1	BAB2_0094	38.641	13.6	5	2	2	2	0	0	1	1	0	1	0	0	0	0	0	1	0	0	1	1	0	1	0	0	0	0	0	1	0	0	1	1	0	1	0	0	0	0	0	11669000	0	0	0	0	0
Q2YIN4	GCN5-related N-acetyltransferase OS=Brucella abortus (strain 2308) OX=359391 GN=BAB2_0090 PE=1 SV=1	BAB2_0090	26.114	52	81	11	11	8	6	5	7	6	7	9	3	5	16	5	4	10	7	7	7	7	8	10	6	6	7	7	7	10	7	7	7	7	8	10	6	6	7	7	7	1876800000	438340000	436260000	977390000	891080000	951310000
Q2YIN5	Molybdenum import ATP-binding protein ModC OS=Brucella abortus (strain 2308) OX=359391 GN=modC PE=3 SV=1	modC	38.88	33.1	28	9	9	3	0	1	6	4	3	6	0	0	5	0	0	6	0	1	7	3	3	8	0	0	6	0	0	6	0	1	7	3	3	8	0	0	6	0	0	205800000	0	0	151630000	70748000	69063000
Q2YIN7	Molybdenum ABC transporter, periplasmic binding protein OS=Brucella abortus (strain 2308) OX=359391 GN=modA PE=4 SV=1	modA	26.65	61.8	141	15	15	14	16	13	12	12	14	15	8	10	15	6	6	11	13	13	12	12	11	13	9	11	13	9	8	11	13	13	12	12	11	13	9	11	13	9	8	353610000	1040500000	1045100000	585330000	723500000	727200000
Q2YIN9	UPF0176 protein BAB2_0085 OS=Brucella abortus (strain 2308) OX=359391 GN=BAB2_0085 PE=3 SV=1	BAB2_0085	35.143	32.3	12	9	9	5	2	1	2	0	0	1	0	0	0	1	0	5	3	3	5	2	2	1	0	0	4	1	1	5	3	3	5	2	2	1	0	0	4	1	1	103180000	0	0	69730000	0	0
Q2YIP1	KDPG and KHG aldolase OS=Brucella abortus (strain 2308) OX=359391 GN=BAB2_0083 PE=4 SV=1	BAB2_0083	20.777	70.1	73	10	10	7	9	9	14	7	7	1	4	4	0	5	6	10	9	9	10	8	7	6	8	6	4	7	7	10	9	9	10	8	7	6	8	6	4	7	7	242840000	818820000	897980000	891490000	526520000	392960000
Q2YIP2	ATP/GTP-binding site motif A (P-loop) OS=Brucella abortus (strain 2308) OX=359391 GN=BAB2_0082 PE=4 SV=1	BAB2_0082	67.148	37.4	69	22	22	11	10	14	9	11	13	1	0	0	0	0	0	10	13	16	11	13	15	4	2	1	5	1	2	10	13	16	11	13	15	4	2	1	5	1	2	280630000	257800000	231760000	294320000	379050000	316310000
Q2YIP3	Response regulator receiver:Sigma-54 factor interaction domain:Helix-turn-helix, Fis-type:AAA ATPase OS=Brucella abortus (strain 2308) OX=359391 GN=BAB2_0081 PE=4 SV=1	BAB2_0081	53.952	63.9	79	26	26	17	5	3	9	16	14	1	2	3	3	3	3	17	7	6	17	18	18	4	2	6	10	5	6	17	7	6	17	18	18	4	2	6	10	5	6	595140000	224980000	203100000	393100000	432210000	393270000
Q2YIP4	Peptidase M3:Neutral zinc metallopeptidases, zinc-binding region OS=Brucella abortus (strain 2308) OX=359391 GN=pepF PE=3 SV=1	pepF	70.33	64.2	357	42	42	36	27	28	36	26	25	32	25	23	37	31	31	32	30	30	32	31	30	32	26	26	31	31	31	32	30	30	32	31	30	32	26	26	31	31	31	2627300000	4917100000	5141600000	3159400000	4698300000	4759300000
Q2YIP5	Anthranilate synthase component I and chorismate binding protein OS=Brucella abortus (strain 2308) OX=359391 GN=BAB2_0079 PE=4 SV=1	BAB2_0079	43.757	45.2	69	15	15	7	4	8	5	7	8	8	3	2	12	3	2	11	5	7	7	7	5	11	4	3	12	4	4	11	5	7	7	7	5	11	4	3	12	4	4	134130000	167640000	149210000	89820000	101770000	122070000
Q2YIP6	Aminotransferase, class IV OS=Brucella abortus (strain 2308) OX=359391 GN=BAB2_0078 PE=4 SV=1	BAB2_0078	24.905	61.1	93	11	11	8	4	6	10	7	5	12	6	7	15	8	5	9	5	5	9	6	5	8	6	6	9	7	7	9	5	5	9	6	5	8	6	6	9	7	7	311960000	355860000	334030000	489080000	437730000	515330000
Q2YIP7	Homospermidine synthase OS=Brucella abortus (strain 2308) OX=359391 GN=BAB2_0077 PE=4 SV=1	BAB2_0077	54.292	49.1	152	21	21	22	8	7	14	13	13	23	5	5	32	4	6	20	11	13	17	13	13	21	9	8	19	9	9	20	11	13	17	13	13	21	9	8	19	9	9	2871200000	610520000	616830000	2222200000	1210400000	1203300000
Q2YIP8	Lipoprotein Omp10 OS=Brucella abortus (strain 2308) OX=359391 GN=omp10 PE=4 SV=1	omp10	13.26	31	0	2	2	0	0	0	0	0	0	0	0	0	0	0	0	2	2	2	2	2	2	2	2	2	2	2	2	2	2	2	2	2	2	2	2	2	2	2	2	0	0	0	0	0	0
Q2YIP9	Uncharacterized protein OS=Brucella abortus (strain 2308) OX=359391 GN=BAB2_0374 PE=4 SV=1	BAB2_0374	23.084	80.3	150	21	21	15	11	12	10	11	13	6	13	14	19	11	15	18	15	14	19	16	16	16	15	15	19	16	16	18	15	14	19	16	16	16	15	15	19	16	16	2673400000	2463600000	2277900000	1976500000	1897000000	1791600000
Q2YIQ1	Erythritol kinase OS=Brucella abortus (strain 2308) OX=359391 GN=eryA PE=1 SV=2	eryA	54.631	58.5	325	26	26	70	26	25	17	18	21	76	19	16	29	4	4	26	20	20	21	18	18	25	16	16	23	11	9	26	20	20	21	18	18	25	16	16	23	11	9	12669000000	2663700000	2706200000	1368300000	1665700000	1439300000
Q2YIQ2	Glycerol-3-phosphate dehydrogenase OS=Brucella abortus (strain 2308) OX=359391 GN=BAB2_0371 PE=3 SV=1	BAB2_0371	56.19	75.3	575	44	43	114	44	49	38	28	26	123	29	35	52	18	19	39	35	36	36	33	34	42	29	30	35	24	24	38	34	35	35	32	33	41	29	30	34	24	24	34064000000	12849000000	12597000000	4591100000	4332800000	4514400000
Q2YIQ3	D-erythrulose 4-phosphate dehydrogenase OS=Brucella abortus (strain 2308) OX=359391 GN=BAB2_0370 PE=4 SV=1	BAB2_0370	35.01	79.4	300	25	25	53	21	23	13	16	13	48	31	29	19	18	16	23	13	14	16	14	14	24	14	14	21	13	13	23	13	14	16	14	14	24	14	14	21	13	13	8980000000	15702000000	13242000000	1070100000	2248900000	2324600000
Q2YIQ4	Putative sugar-binding domain OS=Brucella abortus (strain 2308) OX=359391 GN=eryD PE=4 SV=1	eryD	33.586	44.9	58	13	13	3	0	1	8	16	16	0	0	0	9	3	2	4	4	2	11	11	12	2	0	0	10	7	5	4	4	2	11	11	12	2	0	0	10	7	5	113690000	23235000	0	411490000	486790000	395960000
Q2YIQ5	Bacterial regulatory protein, DeoR family OS=Brucella abortus (strain 2308) OX=359391 GN=BAB2_0368 PE=4 SV=1	BAB2_0368	27.54	25.2	24	4	4	2	2	2	3	3	1	1	4	2	4	0	0	2	3	3	4	2	2	2	3	3	2	1	1	2	3	3	4	2	2	2	3	3	2	1	1	0	204960000	174760000	72159000	0	0
Q2YIQ6	L-erythrulose-1-phosphate isomerase OS=Brucella abortus (strain 2308) OX=359391 GN=eryH PE=1 SV=1	eryH	27.87	62.9	152	14	14	21	12	12	13	12	10	9	17	13	13	10	10	13	12	12	13	11	12	14	12	11	14	12	12	13	12	12	13	11	12	14	12	11	14	12	12	1863400000	3352600000	3183800000	1482600000	1390000000	1516100000
Q2YIQ7	Ribose/galactose isomerase OS=Brucella abortus (strain 2308) OX=359391 GN=BAB2_0366 PE=4 SV=1	BAB2_0366	15.708	96	338	13	13	41	25	29	21	18	18	23	42	39	23	34	25	12	12	11	13	11	10	12	12	12	12	12	11	12	12	11	13	11	10	12	12	12	12	12	11	12779000000	13792000000	14966000000	11218000000	4812200000	5363200000
Q2YIQ8	Fructose-1,6-bisphosphate aldolase OS=Brucella abortus (strain 2308) OX=359391 GN=fbaA PE=3 SV=1	fbaA	38.785	68.9	618	29	29	54	56	55	51	44	41	54	50	40	80	46	47	24	18	19	26	20	19	25	19	19	26	18	19	24	18	19	26	20	19	25	19	19	26	18	19	7581200000	17607000000	18061000000	9124100000	7757000000	7482100000
Q2YIQ9	Fructose-1,6-bisphosphatase class 1 OS=Brucella abortus (strain 2308) OX=359391 GN=fbp PE=3 SV=1	fbp	36.155	40.3	60	12	12	3	12	8	5	7	9	2	2	3	0	4	5	7	8	8	8	7	8	6	3	2	4	5	5	7	8	8	8	7	8	6	3	2	4	5	5	94541000	487080000	481630000	248390000	419910000	563720000
Q2YIR1	Uncharacterized protein OS=Brucella abortus (strain 2308) OX=359391 GN=BAB2_0362 PE=4 SV=1	BAB2_0362	24.685	18.3	14	4	4	3	0	0	5	1	0	2	0	0	3	0	0	3	0	0	4	2	0	4	0	0	3	0	0	3	0	0	4	2	0	4	0	0	3	0	0	77098000	0	0	57859000	44829000	0
Q2YIR2	Elongation factor G, C-terminal:Elongation factor, GTP-binding:ATP/GTP-binding site motif A (P-loop):Elongation factor Tu, do OS=Brucella abortus (strain 2308) OX=359391 GN=BAB2_0361 PE=4 SV=1	BAB2_0361	66.818	62.7	352	41	41	65	23	26	38	32	32	52	16	17	19	15	17	32	29	29	34	32	31	35	23	24	27	24	24	32	29	29	34	32	31	35	23	24	27	24	24	6238900000	3394400000	3285800000	4334900000	5411000000	5320400000
Q2YIR3	Magnesium transporter MgtE OS=Brucella abortus (strain 2308) OX=359391 GN=mgtE PE=3 SV=1	mgtE	50.702	19.4	27	8	8	4	0	1	1	5	4	5	2	1	4	0	0	6	1	1	5	5	6	6	2	2	5	1	3	6	1	1	5	5	6	6	2	2	5	1	3	185330000	0	0	129470000	176090000	81236000
Q2YIR6	ATP/GTP-binding site motif A (P-loop):Inosine/uridine-preferring nucleoside hydrolase OS=Brucella abortus (strain 2308) OX=359391 GN=BAB2_0005 PE=4 SV=1	BAB2_0005	35.928	19.9	114	8	8	20	3	4	9	5	5	20	6	7	23	6	6	8	5	5	8	5	6	7	5	5	8	5	5	8	5	5	8	5	6	7	5	5	8	5	5	3327100000	708850000	786830000	973300000	835270000	743290000
Q2YIR7	Ribokinase OS=Brucella abortus (strain 2308) OX=359391 GN=rbsK PE=3 SV=1	rbsK	32.003	62.9	142	14	14	21	3	7	16	10	11	24	7	9	21	7	6	12	7	7	13	9	10	12	8	9	12	8	7	12	7	7	13	9	10	12	8	9	12	8	7	3358000000	637910000	728500000	2291800000	1160700000	1178700000
Q2YIS1	Uncharacterized protein OS=Brucella abortus (strain 2308) OX=359391 GN=BAB2_0170 PE=4 SV=1	BAB2_0170	8.7297	78.5	32	5	5	5	2	2	4	1	1	2	3	4	6	1	1	5	5	4	4	4	4	5	4	3	5	2	3	5	5	4	4	4	4	5	4	3	5	2	3	569090000	164890000	177920000	1056700000	63394000	44606000
Q2YIS2	Cytochrome c heme-binding site:Cytochrome c, class IA/ IB:Cytochrome c, class I OS=Brucella abortus (strain 2308) OX=359391 GN=cycA PE=4 SV=1	cycA	14.268	51.9	61	10	10	1	11	10	8	10	7	0	1	2	0	7	4	4	7	8	9	7	8	1	2	4	2	6	6	4	7	8	9	7	8	1	2	4	2	6	6	37184000	1385900000	1769000000	1180700000	641540000	615980000
Q2YIS3	RNA-binding region RNP-1 (RNA recognition motif):Nickel-dependent hydrogenase b-type cytochrome subunit OS=Brucella abortus (strain 2308) OX=359391 GN=BAB2_0165 PE=4 SV=1	BAB2_0165	20.928	6.2	1	1	1	0	0	1	0	0	0	0	0	0	0	0	0	0	0	1	0	0	0	0	0	0	0	0	0	0	0	1	0	0	0	0	0	0	0	0	0	0	0	7577800	0	0	0
Q2YIS4	Citrate lyase, beta subunit, putative OS=Brucella abortus (strain 2308) OX=359391 GN=BAB2_0164 PE=3 SV=1	BAB2_0164	29.007	78.5	138	16	16	9	9	8	17	13	13	15	8	4	30	5	7	12	8	8	10	11	10	13	7	4	14	6	5	12	8	8	10	11	10	13	7	4	14	6	5	472190000	268830000	269950000	998990000	481410000	361610000
Q2YIS5	Uncharacterized protein OS=Brucella abortus (strain 2308) OX=359391 GN=BAB2_0163 PE=4 SV=1	BAB2_0163	30.988	75.2	101	18	18	6	0	1	14	7	8	10	4	4	40	4	3	13	8	8	14	10	11	15	7	7	17	8	5	13	8	8	14	10	11	15	7	7	17	8	5	406130000	170530000	183690000	1236400000	374150000	326310000
Q2YIS6	L-carnitine dehydratase/bile acid-inducible protein F OS=Brucella abortus (strain 2308) OX=359391 GN=BAB2_0162 PE=4 SV=1	BAB2_0162	43.552	51.4	129	18	18	9	7	8	14	8	7	16	6	6	42	2	4	15	7	9	13	10	11	15	10	7	15	6	7	15	7	9	13	10	11	15	10	7	15	6	7	865870000	318720000	380520000	985980000	443990000	352660000
Q2YIS7	Bacterial regulatory protein LysR, HTH motif:LysR substrate binding domain OS=Brucella abortus (strain 2308) OX=359391 GN=BAB2_0161 PE=3 SV=1	BAB2_0161	32.415	22.8	25	7	7	4	0	0	3	4	3	5	0	0	6	0	0	4	0	1	4	4	4	5	0	0	4	0	0	4	0	1	4	4	4	5	0	0	4	0	0	70861000	0	0	51533000	35912000	25056000
Q2YIS8	Uncharacterized protein OS=Brucella abortus (strain 2308) OX=359391 GN=BAB2_0160 PE=4 SV=1	BAB2_0160	14.787	68.8	44	9	9	6	4	3	7	3	3	5	3	2	5	1	2	6	7	6	8	7	7	6	6	7	6	4	5	6	7	6	8	7	7	6	6	7	6	4	5	178870000	133470000	166640000	171010000	84329000	93130000
Q2YIS9	Ferrochelatase OS=Brucella abortus (strain 2308) OX=359391 GN=hemH PE=3 SV=1	hemH	40.082	60.2	173	18	18	17	9	10	15	13	15	13	13	12	26	16	14	18	14	13	17	15	12	14	14	14	17	12	12	18	14	13	17	15	12	14	14	14	17	12	12	623460000	721430000	817710000	1151700000	1008200000	1016600000
Q2YIT0	Band 7 protein:Stomatin OS=Brucella abortus (strain 2308) OX=359391 GN=BAB2_0074 PE=4 SV=1	BAB2_0074	35.681	51.8	102	13	13	11	5	6	11	14	10	11	3	4	14	7	6	9	8	8	8	11	10	9	6	5	10	7	7	9	8	8	8	11	10	9	6	5	10	7	7	378860000	267280000	254190000	515910000	548240000	564510000
Q2YIT1	Nodulation protein nfed, c-terminal only OS=Brucella abortus (strain 2308) OX=359391 GN=BAB2_0073 PE=4 SV=1	BAB2_0073	17.092	35.5	33	6	6	1	2	2	1	2	1	2	6	4	1	6	5	4	5	5	5	5	6	5	6	6	3	6	6	4	5	5	5	5	6	5	6	6	3	6	6	0	36556000	53763000	76779000	0	42206000
Q2YIT2	Uncharacterized protein OS=Brucella abortus (strain 2308) OX=359391 GN=BAB2_0071 PE=4 SV=1	BAB2_0071	55.043	51.4	69	21	21	2	5	6	3	10	8	2	7	8	4	9	5	4	13	14	3	15	16	5	13	13	4	15	12	4	13	14	3	15	16	5	13	13	4	15	12	137220000	221200000	215150000	264450000	231330000	242300000
Q2YIT3	UTP--glucose-1-phosphate uridylyltransferase OS=Brucella abortus (strain 2308) OX=359391 GN=galU PE=3 SV=1	galU	32.722	69.4	288	18	18	49	19	24	28	17	22	33	19	18	34	14	11	16	13	15	15	15	14	16	12	14	14	14	11	16	13	15	15	15	14	16	12	14	14	14	11	6969100000	8119700000	8283200000	4810600000	4204700000	4180600000
Q2YIT4	Putative peptidoglycan binding domain 1 OS=Brucella abortus (strain 2308) OX=359391 GN=BAB2_0069 PE=4 SV=1	BAB2_0069	46.108	58.7	103	22	22	15	7	9	23	19	17	3	1	1	2	3	3	19	9	11	19	15	14	7	4	2	5	6	3	19	9	11	19	15	14	7	4	2	5	6	3	1240500000	618670000	532190000	2117800000	1400600000	1282100000
Q2YIT5	Type IV secretion system protein virB1 OS=Brucella abortus (strain 2308) OX=359391 GN=virB1 PE=3 SV=1	virB1	25.258	25.6	14	5	5	0	0	0	3	0	0	0	0	0	6	2	3	0	0	0	2	1	0	0	0	0	3	2	2	0	0	0	2	1	0	0	0	0	3	2	2	0	0	0	29759000	0	0
Q2YIT6	Type IV secretion system protein virB2 OS=Brucella abortus (strain 2308) OX=359391 GN=virB2 PE=3 SV=1	virB2	11.107	6.7	0	1	1	0	0	0	0	0	0	0	0	0	0	0	0	1	1	1	1	1	1	0	1	1	1	1	1	1	1	1	1	1	1	0	1	1	1	1	1	0	0	0	0	0	0
Q2YIT8	Type IV secretion system protein virB4 OS=Brucella abortus (strain 2308) OX=359391 GN=virB4 PE=3 SV=1	virB4	94.571	39.7	70	28	28	0	0	0	4	0	0	0	0	0	48	9	9	2	1	1	11	0	0	2	0	1	27	15	15	2	1	1	11	0	0	2	0	1	27	15	15	36194000	0	0	83565000	0	0
Q2YIT9	CBS domain:Cytochrome b5:Sugar isomerase (SIS):KpsF/GutQ family protein OS=Brucella abortus (strain 2308) OX=359391 GN=BAB2_0072 PE=3 SV=1	BAB2_0072	34.992	45.6	92	13	13	14	4	5	15	8	9	14	4	3	11	3	2	12	6	6	11	10	9	9	4	6	10	3	3	12	6	6	11	10	9	9	4	6	10	3	3	2430800000	186310000	197090000	1627000000	758980000	670020000
Q2YIU0	Bacterial regulatory protein, GntR family OS=Brucella abortus (strain 2308) OX=359391 GN=BAB2_0322 PE=4 SV=1	BAB2_0322	26.966	74.7	85	15	15	7	5	6	4	4	5	12	6	11	6	9	10	10	7	8	8	5	9	11	7	8	7	5	7	10	7	8	8	5	9	11	7	8	7	5	7	298150000	297570000	249200000	285710000	200770000	239860000
Q2YIU1	Acriflavin resistance protein OS=Brucella abortus (strain 2308) OX=359391 GN=BAB2_0321 PE=3 SV=1	BAB2_0321	112.57	28.1	94	24	24	13	1	1	13	12	13	17	3	1	17	1	2	16	5	6	19	12	11	19	5	4	19	6	7	16	5	6	19	12	11	19	5	4	19	6	7	731580000	36492000	26722000	572590000	267770000	287570000
Q2YIU2	Heat shock protein DnaJ:Secretion protein HlyD OS=Brucella abortus (strain 2308) OX=359391 GN=BAB2_0319 PE=3 SV=1	BAB2_0319	39.575	65.3	105	17	17	14	4	6	16	12	12	12	2	6	12	5	4	15	6	6	17	11	11	14	6	7	15	7	8	15	6	6	17	11	11	14	6	7	15	7	8	714960000	188320000	211470000	953530000	406050000	410890000
Q2YIU3	Uncharacterized protein OS=Brucella abortus (strain 2308) OX=359391 GN=BAB2_0317 PE=4 SV=1	BAB2_0317	10.469	25	3	2	2	0	0	0	2	0	1	0	0	0	0	0	0	1	1	1	2	1	1	0	0	0	0	0	0	1	1	1	2	1	1	0	0	0	0	0	0	0	0	0	35183000	0	0
Q2YIU4	Molybdopterin oxidoreductase:Molydopterin dinucleotide binding domain OS=Brucella abortus (strain 2308) OX=359391 GN=BAB2_0316 PE=3 SV=1	BAB2_0316	84.134	62.1	194	39	39	50	13	10	27	20	14	24	11	10	12	2	1	35	18	18	25	24	19	21	13	14	18	6	2	35	18	18	25	24	19	21	13	14	18	6	2	2862500000	469050000	382170000	803060000	630290000	566740000
Q2YIU5	FMN-dependent alpha-hydroxy acid dehydrogenase:FMN/related compound-binding core OS=Brucella abortus (strain 2308) OX=359391 GN=lldD PE=3 SV=1	lldD	41.98	54.3	248	21	21	29	10	10	36	31	27	25	5	6	50	8	11	17	14	13	18	15	15	17	12	14	18	12	12	17	14	13	18	15	15	17	12	14	18	12	12	2232300000	1169400000	1200400000	5289500000	3529000000	3551900000
Q2YIU6	Uncharacterized protein BAB2_0314 OS=Brucella abortus (strain 2308) OX=359391 GN=BAB2_0314 PE=3 SV=1	BAB2_0314	31.552	56	82	13	13	0	10	9	1	8	5	0	10	10	0	15	14	2	11	11	1	12	11	1	9	9	1	10	11	2	11	11	1	12	11	1	9	9	1	10	11	0	422820000	512390000	0	466040000	364190000
Q2YIU7	Bacterial regulatory proteins, AsnC family OS=Brucella abortus (strain 2308) OX=359391 GN=BAB2_0313 PE=4 SV=1	BAB2_0313	17.425	38.7	19	5	5	2	0	1	3	2	4	5	0	0	2	0	0	2	0	1	3	1	3	3	0	0	3	0	0	2	0	1	3	1	3	3	0	0	3	0	0	30541000	0	0	49810000	0	25697000
Q2YIU9	Alanine racemase OS=Brucella abortus (strain 2308) OX=359391 GN=alr PE=3 SV=1	alr	42.367	50.3	70	16	16	11	4	3	6	9	9	11	2	3	8	2	2	11	8	8	11	12	13	12	3	6	12	7	6	11	8	8	11	12	13	12	3	6	12	7	6	555070000	144360000	152520000	387120000	412400000	457470000
Q2YIV0	Bacterial inner-membrane translocator OS=Brucella abortus (strain 2308) OX=359391 GN=BAB2_0279 PE=3 SV=1	BAB2_0279	31.278	10.2	7	2	2	0	0	0	0	2	1	0	1	1	0	1	1	0	0	0	0	2	1	1	1	1	0	1	1	0	0	0	0	2	1	1	1	1	0	1	1	0	0	0	0	60086000	0
Q2YIV1	Bacterial inner-membrane translocator:Sodium:dicarboxylate symporter:Blood group Rhesus C/E and D polypeptide OS=Brucella abortus (strain 2308) OX=359391 GN=BAB2_0278 PE=3 SV=1	BAB2_0278	34.976	3.1	4	1	1	0	0	0	0	1	1	0	0	0	0	1	1	0	0	0	0	1	1	0	0	1	0	1	1	0	0	0	0	1	1	0	0	1	0	1	1	0	0	0	0	0	0
Q2YIV2	Glucose-methanol-choline oxidoreductase:Pyridine nucleotide-disulphide oxidoreductase, class I:GMC oxidoreductase OS=Brucella abortus (strain 2308) OX=359391 GN=BAB2_0277 PE=4 SV=1	BAB2_0277	58.226	22.7	17	11	11	1	0	0	6	3	3	1	0	0	2	1	0	2	0	0	7	5	5	2	0	0	2	2	0	2	0	0	7	5	5	2	0	0	2	2	0	356520000	0	0	534860000	269530000	278850000
Q2YIV4	Lipoprotein OS=Brucella abortus (strain 2308) OX=359391 GN=BAB2_0275 PE=3 SV=1	BAB2_0275	30.666	74.8	206	24	24	22	12	12	11	9	11	16	23	19	11	30	30	22	22	22	21	22	23	23	22	23	20	23	23	22	22	22	21	22	23	23	22	23	20	23	23	10574000000	3716100000	3598300000	4834100000	2049500000	2195200000
Q2YIV5	Methionine import ATP-binding protein MetN OS=Brucella abortus (strain 2308) OX=359391 GN=metN PE=3 SV=2	metN	39.444	42.5	116	13	13	13	8	9	11	8	7	11	8	11	10	11	9	11	9	9	10	9	8	11	9	10	10	10	10	11	9	9	10	9	8	11	9	10	10	10	10	1315400000	1395900000	1417500000	653590000	1039600000	997340000
Q2YIV6	Binding-protein-dependent transport systems inner membrane component OS=Brucella abortus (strain 2308) OX=359391 GN=BAB2_0273 PE=3 SV=1	BAB2_0273	23.871	8.1	15	2	2	1	2	3	0	1	1	3	1	1	1	0	1	2	2	2	1	1	1	2	1	1	2	1	1	2	2	2	1	1	1	2	1	1	2	1	1	589720000	1292700000	2163300000	576610000	0	0
Q2YIV7	Uncharacterized protein OS=Brucella abortus (strain 2308) OX=359391 GN=BAB2_0272 PE=4 SV=1	BAB2_0272	14.82	61.5	48	6	6	8	3	3	9	3	3	3	1	3	3	5	4	4	2	2	5	2	2	5	1	3	4	2	2	4	2	2	5	2	2	5	1	3	4	2	2	100760000	194220000	187860000	655960000	562110000	583370000
Q2YIV8	RNA-binding region RNP-1 (RNA recognition motif):TPR repeat OS=Brucella abortus (strain 2308) OX=359391 GN=BAB2_0271 PE=4 SV=1	BAB2_0271	32.107	48.5	110	13	13	8	9	10	10	6	5	10	9	14	7	11	11	10	12	12	12	10	10	12	13	12	11	12	12	10	12	12	12	10	10	12	13	12	11	12	12	1444200000	4626000000	4875600000	3565900000	2146100000	2017400000
Q2YIW0	30S ribosomal protein S21 OS=Brucella abortus (strain 2308) OX=359391 GN=rpsU PE=3 SV=1	rpsU	8.8172	33.3	26	3	3	2	3	3	2	1	2	1	2	3	2	2	3	3	2	2	3	2	2	2	2	2	3	3	3	3	2	2	3	2	2	2	2	2	3	3	3	0	4833800000	4003700000	0	1290600000	2660100000
Q2YIW5	Type I restriction-modification enzyme, S subunit OS=Brucella abortus (strain 2308) OX=359391 GN=BAB2_0398 PE=4 SV=1	BAB2_0398	22.422	52.9	124	12	12	15	5	8	15	7	9	15	9	9	24	4	4	12	8	8	11	8	9	11	9	8	12	5	7	12	8	8	11	8	9	11	9	8	12	5	7	998370000	600390000	702730000	1520600000	961480000	870610000
Q2YIW6	N-6 Adenine-specific DNA methylase:N6 adenine-specific DNA methyltransferase, N12 class:N-6 DNA methylase:Type I restriction OS=Brucella abortus (strain 2308) OX=359391 GN=hsdM PE=4 SV=1	hsdM	56.746	74	543	38	38	53	43	50	32	50	46	35	49	54	52	42	37	34	29	30	35	29	30	32	29	29	34	28	27	34	29	30	35	29	30	32	29	29	34	28	27	5395000000	5259600000	4785400000	3016200000	4564000000	4230800000
Q2YIW7	Type I restriction-modification system, S subunit OS=Brucella abortus (strain 2308) OX=359391 GN=hsdS PE=4 SV=1	hsdS	45.339	64.4	202	24	24	26	19	19	23	15	17	11	14	13	23	11	11	24	17	19	20	18	18	17	17	16	21	15	15	24	17	19	20	18	18	17	17	16	21	15	15	1465300000	1577600000	1246700000	1068900000	1344300000	1200200000
Q2YIW8	Transporter OS=Brucella abortus (strain 2308) OX=359391 GN=BAB2_0393 PE=4 SV=1	BAB2_0393	34.856	19.7	14	5	5	2	1	1	1	4	5	0	0	0	0	0	0	2	1	1	2	5	4	0	0	1	0	0	0	2	1	1	2	5	4	0	0	1	0	0	0	42214000	0	0	0	41878000	50036000
Q2YIX0	Type I restriction enzyme R Protein OS=Brucella abortus (strain 2308) OX=359391 GN=hsdR PE=3 SV=1	hsdR	108	61.3	299	55	55	35	21	23	24	34	38	32	17	17	20	18	20	39	22	29	32	35	36	34	23	21	29	24	24	39	22	29	32	35	36	34	23	21	29	24	24	1014800000	1477500000	1207400000	551820000	1324500000	1380000000
Q2YIX5	Uncharacterized protein OS=Brucella abortus (strain 2308) OX=359391 GN=BAB2_0388 PE=4 SV=1	BAB2_0388	16.763	83.8	164	12	12	17	11	6	16	11	10	14	9	11	27	18	14	11	9	9	12	10	9	11	8	10	11	10	10	11	9	9	12	10	9	11	8	10	11	10	10	2222200000	1026500000	1151300000	4393000000	1176500000	1123000000
Q2YIX6	Aminotransferase class-III OS=Brucella abortus (strain 2308) OX=359391 GN=BAB2_0385 PE=3 SV=1	BAB2_0385	53.172	3.3	1	1	1	1	0	0	0	0	0	0	0	0	0	0	0	1	0	0	0	0	0	0	0	0	0	0	0	1	0	0	0	0	0	0	0	0	0	0	0	0	0	0	0	0	0
Q2YIX7	Epimerase/dehydratase family protein, putative OS=Brucella abortus (strain 2308) OX=359391 GN=BAB2_0384 PE=4 SV=1	BAB2_0384	37.595	17.6	8	5	5	0	0	0	2	3	1	0	1	0	1	0	0	0	0	0	2	2	2	0	1	0	1	1	1	0	0	0	2	2	2	0	1	0	1	1	1	0	0	0	0	16747000	17516000
Q2YIY1	Bacterial regulatory protein, DeoR family OS=Brucella abortus (strain 2308) OX=359391 GN=BAB2_0378 PE=4 SV=1	BAB2_0378	30.666	32.6	27	8	8	2	0	1	4	7	7	0	0	0	4	1	1	3	2	2	5	6	6	0	2	2	4	1	1	3	2	2	5	6	6	0	2	2	4	1	1	68396000	135850000	168340000	220140000	308720000	284110000
Q2YIY2	Periplasmic binding protein/LacI transcriptional regulator OS=Brucella abortus (strain 2308) OX=359391 GN=rbsB-2 PE=4 SV=1	rbsB-2	33.234	84.4	254	31	31	10	8	10	35	16	17	12	18	15	42	38	33	21	16	16	23	20	20	20	19	17	22	24	24	21	16	16	23	20	20	20	19	17	22	24	24	3406700000	3918100000	3603500000	19109000000	13531000000	13245000000
Q2YIY3	Bacterial inner-membrane translocator:Sodium:dicarboxylate symporter OS=Brucella abortus (strain 2308) OX=359391 GN=BAB2_0376 PE=3 SV=1	BAB2_0376	35.906	13.9	13	6	6	0	0	0	2	2	3	0	0	0	4	1	1	0	1	1	2	5	5	1	0	0	2	3	3	0	1	1	2	5	5	1	0	0	2	3	3	0	0	0	77881000	0	0
Q2YIY4	ATP/GTP-binding site motif A (P-loop):ABC transporter:AAA ATPase:Phosphoribulokinase OS=Brucella abortus (strain 2308) OX=359391 GN=rbsA-3 PE=4 SV=1	rbsA-3	55.548	67.5	260	31	31	39	17	17	26	22	23	26	17	14	37	10	12	29	22	24	28	27	26	26	25	24	28	21	18	29	22	24	28	27	26	26	25	24	28	21	18	4600500000	1840600000	1903700000	2259900000	2649000000	2954900000
Q2YIY5	Uncharacterized protein OS=Brucella abortus (strain 2308) OX=359391 GN=BAB2_0415 PE=4 SV=1	BAB2_0415	13.249	83.2	134	9	9	11	13	10	9	7	11	11	8	10	16	12	16	6	8	7	7	5	7	7	7	7	8	6	7	6	8	7	7	5	7	7	7	7	8	6	7	426790000	912990000	858100000	826490000	501560000	690100000
Q2YIY6	Bacterial regulatory protein, MerR family OS=Brucella abortus (strain 2308) OX=359391 GN=BAB2_0414 PE=4 SV=1	BAB2_0414	14.787	26.7	24	5	5	2	3	5	1	2	4	0	2	2	1	1	1	4	4	3	4	3	3	2	3	3	3	1	2	4	4	3	4	3	3	2	3	3	3	1	2	66433000	51470000	38779000	55630000	32262000	36330000
Q2YIY7	Putative peptidoglycan binding domain 1:Sel1-like repeat OS=Brucella abortus (strain 2308) OX=359391 GN=BAB2_0413 PE=4 SV=1	BAB2_0413	99.498	41.7	230	37	37	15	35	35	20	28	27	0	21	22	0	10	17	21	27	30	24	30	32	7	26	24	2	10	14	21	27	30	24	30	32	7	26	24	2	10	14	784750000	1891800000	2031700000	941760000	1052700000	978920000
Q2YIY9	Uncharacterized protein OS=Brucella abortus (strain 2308) OX=359391 GN=BAB2_0411 PE=4 SV=1	BAB2_0411	28.922	17.1	5	3	3	2	0	0	1	0	0	2	0	0	0	0	0	3	1	1	2	0	0	2	0	0	0	0	0	3	1	1	2	0	0	2	0	0	0	0	0	48587000	0	0	25524000	0	0
Q2YIZ1	Ribosomal protein S16:DEAD/DEAH box helicase:Helicase, C-terminal:ATP/GTP-binding site motif A (P-loop) OS=Brucella abortus (strain 2308) OX=359391 GN=BAB2_0409 PE=4 SV=1	BAB2_0409	94.433	18.3	17	13	13	5	0	1	1	1	1	6	0	0	2	0	0	8	3	4	4	5	7	7	2	3	3	3	1	8	3	4	4	5	7	7	2	3	3	3	1	36943000	0	0	41706000	87236000	49111000
Q2YIZ3	Uncharacterized protein OS=Brucella abortus (strain 2308) OX=359391 GN=BAB2_0407 PE=4 SV=1	BAB2_0407	36.893	60.9	220	22	22	16	20	15	10	15	14	13	19	18	20	30	30	15	18	18	13	18	17	13	18	18	12	20	20	15	18	18	13	18	17	13	18	18	12	20	20	1139400000	2965000000	2251000000	1786900000	1849400000	2038000000
Q2YIZ5	FMN/related compound-binding core OS=Brucella abortus (strain 2308) OX=359391 GN=BAB2_0405 PE=4 SV=1	BAB2_0405	33.982	42.9	84	10	10	9	6	5	9	6	6	12	7	5	11	5	3	8	5	5	8	6	6	9	5	4	8	5	5	8	5	5	8	6	6	9	5	4	8	5	5	396040000	215780000	213050000	488780000	219000000	221290000
Q2YIZ7	Uncharacterized protein OS=Brucella abortus (strain 2308) OX=359391 GN=BAB2_0403 PE=4 SV=1	BAB2_0403	27.354	34.2	30	9	9	1	5	5	0	1	2	4	1	1	4	3	3	3	5	6	4	6	6	5	4	4	6	4	5	3	5	6	4	6	6	5	4	4	6	4	5	154540000	400990000	565590000	100940000	157130000	162760000
Q2YIZ9	DNA topoisomerase II:Short-chain dehydrogenase/reductase SDR:Glucose/ribitol dehydrogenase OS=Brucella abortus (strain 2308) OX=359391 GN=BAB2_0253 PE=4 SV=1	BAB2_0253	26.513	66.7	48	11	11	7	2	2	10	3	3	10	0	1	9	1	0	8	3	5	9	4	4	10	1	2	8	1	0	8	3	5	9	4	4	10	1	2	8	1	0	334090000	88637000	129510000	597480000	213340000	286560000
Q2YJ00	Glutamine amidotransferase class-I OS=Brucella abortus (strain 2308) OX=359391 GN=BAB2_0252 PE=4 SV=1	BAB2_0252	27.975	41.6	51	8	8	5	3	4	3	6	3	2	6	7	4	4	4	7	6	5	7	7	5	7	6	6	7	6	6	7	6	5	7	7	5	7	6	6	7	6	6	587090000	536610000	652450000	433960000	326920000	328380000
Q2YJ01	TrkA potassium uptake protein:D-isomer specific 2-hydroxyacid dehydrogenase, catalytic domain:D-isomer specific 2-hydroxyacid OS=Brucella abortus (strain 2308) OX=359391 GN=BAB2_0251 PE=3 SV=1	BAB2_0251	34.694	54.9	152	14	14	20	7	8	21	9	8	15	10	10	23	9	12	13	11	10	13	11	10	13	10	11	14	9	10	13	11	10	13	11	10	13	10	11	14	9	10	1353200000	2813600000	3181300000	1857800000	2112300000	2049600000
Q2YJ02	Bacterial regulatory protein LacI, HTH motif:Periplasmic binding protein/LacI transcriptional regulator OS=Brucella abortus (strain 2308) OX=359391 GN=BAB2_0250 PE=4 SV=1	BAB2_0250	36.832	55.2	162	14	14	19	12	13	15	15	12	13	15	11	12	14	11	14	11	13	13	13	11	13	12	11	11	11	11	14	11	13	13	13	11	13	12	11	11	11	11	1542100000	1133400000	1294600000	1173300000	1061400000	1049100000
Q2YJ05	Creatininase OS=Brucella abortus (strain 2308) OX=359391 GN=BAB2_0247 PE=4 SV=1	BAB2_0247	27.885	58.2	53	10	10	17	1	3	14	2	4	8	0	0	2	1	1	9	4	6	10	5	7	10	2	3	5	2	3	9	4	6	10	5	7	10	2	3	5	2	3	869010000	132490000	323290000	1318700000	341660000	366600000
Q2YJ06	ATP/GTP-binding site motif A (P-loop):Cobalamin synthesis protein/P47K OS=Brucella abortus (strain 2308) OX=359391 GN=BAB2_0246 PE=4 SV=1	BAB2_0246	42.416	49.9	257	20	20	23	22	22	25	16	16	18	25	27	14	23	26	16	14	12	16	12	12	11	15	15	14	15	15	16	14	12	16	12	12	11	15	15	14	15	15	3610600000	4755800000	4522900000	4625500000	2935800000	3374500000
Q2YJ07	G-protein beta WD-40 repeat:ATP/GTP-binding site motif A (P-loop) OS=Brucella abortus (strain 2308) OX=359391 GN=BAB2_0245 PE=4 SV=1	BAB2_0245	34.623	80.6	116	21	21	14	6	5	20	14	14	19	1	2	16	2	3	20	10	12	18	15	14	17	5	6	19	6	7	20	10	12	18	15	14	17	5	6	19	6	7	2051900000	570310000	585930000	1878600000	1319000000	1239600000
Q2YJ08	Esterase/lipase/thioesterase, active site OS=Brucella abortus (strain 2308) OX=359391 GN=BAB2_0244 PE=4 SV=1	BAB2_0244	31.398	67	146	14	14	14	15	13	14	14	10	15	12	11	10	9	9	12	11	11	12	11	11	12	9	11	13	11	11	12	11	11	12	11	11	12	9	11	13	11	11	1283100000	1649900000	1501700000	1651000000	1105800000	963160000
Q2YJ09	Sarcosine oxidase beta subunit OS=Brucella abortus (strain 2308) OX=359391 GN=BAB2_0330 PE=4 SV=1	BAB2_0330	45.983	34	27	12	12	11	0	0	7	3	3	1	0	0	2	0	0	11	0	0	10	3	4	4	0	0	5	2	1	11	0	0	10	3	4	4	0	0	5	2	1	448380000	0	0	186500000	101280000	133400000
Q2YJ10	Formyltetrahydrofolate deformylase OS=Brucella abortus (strain 2308) OX=359391 GN=purU PE=3 SV=1	purU	32.797	61.9	80	13	13	12	5	4	12	8	10	9	2	2	16	0	0	13	6	7	12	11	11	13	4	4	11	3	2	13	6	7	12	11	11	13	4	4	11	3	2	1065000000	221130000	163260000	282830000	516310000	528900000
Q2YJ11	UPF0309 protein BAB2_0325 OS=Brucella abortus (strain 2308) OX=359391 GN=BAB2_0325 PE=3 SV=1	BAB2_0325	25.608	40.9	40	7	7	5	5	4	2	2	6	4	3	4	0	1	4	4	5	4	4	4	5	5	3	3	2	1	2	4	5	4	4	4	5	5	3	3	2	1	2	317080000	182730000	205960000	276490000	254820000	259130000
Q2YJ12	N-acetylglucosamine-6-phosphate deacetylase:Amidohydrolase OS=Brucella abortus (strain 2308) OX=359391 GN=BAB2_0324 PE=3 SV=1	BAB2_0324	41.462	76.3	221	25	25	21	17	16	23	18	16	31	11	8	35	14	11	20	14	14	21	16	15	19	11	10	23	15	13	20	14	14	21	16	15	19	11	10	23	15	13	1397700000	1235300000	1018600000	1501200000	1630200000	1461900000
Q2YJ13	Sugar isomerase (SIS) OS=Brucella abortus (strain 2308) OX=359391 GN=nagB PE=4 SV=1	nagB	36.059	79.9	249	24	24	23	18	20	24	14	20	30	15	15	36	16	18	20	17	16	20	14	16	23	16	16	21	16	18	20	17	16	20	14	16	23	16	16	21	16	18	2203100000	1571400000	1406000000	2361700000	1510200000	1305200000
Q2YJ14	Bacterial regulatory protein LysR, HTH motif:Immunoglobulin/major histocompatibility complex:LysR substrate binding domain OS=Brucella abortus (strain 2308) OX=359391 GN=BAB2_0329 PE=3 SV=1	BAB2_0329	34.859	57.4	152	16	16	22	6	8	17	11	12	22	7	7	23	9	8	15	8	10	15	9	11	15	9	9	15	8	8	15	8	10	15	9	11	15	9	9	15	8	8	1354200000	690830000	733660000	865340000	912300000	822910000
Q2YJ15	Uncharacterized protein OS=Brucella abortus (strain 2308) OX=359391 GN=BAB2_0328 PE=4 SV=1	BAB2_0328	51.461	51.7	125	24	24	6	7	11	6	15	21	3	12	9	1	16	18	13	13	15	11	22	24	10	13	14	8	21	21	13	13	15	11	22	24	10	13	14	8	21	21	375200000	357730000	391220000	270250000	1387300000	1466800000
Q2YJ16	Aldehyde dehydrogenase OS=Brucella abortus (strain 2308) OX=359391 GN=BAB2_0327 PE=3 SV=1	BAB2_0327	53.434	65.4	485	29	29	53	18	16	41	46	52	62	20	19	75	46	37	26	16	17	27	26	26	26	21	21	27	24	23	26	16	17	27	26	26	26	21	21	27	24	23	7820400000	1714900000	1551600000	6422400000	17326000000	17321000000
Q2YJ17	Bacterial inner-membrane translocator OS=Brucella abortus (strain 2308) OX=359391 GN=BAB2_0300 PE=3 SV=1	BAB2_0300	41.97	5.6	2	2	2	0	0	0	2	0	0	0	0	0	0	0	0	0	0	0	1	1	1	0	1	0	0	2	2	0	0	0	1	1	1	0	1	0	0	2	2	0	0	0	0	0	0
Q2YJ18	Flagellar hook-length control protein:ATP/GTP-binding site motif A (P-loop):Peptidase family S16:ABC transporter:AAA ATPase OS=Brucella abortus (strain 2308) OX=359391 GN=BAB2_0299 PE=4 SV=1	BAB2_0299	57.975	14.2	7	6	6	0	0	0	1	2	1	2	0	0	0	1	0	0	1	0	2	4	3	3	0	0	2	1	0	0	1	0	2	4	3	3	0	0	2	1	0	0	0	0	17908000	0	0
Q2YJ19	KDPG and KHG aldolase OS=Brucella abortus (strain 2308) OX=359391 GN=BAB2_0296 PE=4 SV=1	BAB2_0296	21.7	61	279	15	15	17	17	16	37	22	21	20	22	24	29	23	31	14	10	9	14	11	11	13	11	11	14	12	12	14	10	9	14	11	11	13	11	11	14	12	12	1344600000	1016400000	1075400000	2673000000	1970900000	1924700000
Q2YJ20	2-keto-3-deoxy-galactonokinase OS=Brucella abortus (strain 2308) OX=359391 GN=BAB2_0295 PE=4 SV=1	BAB2_0295	33.429	79.7	209	25	25	27	6	9	27	25	22	24	7	11	35	8	8	22	11	14	21	19	18	20	9	11	20	14	12	22	11	14	21	19	18	20	9	11	20	14	12	2060000000	636240000	606150000	3349100000	2401900000	2070600000
Q2YJ21	Dihydroxy-acid and 6-phosphogluconate dehydratase:ATP/GTP-binding site motif A (P-loop) OS=Brucella abortus (strain 2308) OX=359391 GN=BAB2_0294 PE=3 SV=1	BAB2_0294	65.118	64.7	536	43	43	54	32	33	51	46	48	45	28	36	66	49	48	36	35	33	37	36	36	36	32	33	34	36	37	36	35	33	37	36	36	36	32	33	34	36	37	6035800000	7720700000	7210900000	10510000000	14045000000	13956000000
Q2YJ22	Oxidoreductase, N-terminal:Oxidoreductase, C-terminal OS=Brucella abortus (strain 2308) OX=359391 GN=BAB2_0293 PE=4 SV=1	BAB2_0293	34.088	65	254	19	19	21	15	17	35	22	27	28	12	12	37	14	14	16	13	13	19	14	14	18	13	11	19	12	13	16	13	13	19	14	14	18	13	11	19	12	13	2605200000	1478500000	1352900000	3802600000	4457800000	4336900000
Q2YJ23	Sugar transporter OS=Brucella abortus (strain 2308) OX=359391 GN=BAB2_0292 PE=4 SV=1	BAB2_0292	35.25	62.1	368	20	20	22	25	27	22	33	38	25	33	31	35	41	36	16	15	15	14	15	16	14	14	14	15	13	13	16	15	15	14	15	16	14	14	14	15	13	13	1791500000	2175000000	2024900000	2616500000	5064300000	5177700000
Q2YJ25	Inositol monophosphatase OS=Brucella abortus (strain 2308) OX=359391 GN=BAB2_0206 PE=4 SV=1	BAB2_0206	27.462	50	68	11	11	7	4	8	3	6	5	7	8	8	2	5	5	6	6	7	5	5	6	7	7	7	3	5	5	6	6	7	5	5	6	7	7	7	3	5	5	199080000	221930000	244060000	134200000	115700000	141540000
Q2YJ26	Modulator of DNA gyrase OS=Brucella abortus (strain 2308) OX=359391 GN=pmbA PE=4 SV=1	pmbA	46.787	78.1	164	26	26	29	3	4	26	10	13	36	6	6	24	3	4	25	8	8	24	14	14	24	10	9	24	8	7	25	8	8	24	14	14	24	10	9	24	8	7	2309100000	161350000	164980000	1563600000	603190000	608170000
Q2YJ27	TrkA-N:Potassium efflux system protein:TrkA potassium uptake protein:Sodium/hydrogen exchanger OS=Brucella abortus (strain 2308) OX=359391 GN=BAB2_0204 PE=3 SV=1	BAB2_0204	67.976	20.5	22	12	12	10	0	0	3	3	3	2	1	0	0	0	0	8	1	4	5	4	6	4	3	2	2	3	2	8	1	4	5	4	6	4	3	2	2	3	2	522470000	0	75584000	84061000	125590000	101770000
Q2YJ28	Patatin OS=Brucella abortus (strain 2308) OX=359391 GN=BAB2_0203 PE=4 SV=1	BAB2_0203	31.856	48.1	123	14	14	14	12	14	12	12	7	11	8	12	11	5	5	11	9	10	9	8	9	11	7	7	9	5	7	11	9	10	9	8	9	11	7	7	9	5	7	500260000	839120000	798910000	598270000	751780000	616730000
Q2YJ29	Uncharacterized protein OS=Brucella abortus (strain 2308) OX=359391 GN=BAB2_0199 PE=4 SV=1	BAB2_0199	20.455	38	54	7	7	6	5	5	4	5	6	7	1	1	9	3	2	5	6	6	5	5	5	5	4	4	5	4	3	5	6	6	5	5	5	5	4	4	5	4	3	272000000	202920000	224000000	366360000	121830000	120670000
Q2YJ30	Pseudouridine synthase OS=Brucella abortus (strain 2308) OX=359391 GN=BAB2_0198 PE=3 SV=1	BAB2_0198	64.03	46.5	162	32	32	30	15	11	18	10	9	28	5	6	22	4	4	25	21	20	22	17	18	22	9	10	25	9	8	25	21	20	22	17	18	22	9	10	25	9	8	2247800000	1313300000	1183000000	1546200000	1376800000	1271100000
Q2YJ31	tRNA-specific adenosine deaminase OS=Brucella abortus (strain 2308) OX=359391 GN=tadA PE=3 SV=1	tadA	17.224	54.1	24	6	6	3	1	1	3	2	1	4	2	1	3	1	2	5	4	4	4	6	4	5	4	3	4	4	4	5	4	4	4	6	4	5	4	3	4	4	4	116170000	103370000	126400000	100830000	116880000	112550000
Q2YJ32	RNA-binding region RNP-1 (RNA recognition motif):Nickel-dependent hydrogenase b-type cytochrome subunit OS=Brucella abortus (strain 2308) OX=359391 GN=BAB2_0196 PE=4 SV=1	BAB2_0196	20.616	20.4	39	4	4	3	4	5	2	4	4	4	3	4	0	3	3	3	4	4	2	4	4	3	4	4	0	4	4	3	4	4	2	4	4	3	4	4	0	4	4	241040000	481610000	446360000	237650000	364500000	433470000
Q2YJ33	Uncharacterized protein OS=Brucella abortus (strain 2308) OX=359391 GN=BAB2_0195 PE=4 SV=1	BAB2_0195	24.356	67.7	126	18	18	11	10	7	17	7	9	10	11	8	7	15	14	12	11	12	12	14	13	14	13	13	12	15	13	12	11	12	12	14	13	14	13	13	12	15	13	928850000	1776200000	1594500000	2049900000	1428800000	1308500000
Q2YJ35	Putative nickel-responsive regulator OS=Brucella abortus (strain 2308) OX=359391 GN=BAB2_0432 PE=3 SV=1	BAB2_0432	14.93	72.7	62	7	7	7	2	3	6	5	6	7	4	5	9	4	4	6	4	4	5	4	4	5	4	4	7	4	4	6	4	4	5	4	4	5	4	4	7	4	4	1068900000	731630000	899990000	801120000	453640000	458300000
Q2YJ40	ABC transporter, periplasmic substrate-binding protein OS=Brucella abortus (strain 2308) OX=359391 GN=BAB2_0427 PE=4 SV=1	BAB2_0427	43.315	44	113	15	15	1	4	4	1	2	6	12	13	13	24	15	18	4	6	7	7	7	8	11	11	11	11	13	12	4	6	7	7	7	8	11	11	11	11	13	12	72065000	263050000	267870000	70563000	208060000	189310000
Q2YJ42	Bacterial regulatory protein, GntR family OS=Brucella abortus (strain 2308) OX=359391 GN=BAB2_0423 PE=4 SV=1	BAB2_0423	28.725	47.1	98	11	11	5	6	3	2	4	4	22	10	13	13	7	9	8	8	5	7	7	8	10	9	9	10	7	8	8	8	5	7	7	8	10	9	9	10	7	8	268100000	398110000	424320000	328100000	287440000	257050000
Q2YJ49	Spermidine/putrescine import ATP-binding protein PotA OS=Brucella abortus (strain 2308) OX=359391 GN=potA PE=3 SV=1	potA	38.922	53.8	44	16	16	5	4	3	11	9	11	0	0	0	1	0	0	5	7	6	10	10	11	4	1	2	5	0	0	5	7	6	10	10	11	4	1	2	5	0	0	125090000	85050000	70934000	353660000	456940000	484280000
Q2YJ50	HTH-type quorum sensing-dependent transcriptional regulator VjbR OS=Brucella abortus (strain 2308) OX=359391 GN=vjbR PE=1 SV=1	vjbR	28.624	79.9	129	17	17	6	3	3	15	4	6	3	12	10	29	18	20	10	7	7	15	10	10	8	10	11	16	10	11	10	7	7	15	10	10	8	10	11	16	10	11	306090000	169690000	170830000	2771800000	494280000	706180000
Q2YJ51	RNA-binding region RNP-1 (RNA recognition motif):Bacterial regulatory protein LacI, HTH motif:Bacterial regulatory protein T OS=Brucella abortus (strain 2308) OX=359391 GN=BAB2_0117 PE=4 SV=1	BAB2_0117	27.376	61.9	67	12	12	21	1	1	10	4	2	13	1	2	10	1	1	12	5	5	9	6	6	10	3	4	9	2	2	12	5	5	9	6	6	10	3	4	9	2	2	1112000000	170410000	189260000	324470000	388850000	332510000
Q2YJ52	Bacterial extracellular solute-binding protein, family 1 OS=Brucella abortus (strain 2308) OX=359391 GN=BAB2_0113 PE=4 SV=1	BAB2_0113	39.092	80.9	487	27	27	29	25	29	33	34	28	31	58	50	61	54	55	26	21	20	21	21	21	26	21	22	26	21	21	26	21	20	21	21	21	26	21	22	26	21	21	4539500000	7436400000	7547200000	4931400000	6217900000	6112100000
Q2YJ55	Biphenyl-2,3-diol 1,2-dioxygenase III OS=Brucella abortus (strain 2308) OX=359391 GN=BAB2_0231 PE=4 SV=1	BAB2_0231	13.987	49.2	56	6	6	10	2	1	9	2	3	11	2	1	11	2	2	5	5	4	6	5	5	6	5	3	5	3	3	5	5	4	6	5	5	6	5	3	5	3	3	1250500000	145410000	131430000	899640000	168180000	183370000
Q2YJ56	Glutathione S-transferase, N-terminal:Glutathione S-transferase, C-terminal OS=Brucella abortus (strain 2308) OX=359391 GN=BAB2_0230 PE=4 SV=1	BAB2_0230	21.672	54.7	56	10	10	7	3	3	9	2	2	11	3	1	11	3	1	9	4	4	8	4	4	9	4	2	9	3	2	9	4	4	8	4	4	9	4	2	9	3	2	142110000	223140000	192510000	178440000	660800000	698400000
Q2YJ59	Uncharacterized protein OS=Brucella abortus (strain 2308) OX=359391 GN=BAB2_0223 PE=4 SV=1	BAB2_0223	9.9324	63.3	39	6	6	3	4	3	4	5	3	3	2	2	2	4	4	5	5	5	5	5	4	4	4	4	4	4	5	5	5	5	5	5	4	4	4	4	4	4	5	258060000	60254000	173840000	150860000	82493000	0
Q2YJ60	Response regulator receiver:Transcriptional regulatory protein, C terminal OS=Brucella abortus (strain 2308) OX=359391 GN=BAB2_0222 PE=4 SV=1	BAB2_0222	24.934	46.2	61	8	8	2	8	7	4	6	5	6	5	6	1	6	5	6	6	6	5	5	7	6	6	6	4	6	6	6	6	6	5	5	7	6	6	6	4	6	6	210440000	211660000	214280000	179460000	159110000	152510000
Q2YJ61	Histidine kinase OS=Brucella abortus (strain 2308) OX=359391 GN=BAB2_0221 PE=4 SV=1	BAB2_0221	48.733	35.2	40	13	13	6	2	4	3	4	4	5	3	0	1	4	4	9	3	5	4	5	5	6	3	1	4	5	4	9	3	5	4	5	5	6	3	1	4	5	4	86249000	41750000	65929000	30295000	45077000	60739000
Q2YJ62	Bacterial regulatory protein, MerR family OS=Brucella abortus (strain 2308) OX=359391 GN=BAB2_0220 PE=4 SV=1	BAB2_0220	17.319	29.9	45	5	5	3	7	4	4	2	4	1	6	3	2	4	5	2	4	3	4	4	4	3	4	5	3	5	5	2	4	3	4	4	4	3	4	5	3	5	5	106810000	222200000	172690000	239100000	101420000	101710000
Q2YJ63	NADH:flavin oxidoreductase/NADH oxidase:FMN/related compound-binding core OS=Brucella abortus (strain 2308) OX=359391 GN=BAB2_0219 PE=4 SV=1	BAB2_0219	46.558	22.4	15	9	9	0	1	1	0	7	5	1	0	0	0	0	0	2	4	3	1	7	7	3	0	0	1	1	2	2	4	3	1	7	7	3	0	0	1	1	2	0	30143000	126650000	0	131550000	92505000
Q2YJ64	Uncharacterized protein OS=Brucella abortus (strain 2308) OX=359391 GN=BAB2_0159 PE=4 SV=1	BAB2_0159	18.504	45.7	45	7	7	3	2	4	3	3	4	6	7	5	2	2	4	5	3	3	3	3	2	7	5	5	2	2	5	5	3	3	3	3	2	7	5	5	2	2	5	103260000	92159000	94996000	137210000	121100000	118230000
Q2YJ74	Uncharacterized protein OS=Brucella abortus (strain 2308) OX=359391 GN=BAB2_0147 PE=4 SV=1	BAB2_0147	5.1679	15.6	0	1	1	0	0	0	0	0	0	0	0	0	0	0	0	0	0	1	0	1	1	0	1	1	0	1	0	0	0	1	0	1	1	0	1	1	0	1	0	0	0	0	0	0	0
Q2YJ75	Type IV secretion system protein virB5 OS=Brucella abortus (strain 2308) OX=359391 GN=virB5 PE=3 SV=1	virB5	26.829	35.3	25	9	9	3	0	0	1	0	0	1	0	0	5	8	7	2	1	0	4	1	2	1	0	0	9	5	5	2	1	0	4	1	2	1	0	0	9	5	5	0	0	0	153380000	0	95443000
Q2YJ78	Type IV secretion system protein virB8 OS=Brucella abortus (strain 2308) OX=359391 GN=virB8 PE=3 SV=1	virB8	26.446	74.9	60	15	15	0	1	1	4	1	1	0	1	1	32	8	10	4	2	2	10	5	6	1	3	2	15	10	10	4	2	2	10	5	6	1	3	2	15	10	10	20543000	6776700	10057000	134350000	13645000	16884000
Q2YJ79	Type IV secretion system protein virB9 OS=Brucella abortus (strain 2308) OX=359391 GN=virB9 PE=3 SV=1	virB9	31.951	59.9	46	14	14	0	0	0	0	0	0	0	0	0	33	9	4	0	1	1	5	0	2	0	2	1	12	9	6	0	1	1	5	0	2	0	2	1	12	9	6	0	0	0	77224000	0	23020000
Q2YJ80	L-threonine aldolase OS=Brucella abortus (strain 2308) OX=359391 GN=BAB2_0051 PE=3 SV=1	BAB2_0051	38.364	90.3	219	23	23	31	14	13	25	24	24	36	6	4	28	8	6	19	15	13	20	16	15	22	10	10	21	11	11	19	15	13	20	16	15	22	10	10	21	11	11	1954800000	758950000	705040000	1546100000	1467000000	1329400000
Q2YJ81	Type IV secretion system protein virB10 OS=Brucella abortus (strain 2308) OX=359391 GN=virB10 PE=3 SV=1	virB10	41.193	68.3	131	20	20	0	3	3	9	3	3	0	2	2	29	40	37	1	6	4	12	5	5	1	4	5	18	15	15	1	6	4	12	5	5	1	4	5	18	15	15	0	47949000	22156000	90045000	53986000	63139000
Q2YJ82	Type IV secretion system protein VirB11 OS=Brucella abortus (strain 2308) OX=359391 GN=virB11 PE=3 SV=1	virB11	40.884	85.1	89	24	24	0	0	0	1	2	1	1	0	0	53	14	17	4	1	1	6	5	2	4	0	1	22	14	15	4	1	1	6	5	2	4	0	1	22	14	15	17908000	0	0	38473000	30933000	0
Q2YJ83	Type IV secretion system putative outer membrane lipoprotein BAB2_0057 OS=Brucella abortus (strain 2308) OX=359391 GN=BAB2_0057 PE=3 SV=1	BAB2_0057	19.028	76.7	40	12	12	0	0	0	1	3	2	0	0	0	20	7	7	1	0	0	7	7	4	0	0	1	11	7	7	1	0	0	7	7	4	0	0	1	11	7	7	0	0	0	145500000	185090000	150460000
Q2YJ84	Uncharacterized protein OS=Brucella abortus (strain 2308) OX=359391 GN=BAB2_0056 PE=4 SV=1	BAB2_0056	41.449	41.8	58	14	13	4	7	5	9	6	4	0	5	4	2	7	5	10	12	11	11	10	11	2	9	9	3	9	9	9	11	10	10	9	10	1	8	8	2	8	8	99810000	268440000	261140000	252740000	226710000	150700000
Q2YJ85	Amino acid/polyamine transporter, family I:Amino acid permease:Domain found in permeases OS=Brucella abortus (strain 2308) OX=359391 GN=BAB2_0055 PE=4 SV=1	BAB2_0055	51.469	14.3	4	5	5	0	0	0	2	0	0	0	0	0	1	1	0	0	0	0	3	3	1	0	0	0	2	3	1	0	0	0	3	3	1	0	0	0	2	3	1	0	0	0	68693000	0	0
Q2YJ86	Pyridine nucleotide-disulphide oxidoreductase, class-II:NAD binding site:Adrenodoxin reductase:Pyridine nucleotide-disulphide OS=Brucella abortus (strain 2308) OX=359391 GN=gltD PE=4 SV=1	gltD	52.971	70.5	233	26	26	47	17	16	19	19	21	25	14	13	26	6	10	24	14	16	20	18	18	20	8	12	21	9	10	24	14	16	20	18	18	20	8	12	21	9	10	2626100000	710220000	628920000	1247000000	976260000	985860000
Q2YJ87	Glutamate synthase amidotransferase domain:Glutamate synthase central domain OS=Brucella abortus (strain 2308) OX=359391 GN=gltB PE=4 SV=1	gltB	174.66	64.7	610	85	85	115	28	34	72	57	62	84	22	23	60	27	26	70	34	41	69	49	52	68	28	30	72	33	29	70	34	41	69	49	52	68	28	30	72	33	29	5962500000	2912500000	2725000000	3207900000	3613900000	3436300000
Q2YJ89	6-phosphogluconate dehydrogenase, decarboxylating OS=Brucella abortus (strain 2308) OX=359391 GN=gnd PE=3 SV=1	gnd	50.245	65.5	527	27	27	48	41	42	40	43	46	45	36	40	60	41	45	25	21	22	26	24	23	26	21	20	27	22	22	25	21	22	26	24	23	26	21	20	27	22	22	8556800000	10138000000	10181000000	9532900000	11113000000	11988000000
Q2YJ90	Eukaryotic molybdopterin oxidoreductase:Oxidoreductase, N-terminal:Oxidoreductase, C-terminal OS=Brucella abortus (strain 2308) OX=359391 GN=BAB2_0108 PE=4 SV=1	BAB2_0108	37.592	45.8	49	12	12	15	1	3	3	5	4	12	0	0	5	1	0	9	4	5	7	6	5	10	1	1	9	2	1	9	4	5	7	6	5	10	1	1	9	2	1	508430000	154670000	237000000	193440000	308960000	279340000
Q2YJ91	Oxidoreductase, N-terminal OS=Brucella abortus (strain 2308) OX=359391 GN=BAB2_0107 PE=4 SV=1	BAB2_0107	41.413	28	29	11	11	2	2	1	4	7	5	0	0	0	4	2	2	2	2	2	4	8	6	3	2	1	6	2	2	2	2	2	4	8	6	3	2	1	6	2	2	71555000	0	0	0	58436000	58220000
Q2YJ93	Glycosyl transferase, family 2 OS=Brucella abortus (strain 2308) OX=359391 GN=BAB2_0105 PE=4 SV=1	BAB2_0105	36.883	42.7	34	13	13	7	1	0	7	6	4	5	0	0	4	0	0	9	2	0	6	5	5	9	2	2	7	0	0	9	2	0	6	5	5	9	2	2	7	0	0	112560000	0	0	83585000	61574000	0
Q2YJ94	Uncharacterized protein OS=Brucella abortus (strain 2308) OX=359391 GN=BAB2_0104 PE=4 SV=1	BAB2_0104	41.55	35.9	37	10	10	7	2	1	4	6	4	3	5	2	1	1	1	8	3	4	6	7	5	6	3	3	5	3	1	8	3	4	6	7	5	6	3	3	5	3	1	118240000	66798000	60943000	61095000	124540000	124940000
Q2YJ97	Lipopolysaccharide biosynthesis OS=Brucella abortus (strain 2308) OX=359391 GN=BAB2_0099 PE=4 SV=1	BAB2_0099	62.556	58.2	512	33	33	37	45	47	23	33	33	28	63	63	35	46	59	27	28	27	24	26	25	27	28	27	25	25	28	27	28	27	24	26	25	27	28	27	25	25	28	1763400000	4423700000	4235400000	1422600000	2617300000	2415800000
Q2YJ98	Orn/DAP/Arg decarboxylase, family 2 OS=Brucella abortus (strain 2308) OX=359391 GN=BAB2_0098 PE=3 SV=1	BAB2_0098	41.153	18.6	7	7	7	0	0	0	1	0	0	2	0	0	4	0	0	2	1	1	2	1	1	3	0	0	5	0	2	2	1	1	2	1	1	3	0	0	5	0	2	0	0	0	0	0	0
Q2YJ99	Amidase OS=Brucella abortus (strain 2308) OX=359391 GN=BAB2_0097 PE=3 SV=1	BAB2_0097	42.419	40.9	77	11	11	9	9	9	6	11	14	1	3	4	0	6	5	9	7	8	7	8	11	1	4	4	0	5	5	9	7	8	7	8	11	1	4	4	0	5	5	365250000	425300000	438420000	268500000	507230000	462280000
Q2YJA0	Bacterial regulatory protein LysR, HTH motif:LysR substrate binding domain OS=Brucella abortus (strain 2308) OX=359391 GN=BAB2_0096 PE=3 SV=1	BAB2_0096	33.394	49.8	205	11	11	20	14	20	15	15	15	15	18	18	19	18	18	9	9	9	9	9	8	9	8	10	9	9	9	9	9	9	9	9	8	9	8	10	9	9	9	944970000	1317600000	1462900000	1194700000	1094200000	1147800000
Q2YJA1	Uncharacterized protein OS=Brucella abortus (strain 2308) OX=359391 GN=BAB2_0095 PE=4 SV=1	BAB2_0095	25.685	75.2	86	16	16	13	7	6	10	5	4	7	9	8	7	6	4	12	11	10	12	8	8	8	10	10	7	8	7	12	11	10	12	8	8	8	10	10	7	8	7	519670000	865240000	812320000	460100000	497270000	396530000
Q2YJA2	ParB-like nuclease:ParB-like partition protein OS=Brucella abortus (strain 2308) OX=359391 GN=BAB2_1164 PE=3 SV=1	BAB2_1164	36.17	72.6	204	29	29	22	12	15	23	19	20	24	13	11	22	11	12	18	17	20	20	22	23	24	16	19	18	15	17	18	17	20	20	22	23	24	16	19	18	15	17	1626800000	662000000	665490000	1705800000	1274900000	1242000000
Q2YJA3	NifH/frxC family:ATPase, ParA type OS=Brucella abortus (strain 2308) OX=359391 GN=BAB2_1163 PE=4 SV=1	BAB2_1163	44.606	41.8	137	16	16	18	14	11	12	13	13	14	7	7	16	6	6	13	12	14	12	13	13	12	10	10	14	11	9	13	12	14	12	13	13	12	10	10	14	11	9	1072800000	728450000	727510000	1031800000	681020000	822780000
Q2YJA5	Coproporphyrinogen-III oxidase OS=Brucella abortus (strain 2308) OX=359391 GN=hemN-2 PE=3 SV=1	hemN-2	49.825	22.9	23	8	8	0	5	7	1	5	5	0	0	0	0	0	0	1	6	7	1	6	6	0	0	0	0	0	0	1	6	7	1	6	6	0	0	0	0	0	0	0	139690000	148190000	0	130050000	156380000
Q2YJA6	ATP/GTP-binding site motif A (P-loop):ABC transporter:AAA ATPase:Phosphoribulokinase OS=Brucella abortus (strain 2308) OX=359391 GN=BAB2_1158 PE=4 SV=1	BAB2_1158	26.8	57.4	18	11	11	0	2	1	7	2	0	0	0	2	0	1	3	2	3	2	7	4	2	1	0	3	2	2	4	2	3	2	7	4	2	1	0	3	2	2	4	22721000	0	0	0	35021000	0
Q2YJA9	Leu/Ile/Val-binding protein homolog 5 OS=Brucella abortus (strain 2308) OX=359391 GN=BAB2_1153 PE=3 SV=1	BAB2_1153	44.181	71.2	332	25	25	39	17	12	41	15	17	52	15	19	53	24	28	24	19	19	25	21	20	22	18	19	24	20	20	24	19	19	25	21	20	22	18	19	24	20	20	5711500000	4708400000	5009100000	9991000000	6900000000	6345500000
Q2YJB2	Heme transporter BhuA OS=Brucella abortus (strain 2308) OX=359391 GN=bhuA PE=1 SV=1	bhuA	72.93	37.7	40	20	20	1	2	4	1	7	8	1	5	4	0	2	5	3	8	8	5	12	12	2	8	7	1	7	8	3	8	8	5	12	12	2	8	7	1	7	8	0	162080000	165780000	87394000	156260000	172890000
Q2YJB3	ROK family OS=Brucella abortus (strain 2308) OX=359391 GN=BAB2_1149 PE=4 SV=1	BAB2_1149	39.109	6.4	7	2	2	2	0	0	1	1	1	1	0	0	1	0	0	1	0	0	1	1	1	1	0	0	1	0	0	1	0	0	1	1	1	1	0	0	1	0	0	0	0	0	0	0	0
Q2YJB5	Putative ATP-binding protein BAB2_1147 OS=Brucella abortus (strain 2308) OX=359391 GN=BAB2_1147 PE=3 SV=1	BAB2_1147	28.684	31.5	15	6	6	1	0	0	5	2	3	3	0	0	1	0	0	5	1	2	3	3	3	4	0	0	3	0	1	5	1	2	3	3	3	4	0	0	3	0	1	20212000	11732000	10965000	37793000	98852000	63950000
Q2YJB6	Putative binding protein BAB2_1146 OS=Brucella abortus (strain 2308) OX=359391 GN=BAB2_1146 PE=3 SV=1	BAB2_1146	34.449	57.4	236	20	20	19	15	19	31	16	15	12	20	19	27	24	19	17	14	13	17	15	15	13	16	14	17	15	14	17	14	13	17	15	15	13	16	14	17	15	14	1528400000	2623700000	2667900000	4319500000	3387700000	3373200000
Q2YJB7	Sulfatase OS=Brucella abortus (strain 2308) OX=359391 GN=BAB2_1145 PE=4 SV=1	BAB2_1145	55.804	57.2	124	19	19	10	8	7	17	18	18	11	4	1	17	8	5	12	14	11	14	16	17	14	7	4	16	8	7	12	14	11	14	16	17	14	7	4	16	8	7	277570000	205500000	278860000	836600000	622280000	629420000
Q2YJC1	Bacterial regulatory protein, GntR family OS=Brucella abortus (strain 2308) OX=359391 GN=BAB2_1138 PE=4 SV=1	BAB2_1138	27.13	28.7	16	5	5	0	1	2	4	0	1	0	0	0	2	3	3	1	2	3	4	2	2	2	1	1	4	3	3	1	2	3	4	2	2	2	1	1	4	3	3	0	94429000	82444000	73868000	0	95035000
Q2YJD4	Aminotransferase class-III OS=Brucella abortus (strain 2308) OX=359391 GN=BAB2_1125 PE=3 SV=1	BAB2_1125	48.584	61.3	45	19	19	3	2	4	6	6	6	3	1	0	10	2	2	9	6	6	14	7	8	7	2	2	14	3	3	9	6	6	14	7	8	7	2	2	14	3	3	103560000	77626000	97966000	124240000	145530000	180290000
Q2YJD6	Bacterial regulatory protein, MarR family OS=Brucella abortus (strain 2308) OX=359391 GN=BAB2_1121 PE=4 SV=1	BAB2_1121	18.873	58.9	194	11	11	13	10	12	20	10	10	19	27	24	15	19	15	9	9	9	9	8	9	10	9	9	9	9	9	9	9	9	9	8	9	10	9	9	9	9	9	1782400000	3254000000	2888300000	1951800000	1912300000	1736500000
Q2YJE6	Bacterial inner-membrane translocator OS=Brucella abortus (strain 2308) OX=359391 GN=BAB2_1111 PE=3 SV=1	BAB2_1111	40.854	13.1	23	5	5	0	0	0	1	0	0	0	3	5	0	8	6	1	0	0	1	1	1	1	3	4	2	4	4	1	0	0	1	1	1	1	3	4	2	4	4	0	0	0	0	0	0
Q2YJE7	Xylose import ATP-binding protein XylG OS=Brucella abortus (strain 2308) OX=359391 GN=xylG PE=3 SV=1	xylG	55.813	14.1	9	7	7	0	0	0	0	4	2	1	0	0	0	2	0	3	1	1	5	5	4	2	0	0	4	2	2	3	1	1	5	5	4	2	0	0	4	2	2	0	0	0	25094000	31354000	30116000
Q2YJE8	ATP/GTP-binding site motif A (P-loop):Periplasmic binding protein/LacI transcriptional regulator:Twin-arginine translocation OS=Brucella abortus (strain 2308) OX=359391 GN=xylF PE=4 SV=1	xylF	36.213	56.6	178	18	18	3	15	13	10	18	19	4	17	21	15	19	24	9	14	13	13	14	15	9	13	14	14	14	13	9	14	13	13	14	15	9	13	14	14	14	13	244880000	777440000	812960000	1658100000	1523100000	1409700000
Q2YJE9	Putative integral membrane protein OS=Brucella abortus (strain 2308) OX=359391 GN=BAB2_1108 PE=4 SV=1	BAB2_1108	37.253	35.9	103	14	14	10	1	2	16	9	9	9	3	5	27	5	7	8	4	6	10	9	9	11	6	7	12	8	9	8	4	6	10	9	9	11	6	7	12	8	9	690960000	99525000	88546000	3195000000	2299600000	2190200000
Q2YJF0	Aminoacyl-tRNA synthetase, class I:ATP/GTP-binding site motif A (P-loop):Autotransporter beta-domain:Outer membrane autotran OS=Brucella abortus (strain 2308) OX=359391 GN=BAB2_1107 PE=4 SV=1	BAB2_1107	337.7	3	22	8	8	3	2	0	3	1	0	3	2	1	2	2	3	3	1	1	4	2	1	4	1	2	3	3	2	3	1	1	4	2	1	4	1	2	3	3	2	0	0	0	191330000	60592000	0
Q2YJF2	Flagellar M-ring protein OS=Brucella abortus (strain 2308) OX=359391 GN=fliF PE=3 SV=1	fliF	62.168	4.1	18	3	3	0	3	2	0	1	2	0	3	2	0	3	2	1	3	3	0	2	3	2	3	3	1	2	2	1	3	3	0	2	3	2	3	3	1	2	2	0	349550000	0	0	0	0
Q2YJG0	Flagellar hook-associated protein FlgK, putative KO: K02396 flagellar hook-associated protein 1 FlgK OS=Brucella abortus (strain 2308) OX=359391 GN=BAB2_1097 PE=4 SV=1	BAB2_1097	50.606	2.7	10	1	1	0	2	1	0	1	1	0	2	1	0	1	1	1	1	1	0	1	1	1	1	1	1	1	1	1	1	1	0	1	1	1	1	1	1	1	1	51536000	4985100000	110150000	0	0	0
Q2YJH1	Uncharacterized protein OS=Brucella abortus (strain 2308) OX=359391 GN=BAB2_1083 PE=4 SV=1	BAB2_1083	13.222	29.7	11	3	3	3	1	0	1	1	1	4	0	0	0	0	0	3	1	0	2	1	1	3	1	1	2	0	0	3	1	0	2	1	1	3	1	1	2	0	0	346070000	0	0	172420000	0	0
Q2YJH2	Ferric-uptake regulator OS=Brucella abortus (strain 2308) OX=359391 GN=BAB2_1082 PE=3 SV=1	BAB2_1082	16.243	66.2	112	9	9	12	8	9	13	8	9	9	9	9	9	8	9	7	7	6	7	6	6	8	6	6	7	6	6	7	7	6	7	6	6	8	6	6	7	6	6	1169400000	1150700000	1154800000	1472000000	870640000	933170000
Q2YJH4	Zinc import ATP-binding protein ZnuC OS=Brucella abortus (strain 2308) OX=359391 GN=znuC PE=3 SV=1	znuC	32.272	65.4	172	15	15	21	10	12	9	13	11	38	12	11	16	10	9	14	10	11	13	11	9	15	10	10	13	10	10	14	10	11	13	11	9	15	10	10	13	10	10	808920000	659430000	722700000	494470000	710380000	721880000
Q2YJH5	High-affinity zinc uptake system protein ZnuA OS=Brucella abortus (strain 2308) OX=359391 GN=znuA PE=3 SV=1	znuA	36.045	49.7	104	14	14	2	13	14	1	5	6	4	15	17	2	11	14	4	12	11	4	9	11	4	11	13	5	11	11	4	12	11	4	9	11	4	11	13	5	11	11	149360000	1076300000	1035700000	92063000	240090000	274410000
Q2YJH7	Uncharacterized protein OS=Brucella abortus (strain 2308) OX=359391 GN=BAB2_1077 PE=4 SV=1	BAB2_1077	14.101	73.3	53	9	9	5	5	6	5	4	4	3	2	1	6	8	4	6	6	6	7	6	5	6	4	4	6	8	7	6	6	6	7	6	5	6	4	4	6	8	7	74519000	111520000	107080000	314950000	157370000	131600000
Q2YJI3	Class II aldolase/adducin, N-terminal:ATP/GTP-binding site motif A (P-loop) OS=Brucella abortus (strain 2308) OX=359391 GN=BAB2_1068 PE=4 SV=1	BAB2_1068	23.995	12.3	10	3	3	0	2	0	1	1	1	0	2	1	0	2	0	0	1	1	1	1	1	0	2	1	0	1	1	0	1	1	1	1	1	0	2	1	0	1	1	0	0	0	0	0	0
Q2YJI5	Lipocalin-related protein and Bos/Can/Equ allergen:Aminotransferase class-III OS=Brucella abortus (strain 2308) OX=359391 GN=BAB2_1066 PE=3 SV=1	BAB2_1066	42.905	49.1	54	15	15	9	5	3	5	8	8	3	5	2	3	1	2	10	10	6	11	9	8	9	8	7	8	5	4	10	10	6	11	9	8	9	8	7	8	5	4	273600000	177890000	202610000	121670000	157610000	177740000
Q2YJI6	ATP/GTP-binding site motif A (P-loop):ABC transporter:AAA ATPase:TOBE domain OS=Brucella abortus (strain 2308) OX=359391 GN=BAB2_1065 PE=3 SV=1	BAB2_1065	39.235	6.1	6	2	2	1	0	1	1	1	0	0	0	0	1	0	1	2	0	1	1	1	1	1	0	0	1	0	1	2	0	1	1	1	1	1	0	0	1	0	1	0	0	0	0	0	0
Q2YJI9	Spermidine/putrescine-binding periplasmic protein OS=Brucella abortus (strain 2308) OX=359391 GN=BAB2_1062 PE=4 SV=1	BAB2_1062	39.047	55.6	125	18	18	4	11	13	6	5	7	2	21	21	5	17	13	10	12	12	11	9	10	7	16	17	7	14	15	10	12	12	11	9	10	7	16	17	7	14	15	205210000	407880000	504170000	202060000	218540000	200490000
Q2YJJ6	Bacterial extracellular solute-binding protein, family 5 OS=Brucella abortus (strain 2308) OX=359391 GN=BAB2_1055 PE=4 SV=1	BAB2_1055	57.071	28.8	53	12	12	1	4	4	6	6	6	1	5	5	2	5	8	5	5	5	5	7	7	2	5	6	5	7	7	5	5	5	5	7	7	2	5	6	5	7	7	38899000	67917000	67431000	54705000	89034000	107670000
Q2YJJ7	Bacterial regulatory proteins, AsnC family:Bacterial regulatory protein, GntR family OS=Brucella abortus (strain 2308) OX=359391 GN=BAB2_1054 PE=4 SV=1	BAB2_1054	26.851	41.8	29	8	8	0	6	5	2	6	5	2	1	1	1	0	0	1	5	5	2	6	5	3	2	2	3	1	1	1	5	5	2	6	5	3	2	2	3	1	1	0	105030000	81894000	59093000	177800000	208610000
Q2YJK2	Putative peptide-binding periplasmic protein BAB2_1049 OS=Brucella abortus (strain 2308) OX=359391 GN=BAB2_1049 PE=3 SV=1	BAB2_1049	57.237	1.9	0	1	1	0	0	0	0	0	0	0	0	0	0	0	0	0	0	0	0	0	1	0	0	0	0	0	0	0	0	0	0	0	1	0	0	0	0	0	0	0	0	0	0	0	0
Q2YJK3	Cytochrome c heme-binding site:Penicillin amidase OS=Brucella abortus (strain 2308) OX=359391 GN=BAB2_1048 PE=4 SV=1	BAB2_1048	84.566	2.2	5	2	2	1	0	0	1	0	0	1	0	0	2	0	0	2	1	0	2	0	1	2	1	1	2	1	1	2	1	0	2	0	1	2	1	1	2	1	1	0	0	0	0	0	0
Q2YJK4	Acyl-CoA dehydrogenase, C-terminal:Acyl-CoA dehydrogenase, central domain:Acyl-CoA dehydrogenase, N-terminal OS=Brucella abortus (strain 2308) OX=359391 GN=BAB2_1047 PE=3 SV=1	BAB2_1047	41.357	15	8	5	4	0	0	1	0	0	0	2	0	0	5	0	0	2	1	1	2	1	1	4	0	0	4	0	0	1	1	1	1	1	1	3	0	0	3	0	0	0	0	0	0	0	0
Q2YJK5	Enoyl-CoA hydratase/isomerase OS=Brucella abortus (strain 2308) OX=359391 GN=BAB2_1046 PE=3 SV=1	BAB2_1046	27.902	16.5	9	4	4	1	1	1	0	3	1	1	0	0	1	0	0	2	1	1	1	3	2	2	1	1	1	2	1	2	1	1	1	3	2	2	1	1	1	2	1	0	0	0	0	60184000	43339000
Q2YJK7	Bacterial extracellular solute-binding protein, family 5 OS=Brucella abortus (strain 2308) OX=359391 GN=BAB2_1043 PE=4 SV=1	BAB2_1043	58.875	25.8	61	10	10	0	6	4	4	7	8	0	7	7	2	10	6	3	6	6	3	6	7	2	7	7	4	9	8	3	6	6	3	6	7	2	7	7	4	9	8	108470000	126910000	144190000	92262000	231250000	301600000
Q2YJK8	Alpha/beta hydrolase fold:Biotin/lipoyl attachment:Esterase/lipase/thioesterase, active site:2-oxo acid dehydrogenase, acyltr OS=Brucella abortus (strain 2308) OX=359391 GN=BAB2_1042 PE=4 SV=1	BAB2_1042	45.696	53.7	151	20	20	10	14	14	14	18	24	1	9	11	7	18	11	14	16	14	12	17	14	3	14	14	11	15	14	14	16	14	12	17	14	3	14	14	11	15	14	170070000	868620000	598860000	783480000	1513500000	1547400000
Q2YJK9	Bacterial regulatory proteins, IclR family OS=Brucella abortus (strain 2308) OX=359391 GN=BAB2_1041 PE=4 SV=1	BAB2_1041	29.416	34.3	42	8	8	4	4	3	5	6	5	0	3	3	4	2	3	3	4	4	5	6	6	1	4	3	3	5	4	3	4	4	5	6	6	1	4	3	3	5	4	0	131040000	115980000	152780000	157580000	138460000
Q2YJL5	Aldehyde dehydrogenase OS=Brucella abortus (strain 2308) OX=359391 GN=BAB2_1035 PE=4 SV=1	BAB2_1035	51.564	58.8	210	27	27	20	9	11	27	24	23	19	7	7	41	11	11	17	12	12	22	19	18	16	8	9	24	15	14	17	12	12	22	19	18	16	8	9	24	15	14	791280000	555270000	508470000	1810500000	2110400000	2067400000
Q2YJL7	Bacterial regulatory protein, GntR family OS=Brucella abortus (strain 2308) OX=359391 GN=BAB2_1033 PE=4 SV=1	BAB2_1033	27.944	55.1	175	13	13	21	13	20	17	15	17	14	9	11	21	8	9	13	12	13	10	13	13	11	11	11	12	9	11	13	12	13	10	13	13	11	11	11	12	9	11	1283500000	1570000000	1531900000	1214400000	1323200000	1441700000
Q2YJM1	Peptide methionine sulfoxide reductase MsrA OS=Brucella abortus (strain 2308) OX=359391 GN=msrA PE=3 SV=1	msrA	24.017	64.2	122	13	13	12	7	7	10	9	9	12	7	8	22	10	9	12	8	10	11	10	11	11	6	8	12	8	7	12	8	10	11	10	11	11	6	8	12	8	7	1061200000	277920000	355900000	1202500000	522970000	523260000
Q2YJM2	Protein SlyX homolog OS=Brucella abortus (strain 2308) OX=359391 GN=slyX PE=3 SV=1	slyX	9.844	65.9	58	6	6	6	3	4	4	1	1	1	7	5	8	10	8	6	6	6	6	5	5	6	5	5	6	5	5	6	6	6	6	5	5	6	5	5	6	5	5	509690000	613780000	714490000	1121200000	250450000	220560000
Q2YJM3	Uracil phosphoribosyltransferase OS=Brucella abortus (strain 2308) OX=359391 GN=BAB2_1027 PE=3 SV=1	BAB2_1027	21.152	78.5	146	14	14	19	9	11	16	12	12	15	6	8	22	9	7	11	8	9	11	10	10	12	7	8	11	7	8	11	8	9	11	10	10	12	7	8	11	7	8	2740000000	3123900000	2821000000	2978800000	2704400000	2715600000
Q2YJM4	Ubiquinone/menaquinone biosynthesis C-methyltransferase UbiE OS=Brucella abortus (strain 2308) OX=359391 GN=ubiE PE=3 SV=1	ubiE	29.898	63.6	228	17	17	20	19	19	25	19	20	17	13	11	28	20	17	14	13	13	15	14	14	16	13	12	14	13	13	14	13	13	15	14	14	16	13	12	14	13	13	1879500000	1996100000	2107900000	2849600000	2887500000	3247400000
Q2YJM5	Probable protein kinase UbiB OS=Brucella abortus (strain 2308) OX=359391 GN=ubiB PE=3 SV=1	ubiB	59.029	62	250	28	28	31	9	13	26	37	29	36	8	9	37	8	7	25	10	16	23	22	19	26	11	11	23	12	11	25	10	16	23	22	19	26	11	11	23	12	11	1917900000	550480000	517820000	1847300000	1618900000	1506600000
Q2YJM6	Coenzyme A biosynthesis bifunctional protein CoaBC OS=Brucella abortus (strain 2308) OX=359391 GN=coaBC PE=3 SV=1	coaBC	43.007	62.6	175	19	19	16	7	12	22	14	19	17	10	9	26	10	13	12	11	10	16	11	11	13	8	7	16	9	10	12	11	10	16	11	11	13	8	7	16	9	10	808560000	732990000	773530000	1418200000	1069000000	1154300000
Q2YJM7	Peptide chain release factor 3 OS=Brucella abortus (strain 2308) OX=359391 GN=prfC PE=3 SV=1	prfC	58.955	62.5	222	27	27	33	20	20	24	25	21	28	8	7	19	9	8	23	18	18	21	21	19	23	10	11	20	15	12	23	18	18	21	21	19	23	10	11	20	15	12	2343600000	1007800000	1073700000	1203700000	1791400000	1681600000
Q2YJM8	Phospholipase D/Transphosphatidylase OS=Brucella abortus (strain 2308) OX=359391 GN=cls PE=3 SV=1	cls	53.597	41.6	56	17	17	8	3	2	9	5	6	12	1	2	7	1	0	10	6	6	10	10	7	14	5	7	13	3	4	10	6	6	10	10	7	14	5	7	13	3	4	642050000	63869000	112080000	353750000	286320000	355830000
Q2YJM9	Endonuclease/exonuclease/phosphatase family OS=Brucella abortus (strain 2308) OX=359391 GN=BAB2_1020 PE=4 SV=1	BAB2_1020	31.077	68.8	117	15	15	10	9	10	19	8	10	8	7	7	14	7	8	13	7	8	13	8	10	13	8	8	14	8	9	13	7	8	13	8	10	13	8	8	14	8	9	923990000	605340000	531310000	1357600000	672830000	633860000
Q2YJN0	Aldehyde dehydrogenase OS=Brucella abortus (strain 2308) OX=359391 GN=BAB2_1019 PE=3 SV=1	BAB2_1019	51.526	39.1	98	17	17	10	3	3	10	15	15	9	2	3	24	2	2	12	8	8	13	15	14	11	6	7	15	8	7	12	8	8	13	15	14	11	6	7	15	8	7	456750000	144090000	187440000	344530000	556160000	566160000
Q2YJN3	Universal stress protein (Usp):Usp domain OS=Brucella abortus (strain 2308) OX=359391 GN=BAB2_1016 PE=4 SV=1	BAB2_1016	16.162	82.4	22	11	11	1	0	0	2	1	1	0	0	0	17	0	0	2	0	0	5	1	1	2	0	0	11	1	1	2	0	0	5	1	1	2	0	0	11	1	1	80686000	0	0	90182000	0	0
Q2YJN4	Nitroreductase family OS=Brucella abortus (strain 2308) OX=359391 GN=BAB2_1015 PE=4 SV=1	BAB2_1015	23.444	36.7	20	6	6	0	0	0	2	7	6	1	0	0	2	1	1	1	1	1	5	5	4	1	0	0	3	1	2	1	1	1	5	5	4	1	0	0	3	1	2	0	0	0	101660000	90499000	69400000
Q2YJN5	Amidohydrolase OS=Brucella abortus (strain 2308) OX=359391 GN=BAB2_1014 PE=4 SV=1	BAB2_1014	63.514	7.4	5	4	4	2	0	1	0	0	0	2	0	0	0	0	0	2	1	1	1	1	1	4	1	1	1	1	1	2	1	1	1	1	1	4	1	1	1	1	1	39659000	0	0	0	0	0
Q2YJN6	2,3-bisphosphoglycerate-dependent phosphoglycerate mutase OS=Brucella abortus (strain 2308) OX=359391 GN=gpmA PE=3 SV=1	gpmA	22.886	87.4	280	21	21	41	15	14	55	12	13	30	13	11	49	15	12	19	13	13	21	14	14	18	13	14	20	14	14	19	13	13	21	14	14	18	13	14	20	14	14	6455100000	8996100000	8783700000	13005000000	9462200000	10511000000
Q2YJN7	4-hydroxy-tetrahydrodipicolinate reductase OS=Brucella abortus (strain 2308) OX=359391 GN=dapB PE=3 SV=1	dapB	27.604	78.7	262	19	19	48	9	8	34	19	18	45	7	8	48	8	10	19	11	11	18	13	13	18	6	8	18	8	11	19	11	11	18	13	13	18	6	8	18	8	11	4618600000	685870000	812830000	3875000000	2512600000	2547000000
Q2YJN8	ABC transporter, transmembrane region:ATP/GTP-binding site motif A (P-loop):ABC transporter:AAA ATPase OS=Brucella abortus (strain 2308) OX=359391 GN=BAB2_1011 PE=4 SV=1	BAB2_1011	67.495	50.4	161	27	27	26	9	10	19	17	12	27	11	7	13	4	6	23	11	13	18	17	15	23	11	11	18	9	12	23	11	13	18	17	15	23	11	11	18	9	12	1185800000	439480000	417020000	806380000	713230000	704970000
Q2YJN9	Glucokinase OS=Brucella abortus (strain 2308) OX=359391 GN=glk PE=3 SV=1	glk	37.073	41.1	174	11	11	18	13	13	16	22	18	13	11	11	17	10	12	10	9	8	10	10	9	10	9	8	10	10	10	10	9	8	10	10	9	10	9	8	10	10	10	3071700000	1656000000	1469900000	2786000000	2354100000	2541400000
Q2YJP0	Methylglyoxal synthase OS=Brucella abortus (strain 2308) OX=359391 GN=mgsA PE=3 SV=1	mgsA	13.546	50.4	108	7	7	14	5	5	15	7	5	7	9	7	16	10	8	7	4	4	7	5	5	7	5	5	7	6	6	7	4	4	7	5	5	7	5	5	7	6	6	3037300000	1556400000	1358800000	3312800000	1980400000	2123300000
Q2YJP1	Peptidase family U6, penicillin-insensitive murein endopeptidase OS=Brucella abortus (strain 2308) OX=359391 GN=mepA PE=4 SV=1	mepA	37.178	53.2	120	15	15	17	6	7	18	11	10	4	8	8	11	9	11	13	8	6	13	10	9	7	6	6	12	8	7	13	8	6	13	10	9	7	6	6	12	8	7	624490000	651910000	701250000	580500000	906530000	877210000
Q2YJP2	Kinesin, motor region OS=Brucella abortus (strain 2308) OX=359391 GN=BAB2_1007 PE=4 SV=1	BAB2_1007	31.931	56.1	139	13	13	19	8	8	19	7	9	17	7	7	27	6	5	13	7	6	12	9	8	13	7	6	13	6	5	13	7	6	12	9	8	13	7	6	13	6	5	1715500000	706220000	771540000	1307500000	743670000	784500000
Q2YJP3	Epoxyqueuosine reductase OS=Brucella abortus (strain 2308) OX=359391 GN=queG PE=3 SV=1	queG	44.369	45.5	39	16	16	9	14	9	1	3	1	0	1	1	0	0	0	9	12	10	2	7	5	2	4	4	2	2	3	9	12	10	2	7	5	2	4	4	2	2	3	213370000	160400000	105120000	56405000	54970000	37606000
Q2YJP4	Glutathione S-transferase, N-terminal:Glutathione S-transferase, C-terminal OS=Brucella abortus (strain 2308) OX=359391 GN=BAB2_1005 PE=4 SV=1	BAB2_1005	26.193	48.7	185	12	12	24	12	9	22	7	8	28	13	11	22	17	12	12	7	7	11	6	6	12	6	6	10	6	6	12	7	7	11	6	6	12	6	6	10	6	6	3291700000	1649500000	2114600000	2280800000	1094100000	1121800000
Q2YJP6	Undecaprenyl-diphosphatase OS=Brucella abortus (strain 2308) OX=359391 GN=uppP PE=3 SV=1	uppP	29.168	11.6	16	3	3	5	0	1	1	2	1	1	1	1	2	1	0	2	0	1	2	2	1	2	1	1	2	1	0	2	0	1	2	2	1	2	1	1	2	1	0	53771000	0	0	63530000	0	0
Q2YJP7	NADH-ubiquinone oxidoreductase 39 kd subunit OS=Brucella abortus (strain 2308) OX=359391 GN=BAB2_1002 PE=4 SV=1	BAB2_1002	35.813	68.9	275	21	21	40	19	24	36	23	23	32	13	16	20	15	14	20	17	17	20	17	17	16	15	16	17	16	16	20	17	17	20	17	17	16	15	16	17	16	16	10596000000	7151900000	6306800000	8949500000	5276500000	5248500000
Q2YJP8	Elongation factor 4 OS=Brucella abortus (strain 2308) OX=359391 GN=lepA PE=3 SV=1	lepA	66.906	50.7	192	28	28	28	14	17	20	18	18	24	7	5	20	11	10	24	16	16	20	18	18	23	12	10	22	14	16	24	16	16	20	18	18	23	12	10	22	14	16	3963300000	1795400000	1833000000	2172900000	2736800000	2738200000
Q2YJQ0	Selenoprotein W-related OS=Brucella abortus (strain 2308) OX=359391 GN=BAB2_0999 PE=4 SV=1	BAB2_0999	11.55	55.4	88	5	5	7	10	8	8	7	5	5	9	9	5	8	7	3	3	3	4	3	3	3	4	4	3	4	4	3	3	3	4	3	3	3	4	4	3	4	4	1034200000	1402200000	1605200000	1372800000	887300000	1079000000
Q2YJQ1	Uncharacterized protein OS=Brucella abortus (strain 2308) OX=359391 GN=BAB2_0998 PE=4 SV=1	BAB2_0998	45.393	34.6	93	14	14	5	8	6	3	7	7	1	15	13	2	12	14	4	10	12	4	10	11	3	13	12	3	11	12	4	10	12	4	10	11	3	13	12	3	11	12	116850000	295020000	267860000	80215000	207140000	204390000
Q2YJQ2	Peptide deformylase OS=Brucella abortus (strain 2308) OX=359391 GN=def-2 PE=3 SV=1	def-2	21.001	40.1	83	8	8	8	9	9	8	7	8	6	7	8	2	5	6	6	6	6	7	7	7	6	7	7	6	6	6	6	6	6	7	7	7	6	7	7	6	6	6	607610000	1748600000	1666300000	450960000	931640000	952200000
Q2YJQ3	Methionyl-tRNA formyltransferase OS=Brucella abortus (strain 2308) OX=359391 GN=fmt PE=3 SV=1	fmt	32.744	64.7	137	17	17	18	9	8	14	12	14	20	10	7	9	8	8	14	10	11	13	14	15	14	10	12	14	13	10	14	10	11	13	14	15	14	10	12	14	13	10	1108100000	917100000	888950000	909470000	816650000	819720000
Q2YJQ4	tRNA pseudouridine synthase A OS=Brucella abortus (strain 2308) OX=359391 GN=truA PE=3 SV=1	truA	28.171	59	47	13	13	3	5	6	5	8	8	5	1	1	3	1	1	6	6	6	7	8	7	8	3	2	6	1	1	6	6	6	7	8	7	8	3	2	6	1	1	164270000	125200000	178820000	154130000	193460000	173620000
Q2YJQ6	Succinyl-diaminopimelate desuccinylase OS=Brucella abortus (strain 2308) OX=359391 GN=dapE PE=3 SV=1	dapE	42.895	77.7	414	27	27	51	29	25	28	23	24	57	25	27	53	36	36	22	20	18	21	18	19	22	18	17	20	20	19	22	20	18	21	18	19	22	18	17	20	20	19	7383800000	5429900000	5668400000	4986700000	4523000000	4092800000
Q2YJQ7	2,3,4,5-tetrahydropyridine-2,6-dicarboxylate N-succinyltransferase OS=Brucella abortus (strain 2308) OX=359391 GN=dapD PE=3 SV=1	dapD	30.753	87.3	348	23	23	36	22	25	33	32	29	43	23	22	39	23	21	23	17	16	23	18	18	21	16	17	23	17	16	23	17	16	23	18	18	21	16	17	23	17	16	9700100000	3749100000	4347800000	7112400000	5260000000	5125700000
Q2YJQ8	Uncharacterized protein OS=Brucella abortus (strain 2308) OX=359391 GN=BAB2_0990 PE=4 SV=1	BAB2_0990	31.173	46.7	184	12	12	25	13	13	17	18	15	31	8	7	21	7	9	11	9	9	10	10	10	11	9	8	11	10	10	11	9	9	10	10	10	11	9	8	11	10	10	2812400000	861450000	874740000	1005700000	1308900000	1048500000
Q2YJQ9	Haloacid dehalogenase-like hydrolase:HAD-superfamily hydrolase, subfamily IA, variant 3 OS=Brucella abortus (strain 2308) OX=359391 GN=BAB2_0989 PE=4 SV=1	BAB2_0989	26.671	40.2	55	8	8	0	7	6	3	5	7	3	6	8	2	5	3	7	5	5	5	6	7	4	7	7	4	5	4	7	5	5	5	6	7	4	7	7	4	5	4	176910000	478060000	445950000	279390000	448100000	444080000
Q2YJR0	Acetylglutamate kinase OS=Brucella abortus (strain 2308) OX=359391 GN=argB PE=3 SV=1	argB	31.497	70.6	214	20	20	26	10	10	25	17	19	30	9	8	36	14	10	18	10	12	18	14	13	17	11	12	18	13	13	18	10	12	18	14	13	17	11	12	18	13	13	3575900000	1640400000	1718500000	3258600000	3219500000	3288900000
Q2YJR1	Probable GTP-binding protein EngB OS=Brucella abortus (strain 2308) OX=359391 GN=engB PE=3 SV=2	engB	26.254	53.5	93	14	14	13	7	5	11	7	6	14	6	6	12	3	3	11	10	10	11	10	11	12	6	8	10	6	5	11	10	10	11	10	11	12	6	8	10	6	5	1417700000	468820000	482810000	871430000	678540000	692790000
Q2YJR2	Membrane protein insertase YidC OS=Brucella abortus (strain 2308) OX=359391 GN=yidC PE=3 SV=1	yidC	69.038	44.8	235	25	25	32	18	16	26	19	18	31	14	12	23	12	14	20	19	18	20	20	19	20	15	15	19	15	15	20	19	18	20	20	19	20	15	15	19	15	15	2734900000	1681300000	1548400000	2583400000	2034100000	1905700000
Q2YJR3	Ribonuclease P protein component OS=Brucella abortus (strain 2308) OX=359391 GN=rnpA PE=3 SV=1	rnpA	16.609	41.4	44	6	5	2	6	4	1	3	4	2	4	4	1	8	5	3	5	4	3	3	3	5	3	4	3	4	3	3	5	4	3	3	3	5	3	4	3	4	3	162660000	559130000	475540000	105330000	254210000	268850000
Q2YJR6	Uncharacterized protein OS=Brucella abortus (strain 2308) OX=359391 GN=BAB2_0980 PE=4 SV=1	BAB2_0980	40.686	34.4	39	9	9	9	0	0	4	5	4	5	2	1	8	1	0	7	1	0	8	4	4	7	3	1	9	3	0	7	1	0	8	4	4	7	3	1	9	3	0	205250000	0	0	167540000	81324000	66817000
Q2YJR9	Bacterial regulatory protein, GntR family OS=Brucella abortus (strain 2308) OX=359391 GN=BAB2_0977 PE=4 SV=1	BAB2_0977	25.232	43	64	9	9	1	7	8	7	5	9	0	5	5	0	9	8	3	7	7	8	7	8	2	7	7	4	8	8	3	7	7	8	7	8	2	7	7	4	8	8	55672000	297990000	405050000	681530000	167480000	206750000
Q2YJS0	Aldehyde dehydrogenase OS=Brucella abortus (strain 2308) OX=359391 GN=BAB2_0976 PE=3 SV=1	BAB2_0976	52.258	59	193	21	21	13	18	17	33	19	20	4	13	8	18	15	15	16	15	16	18	19	19	11	13	12	18	15	14	16	15	16	18	19	19	11	13	12	18	15	14	1119200000	1252200000	1167300000	3250600000	3231500000	3453400000
Q2YJS1	DNA gyrase, subunit B:Short-chain dehydrogenase/reductase SDR:Glucose/ribitol dehydrogenase OS=Brucella abortus (strain 2308) OX=359391 GN=BAB2_0975 PE=1 SV=1	BAB2_0975	26.391	77.4	473	23	23	34	22	23	43	43	36	33	33	32	75	50	49	19	16	15	18	17	16	18	15	15	21	16	18	19	16	15	18	17	16	18	15	15	21	16	18	7049300000	3823500000	3968300000	20225000000	9412500000	8040700000
Q2YJS2	Bacterial extracellular solute-binding protein, family 5 OS=Brucella abortus (strain 2308) OX=359391 GN=BAB2_0974 PE=4 SV=1	BAB2_0974	53.698	72.4	595	33	33	30	38	38	40	56	53	26	66	54	53	71	70	25	25	25	26	28	28	25	28	27	27	30	28	25	25	25	26	28	28	25	28	27	27	30	28	3659300000	7637000000	7257400000	6923500000	12183000000	11356000000
Q2YJS3	Binding-protein-dependent transport systems inner membrane component:ATP/GTP-binding site motif A (P-loop) OS=Brucella abortus (strain 2308) OX=359391 GN=BAB2_0973 PE=3 SV=1	BAB2_0973	33.921	19.9	18	5	5	2	0	0	5	1	1	0	1	1	4	2	1	3	0	0	4	3	3	0	2	1	5	1	1	3	0	0	4	3	3	0	2	1	5	1	1	105050000	0	0	281760000	93938000	170180000
Q2YJS4	Binding-protein-dependent transport systems inner membrane component OS=Brucella abortus (strain 2308) OX=359391 GN=BAB2_0972 PE=3 SV=1	BAB2_0972	30.354	19.2	13	6	6	1	0	0	3	2	2	0	0	0	3	1	1	4	1	1	5	3	3	1	1	1	3	2	2	4	1	1	5	3	3	1	1	1	3	2	2	51082000	0	0	150010000	170670000	176370000
Q2YJS5	ATP/GTP-binding site motif A (P-loop):ABC transporter:AAA ATPase OS=Brucella abortus (strain 2308) OX=359391 GN=BAB2_0971 PE=3 SV=1	BAB2_0971	37.067	63.6	148	18	18	6	10	11	18	21	25	1	7	7	14	13	15	10	10	11	14	15	17	7	10	11	15	14	14	10	10	11	14	15	17	7	10	11	15	14	14	461350000	320060000	408620000	1638900000	1457600000	1595400000
Q2YJS6	ATP/GTP-binding site motif A (P-loop):ABC transporter:AAA ATPase OS=Brucella abortus (strain 2308) OX=359391 GN=BAB2_0970 PE=3 SV=1	BAB2_0970	31.163	53.2	48	16	15	1	4	5	10	7	10	0	0	0	7	3	1	7	6	6	11	12	11	5	3	4	9	7	6	6	5	5	10	11	10	4	3	3	8	6	5	120550000	198660000	259490000	677660000	872310000	801260000
Q2YJS7	Exonuclease OS=Brucella abortus (strain 2308) OX=359391 GN=BAB2_0967 PE=4 SV=1	BAB2_0967	37.343	53	74	17	17	1	17	14	4	8	7	0	8	9	0	3	3	3	14	13	7	10	12	2	7	8	1	5	5	3	14	13	7	10	12	2	7	8	1	5	5	208500000	843360000	765200000	150850000	263530000	178970000
Q2YJS9	Bacterial regulatory proteins, AsnC family:Bacterial regulatory protein, GntR family OS=Brucella abortus (strain 2308) OX=359391 GN=BAB2_0962 PE=4 SV=1	BAB2_0962	25.834	48	115	12	12	9	9	9	4	10	12	6	8	11	7	14	16	8	10	10	7	10	10	7	10	9	8	10	10	8	10	10	7	10	10	7	10	9	8	10	10	440790000	708600000	789770000	300480000	506690000	538030000
Q2YJT0	Dihydrodipicolinate synthetase OS=Brucella abortus (strain 2308) OX=359391 GN=BAB2_0961 PE=3 SV=1	BAB2_0961	34.408	70.9	238	18	18	22	2	2	27	18	17	30	15	13	55	19	18	15	3	6	16	14	14	16	11	11	17	12	12	15	3	6	16	14	14	16	11	11	17	12	12	2171900000	458170000	59176000	3496800000	2583300000	2704100000
Q2YJT1	Malate/L-lactate dehydrogenase OS=Brucella abortus (strain 2308) OX=359391 GN=BAB2_0960 PE=3 SV=1	BAB2_0960	36.64	67.5	208	19	19	21	15	16	22	27	24	12	10	12	20	16	13	16	15	15	16	15	15	13	13	15	13	15	15	16	15	15	16	15	15	13	13	15	13	15	15	1777600000	2342500000	2452300000	1968100000	2982800000	3209000000
Q2YJT2	Membrane protein, putative OS=Brucella abortus (strain 2308) OX=359391 GN=BAB2_0959 PE=4 SV=1	BAB2_0959	46.472	5	2	2	2	0	0	0	0	0	0	2	0	0	0	0	0	0	0	0	0	0	0	2	0	1	0	0	0	0	0	0	0	0	0	2	0	1	0	0	0	0	0	0	0	0	0
Q2YJT6	Cytochrome c heme-binding site OS=Brucella abortus (strain 2308) OX=359391 GN=BAB2_0955 PE=4 SV=1	BAB2_0955	16.813	26	54	3	3	3	2	4	8	8	9	1	4	2	1	5	7	3	3	3	3	3	3	1	3	3	2	3	3	3	3	3	3	3	3	1	3	3	2	3	3	54515000	144770000	145770000	426430000	727330000	632050000
Q2YJT8	Chaperonin clpA/B:ATP/GTP-binding site motif A (P-loop) OS=Brucella abortus (strain 2308) OX=359391 GN=BAB2_0953 PE=4 SV=1	BAB2_0953	29.499	75.9	218	18	18	1	30	24	43	42	42	0	3	6	0	13	14	8	16	16	17	17	17	2	6	10	1	14	12	8	16	16	17	17	17	2	6	10	1	14	12	91950000	2386300000	2575500000	2966700000	4567000000	4462200000
Q2YJT9	Protein NorD OS=Brucella abortus (strain 2308) OX=359391 GN=norD PE=3 SV=1	norD	70.727	8.4	5	5	5	0	1	1	0	2	1	0	0	0	0	0	0	0	2	1	0	4	3	0	1	1	0	1	1	0	2	1	0	4	3	0	1	1	0	1	1	0	0	0	0	41393000	41635000
Q2YJU2	Uncharacterized protein OS=Brucella abortus (strain 2308) OX=359391 GN=BAB2_0949 PE=4 SV=1	BAB2_0949	19.318	48.6	39	6	6	2	6	5	5	4	4	0	5	3	0	3	2	4	4	4	4	4	4	2	3	3	1	4	4	4	4	4	4	4	4	2	3	3	1	4	4	0	518890000	541190000	0	346570000	345930000
Q2YJU4	Lipase OS=Brucella abortus (strain 2308) OX=359391 GN=BAB2_0947 PE=4 SV=1	BAB2_0947	44.733	33	56	13	13	10	2	1	10	5	6	10	1	3	5	2	1	11	3	4	8	7	9	10	5	5	8	4	4	11	3	4	8	7	9	10	5	5	8	4	4	1094300000	43131000	85698000	698550000	187840000	219470000
Q2YJU5	Isoprenylcysteine carboxyl methyltransferase OS=Brucella abortus (strain 2308) OX=359391 GN=BAB2_0946 PE=4 SV=1	BAB2_0946	22.471	14.4	16	3	3	2	1	2	0	1	1	4	2	1	1	0	1	2	1	1	2	1	1	2	2	2	2	1	2	2	1	1	2	1	1	2	2	2	2	1	2	195040000	0	0	115640000	0	0
Q2YJU6	Lipase:Twin-arginine translocation pathway signal OS=Brucella abortus (strain 2308) OX=359391 GN=BAB2_0945 PE=4 SV=1	BAB2_0945	24.896	27.6	8	4	4	1	0	0	6	0	0	0	0	0	1	0	0	2	0	0	4	0	0	2	0	0	3	0	0	2	0	0	4	0	0	2	0	0	3	0	0	83005000	0	0	421740000	0	0
Q2YJU8	Copper-containing nitrite reductase OS=Brucella abortus (strain 2308) OX=359391 GN=BAB2_0943 PE=3 SV=1	BAB2_0943	40.515	44.7	112	13	13	10	11	8	24	23	24	3	3	0	2	1	3	11	10	9	12	11	11	8	6	5	6	5	5	11	10	9	12	11	11	8	6	5	6	5	5	716890000	1304400000	1371000000	3213200000	2760700000	2525900000
Q2YJU9	Uncharacterized protein OS=Brucella abortus (strain 2308) OX=359391 GN=BAB2_0942 PE=4 SV=1	BAB2_0942	34.054	34.6	16	8	8	0	2	0	1	7	6	0	0	0	0	0	0	0	1	0	2	5	8	1	0	2	0	1	2	0	1	0	2	5	8	1	0	2	0	1	2	0	0	0	0	233410000	170090000
Q2YJV0	Cyclic nucleotide-binding domain:Bacterial regulatory protein, Crp family OS=Brucella abortus (strain 2308) OX=359391 GN=BAB2_0941 PE=4 SV=1	BAB2_0941	26.134	54.5	120	13	12	13	13	13	9	8	8	9	10	9	13	7	8	9	11	12	9	11	11	9	10	10	9	10	9	8	10	11	8	10	10	8	9	9	8	9	8	2402100000	2399400000	2199600000	1649500000	1384400000	1517700000
Q2YJV1	Bacterial regulatory protein LacI, HTH motif:Periplasmic binding protein/LacI transcriptional regulator OS=Brucella abortus (strain 2308) OX=359391 GN=BAB2_0940 PE=4 SV=1	BAB2_0940	38.599	39.3	67	10	10	9	6	8	3	4	5	10	5	9	4	2	2	8	8	9	8	5	6	7	5	6	6	3	3	8	8	9	8	5	6	7	5	6	6	3	3	217390000	110330000	127780000	113560000	75518000	79534000
Q2YJV3	Periplasmic binding protein/LacI transcriptional regulator OS=Brucella abortus (strain 2308) OX=359391 GN=BAB2_0938 PE=4 SV=1	BAB2_0938	36.625	78	525	28	28	9	22	24	46	38	36	18	46	37	52	98	99	20	21	21	25	21	22	21	22	22	23	25	25	20	21	21	25	21	22	21	22	22	23	25	25	1357700000	9343300000	8566600000	24035000000	19742000000	18182000000
Q2YJV5	Short-chain dehydrogenase/reductase SDR:Glucose/ribitol dehydrogenase OS=Brucella abortus (strain 2308) OX=359391 GN=BAB2_0935 PE=3 SV=1	BAB2_0935	25.972	56.2	105	10	10	4	3	2	14	6	5	17	7	6	24	8	9	7	4	3	10	3	3	10	4	4	9	4	4	7	4	3	10	3	3	10	4	4	9	4	4	559310000	713070000	611820000	928690000	909510000	1047100000
Q2YJV6	Carbohydrate kinase, FGGY:Heat shock protein Hsp70:Pentulose kinase OS=Brucella abortus (strain 2308) OX=359391 GN=BAB2_0934 PE=4 SV=1	BAB2_0934	56.254	40.6	51	16	16	13	1	0	5	7	3	7	0	0	15	0	0	13	2	0	11	10	5	13	0	0	12	0	0	13	2	0	11	10	5	13	0	0	12	0	0	350600000	0	0	249650000	178630000	192140000
Q2YJV7	Uncharacterized protein OS=Brucella abortus (strain 2308) OX=359391 GN=BAB2_0933 PE=4 SV=1	BAB2_0933	24.615	29	7	5	5	1	0	0	0	1	1	4	0	0	0	0	0	2	0	0	1	1	1	4	0	0	0	0	0	2	0	0	1	1	1	4	0	0	0	0	0	36496000	0	0	0	0	0
Q2YJV8	Uncharacterized protein OS=Brucella abortus (strain 2308) OX=359391 GN=BAB2_0932 PE=4 SV=1	BAB2_0932	17.637	35.4	24	6	6	1	2	2	2	1	2	4	2	2	2	2	2	3	4	3	5	3	4	4	4	4	5	2	3	3	4	3	5	3	4	4	4	4	5	2	3	75642000	127560000	85833000	154480000	108240000	91950000
Q2YJW1	FMN-binding domain OS=Brucella abortus (strain 2308) OX=359391 GN=BAB2_0929 PE=4 SV=1	BAB2_0929	86.883	23.9	41	15	15	0	5	4	13	5	3	1	1	2	1	2	4	6	5	4	11	6	5	3	3	3	5	3	6	6	5	4	11	6	5	3	3	3	5	3	6	153330000	366130000	353260000	756990000	274070000	224770000
Q2YJW2	Nitrous-oxide reductase OS=Brucella abortus (strain 2308) OX=359391 GN=nosZ PE=3 SV=1	nosZ	71.07	61.5	368	39	39	20	42	40	44	28	31	16	28	23	46	31	19	31	32	32	38	32	31	27	27	28	35	27	30	31	32	32	38	32	31	27	27	28	35	27	30	1981100000	10548000000	10583000000	7772200000	4175600000	4108100000
Q2YJW3	Parallel beta-helix repeat:Carbohydrate binding and sugar hydrolysis:Periplasmic copper-binding OS=Brucella abortus (strain 2308) OX=359391 GN=nosD PE=4 SV=1	nosD	49.971	6.2	5	2	2	0	1	1	0	1	1	0	0	0	0	1	0	1	1	2	0	2	1	1	1	0	0	1	1	1	1	2	0	2	1	1	1	0	0	1	1	0	0	0	0	0	0
Q2YJW4	ATP/GTP-binding site motif A (P-loop):ABC transporter:AAA ATPase OS=Brucella abortus (strain 2308) OX=359391 GN=BAB2_0926 PE=4 SV=1	BAB2_0926	34.295	11.4	3	3	3	1	0	0	0	0	2	0	0	0	0	0	0	1	0	0	0	1	2	0	0	0	0	0	0	1	0	0	0	1	2	0	0	0	0	0	0	0	0	0	0	0	7064700
Q2YJW6	Protein disulfide isomerase NosL, putative OS=Brucella abortus (strain 2308) OX=359391 GN=BAB2_0924 PE=4 SV=1	BAB2_0924	19.585	43	20	6	6	0	5	3	1	4	4	0	0	0	0	2	1	0	3	3	2	5	5	1	0	0	1	2	2	0	3	3	2	5	5	1	0	0	1	2	2	0	0	72551000	0	136140000	132760000
Q2YJW7	FAD:protein FMN transferase OS=Brucella abortus (strain 2308) OX=359391 GN=BAB2_0923 PE=3 SV=1	BAB2_0923	35.623	19.9	3	4	4	0	0	0	0	3	0	0	0	0	0	0	0	0	0	1	0	4	4	0	1	0	0	0	0	0	0	1	0	4	4	0	1	0	0	0	0	0	0	0	0	66502000	33575000
Q2YJW8	Cyclic nucleotide-binding domain:Bacterial regulatory protein, Crp family OS=Brucella abortus (strain 2308) OX=359391 GN=nnrR PE=4 SV=1	nnrR	25.768	28.9	13	7	6	2	0	0	0	4	3	2	0	0	2	0	0	4	1	1	1	3	5	4	1	1	3	1	1	3	0	0	0	2	4	3	0	0	2	0	0	56592000	0	0	0	0	0
Q2YJW9	Blue (Type 1) copper domain:Blue (Type 1) copper protein:Amicyanin:Plastocyanin OS=Brucella abortus (strain 2308) OX=359391 GN=BAB2_0921 PE=4 SV=1	BAB2_0921	15.808	9.6	2	1	1	0	0	1	0	1	0	0	0	0	0	0	0	0	1	1	0	1	1	0	1	1	0	0	0	0	1	1	0	1	1	0	1	1	0	0	0	0	0	0	0	0	0
Q2YJX0	Uncharacterized protein OS=Brucella abortus (strain 2308) OX=359391 GN=BAB2_0920 PE=4 SV=1	BAB2_0920	44.89	6.8	11	3	3	3	1	0	1	1	3	0	0	0	1	1	0	2	1	0	3	1	2	1	0	0	1	1	1	2	1	0	3	1	2	1	0	0	1	1	1	0	0	0	48259000	0	97646000
Q2YJX1	ABC transporter, periplasmic binding protein, putative KO: K02051 sulfonate/nitrate transport system substrate-binding OS=Brucella abortus (strain 2308) OX=359391 GN=BAB2_0919 PE=4 SV=1	BAB2_0919	36.849	59.5	186	18	18	17	12	15	19	10	15	16	11	11	20	22	18	13	13	14	16	14	14	15	14	15	15	16	15	13	13	14	16	14	14	15	14	15	15	16	15	1298600000	1251100000	1438900000	2160700000	1056500000	1112600000
Q2YJX2	Binding-protein-dependent transport systems inner membrane component OS=Brucella abortus (strain 2308) OX=359391 GN=BAB2_0918 PE=3 SV=1	BAB2_0918	28.667	6.8	0	1	1	0	0	0	0	0	0	0	0	0	0	0	0	1	0	0	1	0	0	0	0	0	0	0	0	1	0	0	1	0	0	0	0	0	0	0	0	0	0	0	0	0	0
Q2YJX3	ATP/GTP-binding site motif A (P-loop):ABC transporter:AAA ATPase OS=Brucella abortus (strain 2308) OX=359391 GN=BAB2_0917 PE=4 SV=1	BAB2_0917	31.014	34.5	23	9	9	2	3	2	3	1	2	3	1	1	2	2	1	6	6	5	5	4	4	4	4	3	5	2	3	6	6	5	5	4	4	4	4	3	5	2	3	264780000	350510000	358560000	450290000	224970000	248900000
Q2YJX5	Protease, putative OS=Brucella abortus (strain 2308) OX=359391 GN=BAB2_0915 PE=4 SV=1	BAB2_0915	33.515	64.8	61	14	14	13	11	11	13	4	4	4	0	0	1	0	0	10	9	9	10	7	7	5	1	0	3	2	0	10	9	9	10	7	7	5	1	0	3	2	0	1390800000	2349300000	2325600000	1503800000	331780000	365610000
Q2YJX6	Peptidase U32 OS=Brucella abortus (strain 2308) OX=359391 GN=BAB2_0914 PE=4 SV=1	BAB2_0914	35.243	56.9	72	17	17	18	13	13	15	7	5	1	0	0	0	0	0	14	11	12	15	9	11	8	1	0	1	0	0	14	11	12	15	9	11	8	1	0	1	0	0	1826900000	1129500000	908310000	1456700000	379960000	357190000
Q2YJX7	Uncharacterized protein OS=Brucella abortus (strain 2308) OX=359391 GN=BAB2_0913 PE=4 SV=1	BAB2_0913	18.982	67.8	59	13	13	7	8	5	13	7	8	4	0	0	0	2	5	8	7	8	8	9	10	6	1	1	5	3	4	8	7	8	8	9	10	6	1	1	5	3	4	549730000	801280000	777110000	983520000	1004500000	1072500000
Q2YJX9	Uncharacterized protein OS=Brucella abortus (strain 2308) OX=359391 GN=BAB2_0909 PE=4 SV=1	BAB2_0909	18.911	24.2	17	4	4	2	5	5	3	1	1	0	0	0	0	0	0	3	3	3	2	1	1	1	1	1	1	1	1	3	3	3	2	1	1	1	1	1	1	1	1	38645000	0	0	54357000	0	0
Q2YJY0	Peptidylprolyl isomerase OS=Brucella abortus (strain 2308) OX=359391 GN=BAB2_0908 PE=4 SV=1	BAB2_0908	33.719	55.6	101	14	14	14	16	19	13	13	13	4	4	3	0	1	1	8	10	10	11	9	9	5	3	4	1	2	1	8	10	10	11	9	9	5	3	4	1	2	1	358940000	1891600000	1793000000	630010000	375850000	359970000
Q2YJY1	Nitrate reductase, gamma subunit OS=Brucella abortus (strain 2308) OX=359391 GN=BAB2_0907 PE=4 SV=1	BAB2_0907	27.04	20.7	49	7	7	12	0	0	8	2	1	11	2	2	8	1	2	6	3	2	6	5	4	7	3	3	5	3	3	6	3	2	6	5	4	7	3	3	5	3	3	2023100000	193280000	0	831850000	388850000	365480000
Q2YJY2	Nitrate reductase, delta subunit OS=Brucella abortus (strain 2308) OX=359391 GN=narJ PE=4 SV=1	narJ	22.337	68.9	60	12	12	12	9	7	10	4	5	0	2	3	0	3	5	8	8	8	8	8	8	3	5	6	1	4	3	8	8	8	8	8	8	3	5	6	1	4	3	629550000	875030000	855090000	666210000	321180000	266470000
Q2YJY3	Cytochrome c heme-binding site:4Fe-4S ferredoxin, iron-sulfur binding domain:Nitrate reductase, beta subunit OS=Brucella abortus (strain 2308) OX=359391 GN=narH PE=4 SV=1	narH	58.144	73.2	456	35	35	70	37	36	44	39	30	69	22	23	49	19	18	30	26	26	32	24	25	33	21	21	31	20	21	30	26	26	32	24	25	33	21	21	31	20	21	9496300000	3838400000	3762000000	7133700000	3042900000	2881000000
Q2YJY4	Nitrate reductase, alpha subunit:Prokaryotic molybdopterin oxidoreductase:Molybdopterin oxidoreductase:Molydopterin dinucleot OS=Brucella abortus (strain 2308) OX=359391 GN=narG PE=3 SV=1	narG	139.28	79	826	84	84	176	28	27	123	44	40	163	29	29	126	22	19	79	35	39	77	45	46	81	39	38	77	35	30	79	35	39	77	45	46	81	39	38	77	35	30	32089000000	2054200000	2329700000	17503000000	4371000000	4409000000
Q2YJY7	Oxidoreductase, N-terminal:Oxidoreductase, C-terminal OS=Brucella abortus (strain 2308) OX=359391 GN=BAB2_0897 PE=4 SV=1	BAB2_0897	38.81	9	4	3	3	1	0	0	0	2	0	0	1	0	0	0	0	1	1	1	0	2	0	0	1	0	0	0	0	1	1	1	0	2	0	0	1	0	0	0	0	70923000	0	0	0	0	0
Q2YJY8	Uncharacterized protein OS=Brucella abortus (strain 2308) OX=359391 GN=BAB2_0896 PE=4 SV=1	BAB2_0896	18.919	43	44	6	6	5	5	5	4	4	5	3	3	3	0	4	3	6	5	5	4	5	5	5	3	6	3	3	3	6	5	5	4	5	5	5	3	6	3	3	3	271330000	65739000	88453000	200560000	136270000	148820000
Q2YJZ1	Glutaredoxin OS=Brucella abortus (strain 2308) OX=359391 GN=nrdH PE=4 SV=1	nrdH	7.934	86.3	8	4	4	4	1	2	1	0	0	0	0	0	0	0	0	2	3	3	3	2	2	0	1	0	0	0	0	2	3	3	3	2	2	0	1	0	0	0	0	30935000	0	0	0	0	0
Q2YJZ2	Protein NrdI OS=Brucella abortus (strain 2308) OX=359391 GN=nrdI PE=3 SV=1	nrdI	14.656	57	24	7	7	2	3	2	6	4	1	0	0	0	0	2	4	4	5	3	5	5	5	0	1	1	0	4	4	4	5	3	5	5	5	0	1	1	0	4	4	62740000	83685000	85711000	412500000	112470000	111010000
Q2YJZ3	Ribonucleoside-diphosphate reductase OS=Brucella abortus (strain 2308) OX=359391 GN=nrdE PE=3 SV=1	nrdE	80.571	49.5	138	32	32	21	14	14	29	16	15	5	6	6	1	6	5	28	18	19	31	22	20	9	11	12	7	10	7	28	18	19	31	22	20	9	11	12	7	10	7	1079500000	577700000	670230000	2467400000	1441100000	1281700000
Q2YJZ4	Ribonucleoside-diphosphate reductase subunit beta OS=Brucella abortus (strain 2308) OX=359391 GN=nrdF PE=3 SV=1	nrdF	37.714	77.8	123	20	20	16	15	14	15	18	19	0	7	6	0	6	7	19	16	17	16	17	17	8	13	13	2	11	13	19	16	17	16	17	17	8	13	13	2	11	13	1330900000	4470100000	3716400000	1826000000	3821000000	4187100000
Q2YJZ8	Probable septum site-determining protein MinC OS=Brucella abortus (strain 2308) OX=359391 GN=minC PE=3 SV=1	minC	27.159	53	93	10	10	27	7	6	9	10	9	12	3	2	3	2	3	10	6	7	8	9	9	9	4	4	7	3	5	10	6	7	8	9	9	9	4	4	7	3	5	1981200000	266060000	273670000	967970000	422720000	410160000
Q2YJZ9	Site-determining protein OS=Brucella abortus (strain 2308) OX=359391 GN=minD PE=3 SV=1	minD	29.413	68.6	306	19	19	90	35	32	41	31	27	23	12	11	3	1	0	19	15	16	19	16	16	18	13	12	9	2	0	19	15	16	19	16	16	18	13	12	9	2	0	23961000000	5517400000	5385800000	4742500000	3904400000	3514700000
Q2YK00	Cell division topological specificity factor OS=Brucella abortus (strain 2308) OX=359391 GN=minE PE=3 SV=1	minE	10.089	68.9	83	6	6	22	7	7	10	6	7	4	7	7	2	2	2	5	4	5	5	4	5	4	4	5	3	4	4	5	4	5	5	4	5	4	4	5	3	4	4	4067200000	3033900000	2767000000	2390100000	904710000	702030000
Q2YK01	Uncharacterized protein OS=Brucella abortus (strain 2308) OX=359391 GN=BAB2_0881 PE=4 SV=1	BAB2_0881	5.9728	38.2	11	2	2	3	1	1	3	1	2	0	0	0	0	0	0	1	1	1	2	1	2	1	0	1	1	0	0	1	1	1	2	1	2	1	0	1	1	0	0	0	0	0	303230000	0	58715000
Q2YK02	Uncharacterized protein OS=Brucella abortus (strain 2308) OX=359391 GN=BAB2_0880 PE=4 SV=1	BAB2_0880	13.431	91.5	270	12	12	30	6	8	47	13	13	35	11	13	55	19	20	12	8	8	12	7	7	12	7	8	12	9	8	12	8	8	12	7	7	12	7	8	12	9	8	6220800000	1666900000	2407900000	19492000000	3440500000	2842400000
Q2YK03	Bacterial extracellular solute-binding protein, family 1 OS=Brucella abortus (strain 2308) OX=359391 GN=BAB2_0879 PE=4 SV=1	BAB2_0879	38.365	44.8	175	14	14	13	13	9	17	12	11	14	15	14	18	22	17	10	10	10	10	10	9	8	11	10	10	12	11	10	10	10	10	10	9	8	11	10	10	12	11	979040000	2272500000	2354300000	1529900000	1747300000	1671100000
Q2YK04	Spermidine/putrescine import ATP-binding protein PotA OS=Brucella abortus (strain 2308) OX=359391 GN=potA PE=3 SV=1	potA	39.107	56.9	100	17	17	17	5	9	12	11	9	12	3	3	8	7	4	14	8	10	14	10	9	15	6	5	9	7	6	14	8	10	14	10	9	15	6	5	9	7	6	667860000	325400000	265410000	564920000	378340000	271120000
Q2YK05	Binding-protein-dependent transport systems inner membrane component OS=Brucella abortus (strain 2308) OX=359391 GN=BAB2_0877 PE=3 SV=1	BAB2_0877	44.357	9.5	12	4	4	1	0	0	0	2	2	2	3	2	0	0	0	3	0	0	1	2	2	2	3	2	1	0	0	3	0	0	1	2	2	2	3	2	1	0	0	0	0	0	0	11439000	0
Q2YK06	Binding-protein-dependent transport systems inner membrane component OS=Brucella abortus (strain 2308) OX=359391 GN=BAB2_0876 PE=3 SV=1	BAB2_0876	27.241	15.1	5	4	4	2	0	0	0	0	0	2	0	0	1	0	0	3	0	0	2	0	0	2	0	0	2	0	0	3	0	0	2	0	0	2	0	0	2	0	0	180360000	0	0	129560000	0	0
Q2YK09	Uncharacterized protein OS=Brucella abortus (strain 2308) OX=359391 GN=BAB2_0873 PE=4 SV=1	BAB2_0873	20.243	50.9	25	8	8	7	0	0	8	4	4	2	0	0	0	0	0	6	0	0	6	6	6	5	0	0	2	0	0	6	0	0	6	6	6	5	0	0	2	0	0	99920000	0	0	109630000	181680000	168530000
Q2YK10	Glutelin OS=Brucella abortus (strain 2308) OX=359391 GN=BAB2_0872 PE=4 SV=1	BAB2_0872	17.923	28.9	30	4	4	2	3	1	5	2	2	1	1	2	3	4	4	2	3	3	4	2	2	2	1	2	3	2	3	2	3	3	4	2	2	2	1	2	3	2	3	79078000	95680000	80602000	188470000	99532000	105390000
Q2YK11	Secretion protein HlyD OS=Brucella abortus (strain 2308) OX=359391 GN=BAB2_0869 PE=3 SV=1	BAB2_0869	43.99	71.5	318	25	25	8	12	10	38	57	60	8	6	5	40	39	35	13	16	15	20	22	22	13	12	12	20	21	21	13	16	15	20	22	22	13	12	12	20	21	21	473400000	462590000	375690000	11869000000	9358300000	9376200000
Q2YK12	Uncharacterized protein OS=Brucella abortus (strain 2308) OX=359391 GN=BAB2_0868 PE=4 SV=1	BAB2_0868	18.517	45.8	79	10	10	8	3	1	22	4	2	5	1	2	21	4	6	7	5	6	9	8	7	8	5	4	9	8	9	7	5	6	9	8	7	8	5	4	9	8	9	1862200000	0	0	18316000000	1398700000	306160000
Q2YK16	Aromatic amino acid permease:Amino acid/polyamine transporter, family I:Domain found in permeases OS=Brucella abortus (strain 2308) OX=359391 GN=BAB2_0864 PE=4 SV=1	BAB2_0864	55.181	13.3	34	8	8	1	0	0	2	6	6	0	2	3	5	4	5	2	1	0	4	6	5	0	3	3	4	7	7	2	1	0	4	6	5	0	3	3	4	7	7	0	0	0	113120000	235280000	158850000
Q2YK17	Glutaminase OS=Brucella abortus (strain 2308) OX=359391 GN=glsA PE=3 SV=1	glsA	32.463	14.2	3	3	3	0	0	0	0	2	1	0	0	0	0	0	0	0	0	0	0	3	2	0	0	0	0	0	0	0	0	0	0	3	2	0	0	0	0	0	0	0	0	0	0	33614000	0
Q2YK18	Probable acid stress chaperone HdeA OS=Brucella abortus (strain 2308) OX=359391 GN=hdeA PE=1 SV=1	hdeA	12.332	72.8	680	18	18	41	38	47	40	48	52	60	81	70	67	63	73	13	10	9	13	10	11	13	11	12	12	12	13	13	10	9	13	10	11	13	11	12	12	12	13	10595000000	30371000000	47758000000	28218000000	20795000000	38376000000
Q2YK21	EAL domain OS=Brucella abortus (strain 2308) OX=359391 GN=BAB2_0859 PE=4 SV=1	BAB2_0859	58.142	11.3	12	4	4	4	0	0	0	1	1	2	2	1	0	1	0	3	0	0	2	3	1	2	1	1	2	1	0	3	0	0	2	3	1	2	1	1	2	1	0	36202000	0	0	25947000	0	0
Q2YK22	Formate C-acetyltransferase glycine radical OS=Brucella abortus (strain 2308) OX=359391 GN=BAB2_0858 PE=4 SV=1	BAB2_0858	9.8204	30.7	1	2	2	0	0	0	0	0	0	0	0	0	1	0	0	0	0	1	1	1	1	1	0	1	1	1	1	0	0	1	1	1	1	1	0	1	1	1	1	0	0	0	0	0	0
Q2YK23	Bacterial regulatory protein LysR, HTH motif:LysR substrate binding domain OS=Brucella abortus (strain 2308) OX=359391 GN=BAB2_0857 PE=3 SV=1	BAB2_0857	33.11	52.5	118	13	13	19	5	4	14	9	11	13	7	9	9	8	10	13	10	8	11	11	10	13	8	8	11	11	9	13	10	8	11	11	10	13	8	8	11	11	9	802600000	458190000	583300000	606400000	786080000	791640000
Q2YK24	Mannose-6-phosphate isomerase, type II:ATP/GTP-binding site motif A (P-loop):Nucleotidyl transferase:Mannose-1-phosphate guan OS=Brucella abortus (strain 2308) OX=359391 GN=BAB2_0856 PE=3 SV=1	BAB2_0856	51.734	56.5	206	23	23	29	8	5	24	16	19	29	9	8	39	11	9	17	8	7	17	12	14	18	8	7	20	11	9	17	8	7	17	12	14	18	8	7	20	11	9	2552200000	794380000	683330000	1648500000	1580900000	1754800000
Q2YK25	Phosphoglucomutase/phosphomannomutase:Phosphogluc omutase/phosphomannomutase C terminal:Phosphoglucomutase/phosphomannomutase OS=Brucella abortus (strain 2308) OX=359391 GN=BAB2_0855 PE=3 SV=1	BAB2_0855	50.611	42.1	232	21	21	23	18	15	16	23	16	27	16	16	24	19	19	18	17	17	17	17	15	18	15	13	18	16	17	18	17	17	17	17	15	18	15	13	18	16	17	1546200000	1645900000	1702600000	1684300000	1596600000	1426300000
Q2YK26	Peptidase family T4 OS=Brucella abortus (strain 2308) OX=359391 GN=BAB2_0854 PE=4 SV=1	BAB2_0854	34.095	61.5	216	15	15	22	15	14	18	15	17	16	17	21	17	22	22	13	11	12	13	13	13	12	12	13	14	13	12	13	11	12	13	13	13	12	12	13	14	13	12	1092400000	1122400000	957850000	992500000	856440000	759640000
Q2YK28	Cl-channel, voltage gated:Sodium:dicarboxylate symporter OS=Brucella abortus (strain 2308) OX=359391 GN=BAB2_0852 PE=4 SV=1	BAB2_0852	47.496	12	16	5	5	2	0	0	2	2	2	6	0	0	2	0	0	2	1	1	2	3	2	4	1	1	2	0	0	2	1	1	2	3	2	4	1	1	2	0	0	46683000	0	0	97989000	23335000	0
Q2YK29	Inosine-5'-monophosphate dehydrogenase OS=Brucella abortus (strain 2308) OX=359391 GN=guaB PE=3 SV=1	guaB	52.337	80.9	832	33	33	87	73	67	62	58	59	91	63	70	69	68	65	31	28	28	29	28	27	30	25	27	29	26	26	31	28	28	29	28	27	30	25	27	29	26	26	14725000000	17834000000	18704000000	9710900000	10867000000	11301000000
Q2YK30	Cytochrome c heme-binding site:Cytochrome c, class I OS=Brucella abortus (strain 2308) OX=359391 GN=BAB2_0850 PE=4 SV=1	BAB2_0850	39.968	58.6	66	18	18	2	6	7	7	5	5	0	8	11	0	7	8	7	11	12	12	12	13	2	12	13	4	12	13	7	11	12	12	12	13	2	12	13	4	12	13	86115000	296660000	290310000	247030000	309800000	294720000
Q2YK31	Bacterial regulatory protein LysR, HTH motif:LysR substrate binding domain OS=Brucella abortus (strain 2308) OX=359391 GN=BAB2_0849 PE=3 SV=1	BAB2_0849	35.359	50.8	70	14	14	6	6	7	5	6	8	11	2	3	6	6	4	10	8	8	10	8	9	9	3	4	7	6	4	10	8	8	10	8	9	9	3	4	7	6	4	121160000	124740000	152310000	126200000	97439000	93932000
Q2YK32	Catalase OS=Brucella abortus (strain 2308) OX=359391 GN=BAB2_0848 PE=4 SV=1	BAB2_0848	56.446	84.2	641	36	36	119	29	32	72	28	27	110	30	30	102	31	31	31	27	25	30	24	24	33	24	25	34	25	25	31	27	25	30	24	24	33	24	25	34	25	25	22331000000	9048200000	9305000000	8812000000	8960600000	8887000000
Q2YK34	Frizzled protein OS=Brucella abortus (strain 2308) OX=359391 GN=BAB2_0846 PE=3 SV=1	BAB2_0846	22.459	11.1	5	2	2	0	0	0	1	1	1	0	0	0	0	1	1	0	1	1	1	1	1	0	1	1	0	1	1	0	1	1	1	1	1	0	1	1	0	1	1	0	0	0	0	0	0
Q2YK35	SAM (And some other nucleotide) binding motif:Bacterial Sun/eukaryotic nucleolar Nop1/Nop2 OS=Brucella abortus (strain 2308) OX=359391 GN=BAB2_0845 PE=3 SV=1	BAB2_0845	46.469	58.3	235	23	23	12	21	22	13	19	20	13	29	28	16	21	21	17	21	20	13	19	20	17	20	20	16	18	19	17	21	20	13	19	20	17	20	20	16	18	19	961210000	1657300000	1623900000	704850000	979030000	944430000
Q2YK36	Phenylacetic acid degradation-related protein:Thioesterase superfamily OS=Brucella abortus (strain 2308) OX=359391 GN=BAB2_0844 PE=4 SV=1	BAB2_0844	16.388	58.9	102	10	10	13	5	6	13	9	6	17	4	6	16	3	4	8	4	5	8	7	6	8	5	5	8	3	3	8	4	5	8	7	6	8	5	5	8	3	3	684490000	317330000	277910000	1014100000	443670000	492790000
Q2YK37	5'-methylthioadenosine nucleosidase / S-adenosylhomocysteine nucleosidase OS=Brucella abortus (strain 2308) OX=359391 GN=BAB2_0843 PE=4 SV=1	BAB2_0843	22.102	66.7	156	10	10	16	12	18	13	8	10	26	11	8	15	10	9	8	8	10	10	8	10	10	8	8	8	7	6	8	8	10	10	8	10	10	8	8	8	7	6	637860000	736620000	874870000	701560000	598970000	559330000
Q2YK38	GMP synthase [glutamine-hydrolyzing] OS=Brucella abortus (strain 2308) OX=359391 GN=guaA PE=3 SV=1	guaA	57.141	72.1	553	36	36	81	41	35	45	45	46	78	26	23	77	28	28	33	22	25	28	24	25	34	18	18	33	20	19	33	22	25	28	24	25	34	18	18	33	20	19	7901000000	5732800000	6004800000	4970600000	6649000000	6598600000
Q2YK40	UPF0423 protein BAB2_0840 OS=Brucella abortus (strain 2308) OX=359391 GN=BAB2_0840 PE=3 SV=1	BAB2_0840	19.894	62.1	617	14	14	14	31	37	18	36	36	21	82	95	28	102	117	8	8	9	9	8	10	7	8	11	9	11	12	8	8	9	9	8	10	7	8	11	9	11	12	1076400000	9776800000	8477400000	2309000000	6489500000	6817200000
Q2YK41	Uncharacterized protein OS=Brucella abortus (strain 2308) OX=359391 GN=BAB2_0839 PE=4 SV=1	BAB2_0839	14.655	56.1	16	6	6	1	2	1	4	2	1	0	1	1	0	2	1	4	4	4	4	3	3	1	2	2	0	3	2	4	4	4	4	3	3	1	2	2	0	3	2	53875000	102030000	85201000	393750000	94059000	85619000
Q2YK42	Iron permease FTR1 OS=Brucella abortus (strain 2308) OX=359391 GN=BAB2_0838 PE=4 SV=1	BAB2_0838	30.363	4.3	3	1	1	0	0	0	0	0	0	0	1	2	0	0	0	0	0	0	0	0	0	0	1	1	0	0	0	0	0	0	0	0	0	0	1	1	0	0	0	0	0	0	0	0	0
Q2YK43	Uncharacterized protein OS=Brucella abortus (strain 2308) OX=359391 GN=BAB2_0837 PE=4 SV=1	BAB2_0837	52.845	5	8	2	2	0	1	0	1	1	1	0	1	1	0	1	1	1	1	1	1	1	2	0	1	1	0	1	1	1	1	1	1	1	2	0	1	1	0	1	1	0	0	0	0	0	305020000
Q2YK44	Probable phosphoketolase OS=Brucella abortus (strain 2308) OX=359391 GN=BAB2_0836 PE=3 SV=1	BAB2_0836	89.239	65.1	454	44	44	36	33	35	43	40	48	33	21	20	68	41	36	38	35	37	40	38	38	38	31	30	39	39	37	38	35	37	40	38	38	38	31	30	39	39	37	3131200000	3383300000	3195300000	5938000000	4924800000	4913200000
Q2YK45	Acetate kinase OS=Brucella abortus (strain 2308) OX=359391 GN=ackA PE=3 SV=1	ackA	43.376	68.6	192	20	20	12	16	13	13	17	17	13	12	10	24	23	22	13	13	16	16	15	16	14	10	9	19	16	15	13	13	16	16	15	16	14	10	9	19	16	15	333410000	724660000	771280000	976790000	696380000	658550000
Q2YK47	Cytochrome P450:B-class P450:E-class P450, group IV OS=Brucella abortus (strain 2308) OX=359391 GN=BAB2_0833 PE=3 SV=1	BAB2_0833	43.41	35.7	37	11	11	0	8	8	5	2	1	0	4	3	1	2	3	2	8	8	7	5	6	1	5	5	4	3	3	2	8	8	7	5	6	1	5	5	4	3	3	0	216590000	247960000	161880000	114860000	120960000
Q2YK48	Bacterial regulatory protein, GntR family OS=Brucella abortus (strain 2308) OX=359391 GN=BAB2_0832 PE=4 SV=1	BAB2_0832	24.928	56.9	109	12	12	6	7	6	12	14	12	6	7	9	6	10	14	10	7	9	12	10	9	9	8	7	9	10	8	10	7	9	12	10	9	9	8	7	9	10	8	229590000	386520000	351150000	1149900000	1033600000	1117300000
Q2YK49	Zinc-containing alcohol dehydrogenase superfamily OS=Brucella abortus (strain 2308) OX=359391 GN=BAB2_0831 PE=4 SV=1	BAB2_0831	35.134	42.7	52	13	13	0	0	0	5	17	15	0	2	2	5	4	2	1	1	1	6	12	12	3	3	3	7	4	4	1	1	1	6	12	12	3	3	3	7	4	4	0	0	0	143870000	828000000	1293700000
Q2YK50	Leu/Ile/Val-binding protein homolog 8 OS=Brucella abortus (strain 2308) OX=359391 GN=BAB2_0830 PE=3 SV=1	BAB2_0830	42.457	60.3	51	18	18	0	1	1	11	13	11	0	1	1	2	4	6	6	1	2	15	16	16	0	7	6	4	9	10	6	1	2	15	16	16	0	7	6	4	9	10	39772000	0	0	645410000	783770000	729700000
Q2YK53	ATP/GTP-binding site motif A (P-loop):ABC transporter:AAA ATPase OS=Brucella abortus (strain 2308) OX=359391 GN=BAB2_0827 PE=4 SV=1	BAB2_0827	25.661	67.1	56	13	13	0	3	1	7	14	11	0	2	3	0	7	8	4	7	2	9	12	11	5	4	5	7	10	10	4	7	2	9	12	11	5	4	5	7	10	10	62753000	68243000	0	221820000	612430000	615640000
Q2YK54	Short-chain dehydrogenase/reductase SDR:Glucose/ribitol dehydrogenase OS=Brucella abortus (strain 2308) OX=359391 GN=BAB2_0826 PE=4 SV=1	BAB2_0826	28.051	62.3	67	14	14	3	1	1	18	12	11	0	1	2	5	5	8	5	3	3	11	11	12	2	5	7	7	8	9	5	3	3	11	11	12	2	5	7	7	8	9	36763000	0	0	612780000	647460000	723380000
Q2YK55	Shikimate/quinate 5-dehydrogenase OS=Brucella abortus (strain 2308) OX=359391 GN=BAB2_0825 PE=4 SV=1	BAB2_0825	28.53	32.7	20	7	7	0	0	0	2	5	4	0	1	1	1	3	3	2	1	0	5	6	5	0	3	2	4	3	3	2	1	0	5	6	5	0	3	2	4	3	3	26589000	0	0	64731000	148760000	107480000
Q2YK56	Glucose-methanol-choline oxidoreductase:GMC oxidoreductase OS=Brucella abortus (strain 2308) OX=359391 GN=BAB2_0824 PE=3 SV=1	BAB2_0824	59.613	12.3	9	5	5	0	0	0	1	4	4	0	0	0	0	0	0	0	0	0	1	4	4	0	0	0	1	0	0	0	0	0	1	4	4	0	0	0	1	0	0	0	0	0	0	81484000	100610000
Q2YK57	Aldehyde dehydrogenase OS=Brucella abortus (strain 2308) OX=359391 GN=BAB2_0823 PE=4 SV=1	BAB2_0823	50.961	7.4	13	3	3	0	1	0	0	3	3	0	1	2	0	2	1	0	1	1	0	3	3	0	2	1	1	1	1	0	1	1	0	3	3	0	2	1	1	1	1	0	0	0	0	91925000	96178000
Q2YK58	Leu/Ile/Val-binding protein homolog 7 OS=Brucella abortus (strain 2308) OX=359391 GN=BAB2_0822 PE=3 SV=1	BAB2_0822	42.428	31.1	45	11	11	0	2	3	4	13	10	0	0	0	0	6	7	0	4	4	7	11	11	0	1	1	1	7	7	0	4	4	7	11	11	0	1	1	1	7	7	0	87993000	93943000	266430000	424220000	365670000
Q2YK59	NAD binding site:Zinc-containing alcohol dehydrogenase superfamily:Zinc-containing alcohol dehydrogenase OS=Brucella abortus (strain 2308) OX=359391 GN=BAB2_0821 PE=3 SV=1	BAB2_0821	39.615	50.1	63	17	17	9	1	1	9	10	10	7	3	2	7	3	1	11	3	4	12	13	13	11	5	6	10	6	5	11	3	4	12	13	13	11	5	6	10	6	5	180130000	36324000	35349000	411020000	335440000	370230000
Q2YK64	Carbohydrate kinase, FGGY:Dihydrodipicolinate synthetase:Glucose/ribitol dehydrogenase OS=Brucella abortus (strain 2308) OX=359391 GN=BAB2_0816 PE=3 SV=1	BAB2_0816	32.89	30.8	18	7	7	2	0	0	5	4	3	2	0	0	1	1	0	3	0	1	6	6	5	3	0	1	6	2	0	3	0	1	6	6	5	3	0	1	6	2	0	46511000	0	0	86323000	106100000	67887000
Q2YK66	Putative ABC transporter peptide-binding protein BAB2_0812 OS=Brucella abortus (strain 2308) OX=359391 GN=BAB2_0812 PE=3 SV=1	BAB2_0812	57.376	48.4	223	22	22	14	19	20	15	16	19	19	24	22	21	15	19	15	19	19	17	21	21	15	18	18	19	18	19	15	19	19	17	21	21	15	18	18	19	18	19	877090000	1329100000	1504700000	1030200000	1583000000	1505500000
Q2YK67	Bacterial regulatory protein, GntR family OS=Brucella abortus (strain 2308) OX=359391 GN=BAB2_0811 PE=4 SV=1	BAB2_0811	27.4	59.9	130	13	13	10	11	11	8	7	7	13	13	14	13	10	13	9	11	11	9	11	12	11	11	10	9	10	10	9	11	11	9	11	12	11	11	10	9	10	10	487110000	863280000	983850000	439540000	771560000	656040000
Q2YK68	Putative N-acetylmannosamine-6-phosphate 2-epimerase OS=Brucella abortus (strain 2308) OX=359391 GN=nanE PE=3 SV=1	nanE	53.946	12.6	14	6	6	0	1	1	0	3	4	1	1	2	1	0	0	2	2	2	2	3	4	2	2	2	3	0	0	2	2	2	2	3	4	2	2	2	3	0	0	55899000	48777000	46767000	0	198240000	147920000
Q2YK69	N-acetylneuraminate epimerase OS=Brucella abortus (strain 2308) OX=359391 GN=nanM PE=3 SV=1	nanM	40.712	50	124	18	18	6	10	7	10	10	6	3	12	15	6	21	18	13	10	10	11	11	12	8	14	13	12	15	15	13	10	10	11	11	12	8	14	13	12	15	15	169380000	601210000	553290000	263420000	361300000	362960000
Q2YK70	Uncharacterized protein OS=Brucella abortus (strain 2308) OX=359391 GN=BAB2_0808 PE=4 SV=1	BAB2_0808	10.321	31.9	7	2	2	0	0	0	1	0	0	0	1	2	1	1	1	0	0	0	1	0	0	1	1	1	1	1	1	0	0	0	1	0	0	1	1	1	1	1	1	0	0	0	0	0	0
Q2YK76	Bacterial regulatory protein LysR, HTH motif:LysR substrate binding domain OS=Brucella abortus (strain 2308) OX=359391 GN=BAB2_0793 PE=3 SV=1	BAB2_0793	32.1	44.7	34	10	10	5	1	2	6	4	9	4	1	1	1	0	0	6	4	4	6	6	7	5	2	2	4	1	2	6	4	4	6	6	7	5	2	2	4	1	2	207240000	88548000	0	136460000	100150000	89674000
Q2YK77	Peptide methionine sulfoxide reductase MsrB OS=Brucella abortus (strain 2308) OX=359391 GN=msrB PE=3 SV=1	msrB	16.297	77.4	88	10	10	6	14	13	6	8	7	2	4	4	6	9	9	5	10	9	6	9	7	4	7	6	6	6	7	5	10	9	6	9	7	4	7	6	6	6	7	294850000	1796000000	1683300000	771130000	668440000	696770000
Q2YK78	Acyl-CoA dehydrogenase:Acyl-CoA dehydrogenase, C-terminal:Acyl-CoA dehydrogenase, central domain:Acyl-CoA dehydrogenase, N-te OS=Brucella abortus (strain 2308) OX=359391 GN=BAB2_0791 PE=3 SV=1	BAB2_0791	40.243	10.7	8	3	3	2	1	1	1	1	0	1	0	0	1	0	0	3	1	1	2	1	1	2	0	0	1	0	1	3	1	1	2	1	1	2	0	0	1	0	1	22523000	0	0	0	0	0
Q2YK79	Phosphofructokinase:Thiolase OS=Brucella abortus (strain 2308) OX=359391 GN=phbA-2 PE=3 SV=1	phbA-2	41.215	10.5	7	3	3	3	0	0	1	0	0	1	0	0	2	0	0	3	1	0	1	0	0	2	0	0	3	0	0	3	1	0	1	0	0	2	0	0	3	0	0	42552000	0	0	0	0	0
Q2YK82	Amino acid-binding ACT:D-isomer specific 2-hydroxyacid dehydrogenase, catalytic domain:D-isomer specific 2-hydroxyacid dehydr OS=Brucella abortus (strain 2308) OX=359391 GN=serA-2 PE=1 SV=1	serA-2	44.664	66.7	230	25	25	33	12	13	22	15	18	41	10	7	31	17	11	18	16	16	20	18	17	20	14	14	21	15	14	18	16	16	20	18	17	20	14	14	21	15	14	4652200000	1498900000	1564000000	2981800000	2984700000	2815900000
Q2YK83	Peptide deformylase OS=Brucella abortus (strain 2308) OX=359391 GN=def-1 PE=3 SV=1	def-1	18.856	71.3	97	10	10	10	6	4	11	7	9	15	6	7	12	4	6	7	4	4	8	6	7	7	5	5	7	7	7	7	4	4	8	6	7	7	5	5	7	7	7	610920000	575860000	649660000	1356000000	724300000	666220000
Q2YK84	Tetracycline resistance protein OS=Brucella abortus (strain 2308) OX=359391 GN=BAB2_0781 PE=4 SV=1	BAB2_0781	33.17	17.6	30	5	5	5	0	1	1	3	4	3	3	5	2	1	2	4	0	2	2	4	3	4	3	3	2	1	1	4	0	2	2	4	3	4	3	3	2	1	1	49130000	0	34490000	29290000	26280000	42181000
Q2YK85	Bacterial regulatory protein, ArsR family OS=Brucella abortus (strain 2308) OX=359391 GN=BAB2_0780 PE=4 SV=1	BAB2_0780	12.089	43.9	36	5	5	1	4	4	2	3	2	3	3	4	2	4	4	2	5	5	3	3	5	3	4	4	3	4	4	2	5	5	3	3	5	3	4	4	3	4	4	171780000	161440000	214660000	391290000	121390000	87468000
Q2YK87	Gene II and X proteins OS=Brucella abortus (strain 2308) OX=359391 GN=BAB2_0778 PE=4 SV=1	BAB2_0778	15.069	10.3	5	1	1	0	0	0	1	0	1	1	0	0	2	0	0	1	0	0	1	0	1	1	0	0	1	0	0	1	0	0	1	0	1	1	0	0	1	0	0	0	0	0	0	0	0
Q2YK88	Bacterial regulatory protein, GntR family OS=Brucella abortus (strain 2308) OX=359391 GN=BAB2_0777 PE=4 SV=1	BAB2_0777	26.196	54	81	10	10	7	4	5	17	9	10	3	6	9	4	2	5	8	6	4	8	7	8	5	4	4	6	3	5	8	6	4	8	7	8	5	4	4	6	3	5	189630000	188820000	227420000	246260000	345540000	284020000
Q2YK89	Uncharacterized protein OS=Brucella abortus (strain 2308) OX=359391 GN=BAB2_0776 PE=4 SV=1	BAB2_0776	39.048	13.1	40	5	5	5	1	1	3	3	5	2	5	5	5	3	2	4	2	2	4	3	3	2	3	3	5	4	3	4	2	2	4	3	3	2	3	3	5	4	3	103740000	63658000	53806000	257360000	141490000	136830000
Q2YK91	Bacterial regulatory protein TetR, HTH motif OS=Brucella abortus (strain 2308) OX=359391 GN=BAB2_0774 PE=4 SV=1	BAB2_0774	26.08	70.3	70	17	17	3	3	5	8	9	8	0	7	3	12	5	7	6	4	6	12	8	9	6	7	6	10	7	9	6	4	6	12	8	9	6	7	6	10	7	9	218660000	229570000	202320000	964790000	588930000	517720000
Q2YK92	Secretion protein HlyD OS=Brucella abortus (strain 2308) OX=359391 GN=BAB2_0773 PE=4 SV=1	BAB2_0773	33.103	54.1	57	10	10	2	7	8	20	11	9	0	0	0	0	0	0	3	7	7	10	6	6	0	0	0	2	0	0	3	7	7	10	6	6	0	0	0	2	0	0	16721000	163860000	162160000	1273700000	268080000	223020000
Q2YK94	Cupin domain OS=Brucella abortus (strain 2308) OX=359391 GN=BAB2_0770 PE=4 SV=1	BAB2_0770	14.506	81.8	110	10	10	14	7	9	19	8	9	6	6	6	11	8	7	8	8	8	8	8	8	8	7	7	7	7	6	8	8	8	8	8	8	8	7	7	7	7	6	930750000	1702500000	1576000000	1407700000	1080400000	1041500000
Q2YK96	ATP/GTP-binding site motif A (P-loop):ABC transporter:AAA ATPase OS=Brucella abortus (strain 2308) OX=359391 GN=BAB2_0768 PE=4 SV=1	BAB2_0768	28.612	51.8	22	11	11	2	2	1	3	5	6	2	0	0	0	1	0	5	5	6	8	7	8	4	1	1	3	1	1	5	5	6	8	7	8	4	1	1	3	1	1	30702000	85329000	54097000	110320000	104080000	98664000
Q2YK97	Twin-arginine translocation pathway signal OS=Brucella abortus (strain 2308) OX=359391 GN=BAB2_0767 PE=4 SV=1	BAB2_0767	36.229	53.5	90	15	15	13	4	5	18	6	4	9	3	7	12	6	3	13	8	9	14	12	11	12	7	8	12	8	5	13	8	9	14	12	11	12	7	8	12	8	5	493300000	228070000	269830000	1554800000	407500000	385800000
Q2YK98	Bacterial regulatory protein, MarR family OS=Brucella abortus (strain 2308) OX=359391 GN=BAB2_0766 PE=4 SV=1	BAB2_0766	18.496	42	43	8	8	2	6	5	1	5	2	1	6	4	0	3	8	5	4	5	3	4	3	1	5	5	3	4	6	5	4	5	3	4	3	1	5	5	3	4	6	85159000	236020000	193350000	298980000	117020000	133750000
Q2YKA0	Gram-negative bacterial RTX secretion protein D:Secretion protein HlyD OS=Brucella abortus (strain 2308) OX=359391 GN=BAB2_0764 PE=4 SV=1	BAB2_0764	37.42	71.3	95	19	19	5	10	10	7	10	9	7	7	8	11	5	6	12	13	14	10	12	15	12	13	11	10	12	13	12	13	14	10	12	15	12	13	11	10	12	13	202180000	371930000	412190000	280410000	515900000	531730000
Q2YKA1	ATP-binding region, ATPase-like:Histidine kinase, HAMP region:Histidine kinase A, N-terminal:Bacterial sensor protein, C-term OS=Brucella abortus (strain 2308) OX=359391 GN=BAB2_0763 PE=4 SV=1	BAB2_0763	52.541	50	161	21	21	8	9	14	5	8	13	10	20	20	13	21	20	11	14	17	12	16	15	13	18	18	19	17	18	11	14	17	12	16	15	13	18	18	19	17	18	376520000	418820000	444960000	284000000	343320000	338410000
Q2YKA2	Response regulator receiver:Transcriptional regulatory protein, C terminal OS=Brucella abortus (strain 2308) OX=359391 GN=BAB2_0762 PE=4 SV=1	BAB2_0762	27.002	63	75	14	14	6	7	6	7	5	5	2	9	7	4	9	8	6	8	7	9	9	9	6	9	8	7	8	9	6	8	7	9	9	9	6	9	8	7	8	9	199660000	172350000	187470000	246960000	155640000	185690000
Q2YKA5	Uncharacterized protein OS=Brucella abortus (strain 2308) OX=359391 GN=BAB2_0759 PE=4 SV=1	BAB2_0759	13.446	74.1	178	15	15	17	6	5	25	13	10	16	9	14	33	16	14	10	7	6	12	9	8	11	7	7	12	9	9	10	7	6	12	9	8	11	7	7	12	9	9	1135400000	1074600000	1139700000	3777100000	2475600000	2251300000
Q2YKA6	Flavin-containing monooxygenase FMO:Pyridine nucleotide-disulphide oxidoreductase, class I:FAD-dependent pyridine nucleotide OS=Brucella abortus (strain 2308) OX=359391 GN=BAB2_0758 PE=4 SV=1	BAB2_0758	46.707	41.7	93	17	17	5	1	1	17	13	12	11	1	2	21	4	5	7	2	2	14	11	11	11	3	3	16	5	6	7	2	2	14	11	11	11	3	3	16	5	6	245110000	94168000	81059000	963190000	467020000	471920000
Q2YKA7	Bacterial regulatory protein, MarR family OS=Brucella abortus (strain 2308) OX=359391 GN=BAB2_0757 PE=4 SV=1	BAB2_0757	16.291	40.9	11	5	5	0	1	1	1	1	1	1	0	0	2	1	2	1	2	3	2	3	2	1	4	0	2	2	3	1	2	3	2	3	2	1	4	0	2	2	3	0	45570000	39101000	0	28275000	28238000
Q2YKA8	Glyoxalase/Bleomycin resistance protein/dioxygenase domain OS=Brucella abortus (strain 2308) OX=359391 GN=BAB2_0756 PE=4 SV=1	BAB2_0756	27.482	54.8	66	12	12	0	5	4	1	4	7	4	7	6	8	10	10	1	7	8	6	7	9	6	8	9	9	9	9	1	7	8	6	7	9	6	8	9	9	9	9	0	153450000	139100000	91769000	179160000	194580000
Q2YKB0	Sodium:alanine symporter:Amino acid/polyamine transporter, family I OS=Brucella abortus (strain 2308) OX=359391 GN=BAB2_0754 PE=3 SV=1	BAB2_0754	50.663	9.2	34	4	4	3	3	2	3	4	4	3	4	2	2	2	2	2	3	3	2	3	3	3	3	3	2	3	3	2	3	3	2	3	3	3	3	3	2	3	3	923410000	139970000	155880000	593280000	364040000	341830000
Q2YKB2	Homoserine O-acetyltransferase OS=Brucella abortus (strain 2308) OX=359391 GN=metAA PE=3 SV=1	metAA	35.245	76.1	68	17	17	12	1	2	5	6	7	21	2	1	11	0	0	10	3	2	6	6	7	14	3	2	11	0	1	10	3	2	6	6	7	14	3	2	11	0	1	181480000	173300000	131450000	96374000	154190000	171090000
Q2YKB5	Aminotransferase class-III:Adenosylmethionine--8-amino-7-oxononanoate aminotransferase OS=Brucella abortus (strain 2308) OX=359391 GN=bioA PE=3 SV=1	bioA	46.322	48.1	69	13	13	19	6	2	5	4	9	13	1	1	2	3	4	11	5	3	9	4	8	9	2	3	6	2	4	11	5	3	9	4	8	9	2	3	6	2	4	797410000	54742000	44159000	126840000	75941000	70869000
Q2YKB8	Biotin synthase OS=Brucella abortus (strain 2308) OX=359391 GN=bioB PE=3 SV=1	bioB	35.652	34.1	25	10	10	5	7	4	7	1	0	1	0	0	0	0	0	7	7	7	7	6	5	2	2	2	1	2	1	7	7	7	7	6	5	2	2	2	1	2	1	265230000	218670000	199830000	274120000	79616000	75703000
Q2YKC0	Uncharacterized protein OS=Brucella abortus (strain 2308) OX=359391 GN=BAB2_0742 PE=4 SV=1	BAB2_0742	10.533	76.3	66	6	6	8	12	11	5	5	6	2	4	5	1	3	4	4	6	6	4	4	5	2	3	3	2	3	4	4	6	6	4	4	5	2	3	3	2	3	4	203390000	632870000	738950000	135850000	243300000	267970000
Q2YKC1	Molybdenum cofactor biosynthesis protein OS=Brucella abortus (strain 2308) OX=359391 GN=BAB2_0741 PE=4 SV=1	BAB2_0741	18.384	51.7	160	10	10	16	16	11	19	9	11	14	13	9	18	15	9	9	9	8	10	8	8	10	8	8	10	8	8	9	9	8	10	8	8	10	8	8	10	8	8	1552600000	2391800000	2160700000	2022800000	1321200000	1236500000
Q2YKC2	Uncharacterized protein OS=Brucella abortus (strain 2308) OX=359391 GN=BAB2_0740 PE=4 SV=1	BAB2_0740	22.256	63.8	213	15	15	25	14	19	19	12	11	15	20	24	23	18	13	14	12	12	13	12	13	14	13	12	11	12	12	14	12	12	13	12	13	14	13	12	11	12	12	2334400000	4575000000	4798400000	3892000000	2086200000	1841800000
Q2YKC3	Flavin-containing monooxygenase FMO:Pyridine nucleotide-disulphide oxidoreductase, class I:FAD-dependent pyridine nucleotide OS=Brucella abortus (strain 2308) OX=359391 GN=BAB2_0739 PE=4 SV=1	BAB2_0739	48.137	56.6	77	17	17	14	2	2	11	4	4	15	2	3	16	3	1	13	5	3	14	6	4	13	3	3	11	4	5	13	5	3	14	6	4	13	3	3	11	4	5	704320000	119730000	106050000	468040000	153750000	132100000
Q2YKC4	Glutelin:NADH-Ubiquinone oxidoreductase (Complex I), chain 5/L, N-terminal:NADH/Ubiquinone/plastoquinone (Complex I):NADH-ubi OS=Brucella abortus (strain 2308) OX=359391 GN=BAB2_0738 PE=4 SV=1	BAB2_0738	105.74	5.6	27	5	5	2	0	0	2	0	0	7	4	2	3	4	3	5	1	0	4	0	0	5	3	2	5	3	3	5	1	0	4	0	0	5	3	2	5	3	3	76312000	0	0	38792000	0	0
Q2YKC6	Pyridine nucleotide-disulphide oxidoreductase, class-II:NADH/Ubiquinone/plastoquinone (Complex I):NADH-ubiquinone oxidoreduct OS=Brucella abortus (strain 2308) OX=359391 GN=BAB2_0736 PE=4 SV=1	BAB2_0736	57.118	2.6	0	1	1	0	0	0	0	0	0	0	0	0	0	0	0	1	0	0	1	0	0	1	0	1	1	1	1	1	0	0	1	0	0	1	0	1	1	1	1	0	0	0	0	0	0
Q2YKC7	Uncharacterized protein OS=Brucella abortus (strain 2308) OX=359391 GN=BAB2_0735 PE=4 SV=1	BAB2_0735	19.349	33.3	19	4	4	3	0	0	1	0	1	4	2	1	5	1	1	4	1	0	2	0	1	4	2	1	3	2	2	4	1	0	2	0	1	4	2	1	3	2	2	117930000	0	0	47683000	0	0
Q2YKC9	Na+/H+ antiporter subunit OS=Brucella abortus (strain 2308) OX=359391 GN=BAB2_0733 PE=4 SV=1	BAB2_0733	13.092	10	11	1	1	1	0	0	0	0	1	2	0	1	3	2	1	1	0	0	0	1	1	1	0	1	1	1	1	1	0	0	0	1	1	1	0	1	1	1	1	0	0	0	0	0	0
Q2YKD1	HTH-type transcriptional regulator OS=Brucella abortus (strain 2308) OX=359391 GN=BAB2_0731 PE=3 SV=1	BAB2_0731	20.596	55.6	119	12	12	16	9	9	15	7	6	16	8	9	9	8	7	11	9	9	11	8	9	11	8	8	10	6	6	11	9	9	11	8	9	11	8	8	10	6	6	3118600000	2370300000	2322700000	2202100000	1270100000	1262900000
Q2YKD2	ABC transporter, transmembrane region:ATP/GTP-binding site motif A (P-loop):ABC transporter:AAA ATPase OS=Brucella abortus (strain 2308) OX=359391 GN=BAB2_0730 PE=4 SV=1	BAB2_0730	57.706	39.2	62	15	15	20	3	3	6	4	6	10	3	3	2	1	1	14	6	6	8	6	8	12	3	3	4	2	1	14	6	6	8	6	8	12	3	3	4	2	1	1575900000	90368000	85507000	273040000	0	115560000
Q2YKD3	Bacterial regulatory protein LysR, HTH motif:ABC transporter, transmembrane region:ATP/GTP-binding site motif A (P-loop):Bloo OS=Brucella abortus (strain 2308) OX=359391 GN=BAB2_0729 PE=4 SV=1	BAB2_0729	58.231	33.2	49	16	16	21	1	1	11	1	2	11	0	0	1	0	0	14	3	4	12	3	3	14	2	1	3	1	2	14	3	4	12	3	3	14	2	1	3	1	2	2893500000	39710000	110730000	709820000	55130000	63690000
Q2YKD4	Cytochrome bd ubiquinol oxidase, subunit I OS=Brucella abortus (strain 2308) OX=359391 GN=cydA PE=4 SV=1	cydA	57.674	26.3	65	14	14	7	1	2	12	3	3	14	0	1	18	2	2	10	6	5	12	9	9	10	4	5	11	7	7	10	6	5	12	9	9	10	4	5	11	7	7	1392100000	944590000	931740000	1763100000	1107500000	1184800000
Q2YKD5	Beta and gamma crystallin:Cytochrome bd ubiquinol oxidase, subunit II OS=Brucella abortus (strain 2308) OX=359391 GN=cydB PE=4 SV=1	cydB	42.068	14.8	57	5	5	2	1	0	5	8	9	7	4	4	6	5	6	3	2	2	2	4	5	2	3	3	2	4	4	3	2	2	2	4	5	2	3	3	2	4	4	62780000	0	44460000	150760000	445950000	419070000
Q2YKD6	Cytochrome bd ubiquinol oxidase subunit X OS=Brucella abortus (strain 2308) OX=359391 GN=cydX PE=1 SV=2	cydX	5.8758	35.3	2	3	3	0	0	0	2	0	0	0	0	0	0	0	0	2	2	2	3	2	2	2	2	2	3	2	2	2	2	2	3	2	2	2	2	2	3	2	2	0	0	0	15580000	0	0
Q2YKD7	Bacterial regulatory protein, GntR family:Bacterial regulatory protein, DeoR family OS=Brucella abortus (strain 2308) OX=359391 GN=BAB2_0725 PE=4 SV=1	BAB2_0725	27.967	60.3	110	14	14	12	5	7	8	7	10	18	7	8	14	7	7	8	5	7	9	10	10	10	10	8	12	9	7	8	5	7	9	10	10	10	10	8	12	9	7	697070000	1161100000	1262600000	444930000	1280400000	1356300000
Q2YKD8	ATPase, BadF/BadG/BcrA/BcrD type OS=Brucella abortus (strain 2308) OX=359391 GN=BAB2_0724 PE=4 SV=1	BAB2_0724	30.684	52.2	61	9	9	9	1	1	9	5	5	8	0	2	20	0	1	8	3	4	9	5	4	8	1	2	8	1	3	8	3	4	9	5	4	8	1	2	8	1	3	309920000	151460000	79865000	324710000	193170000	236800000
Q2YKE5	2-oxoisovalerate dehydrogenase subunit alpha OS=Brucella abortus (strain 2308) OX=359391 GN=BAB2_0715 PE=3 SV=1	BAB2_0715	44.062	54.4	78	20	20	3	4	1	15	24	23	2	0	1	3	0	2	11	9	8	14	15	15	9	4	4	7	3	10	11	9	8	14	15	15	9	4	4	7	3	10	177060000	158940000	76037000	392890000	2115700000	1553700000
Q2YKE6	Transketolase, central region:Transketolase, C terminal OS=Brucella abortus (strain 2308) OX=359391 GN=BAB2_0714 PE=4 SV=1	BAB2_0714	36.738	68	119	16	16	6	4	4	23	18	18	5	6	11	7	7	10	11	4	4	14	10	11	8	7	8	10	8	8	11	4	4	14	10	11	8	7	8	10	8	8	298810000	392630000	350960000	1682500000	1825300000	1688200000
Q2YKE7	Dihydrolipoamide acetyltransferase component of pyruvate dehydrogenase complex OS=Brucella abortus (strain 2308) OX=359391 GN=BAB2_0713 PE=3 SV=1	BAB2_0713	46.39	67.1	264	22	22	5	21	18	22	30	30	5	32	29	12	28	32	11	14	13	14	16	15	10	16	17	15	16	17	11	14	13	14	16	15	10	16	17	15	16	17	824130000	1236200000	1348600000	2436400000	2775100000	2832800000
Q2YKE8	Dihydrolipoyl dehydrogenase OS=Brucella abortus (strain 2308) OX=359391 GN=lpdA-3 PE=3 SV=1	lpdA-3	46.122	38.3	55	13	13	0	3	2	5	9	11	0	3	4	7	6	5	1	3	3	8	10	10	3	6	6	8	5	5	1	3	3	8	10	10	3	6	6	8	5	5	0	52387000	61971000	168370000	291080000	322420000
Q2YKF1	ATP/GTP-binding site motif A (P-loop):Cell divisionFtsK/SpoIIIE protein:Proline-rich extensin:AAA ATPase OS=Brucella abortus (strain 2308) OX=359391 GN=BAB2_0709 PE=3 SV=1	BAB2_0709	88.764	54.7	219	38	31	32	39	43	13	26	23	3	19	16	1	1	3	31	31	29	21	26	27	18	19	20	4	2	4	25	27	25	19	24	23	16	17	18	4	2	4	872310000	2496800000	2416900000	466110000	1053300000	989970000
Q2YKF2	Peptidase family T4 OS=Brucella abortus (strain 2308) OX=359391 GN=BAB2_0708 PE=4 SV=1	BAB2_0708	36.149	57.6	93	14	14	13	6	6	11	8	7	9	4	3	16	5	5	14	8	8	12	11	10	12	8	7	13	10	8	14	8	8	12	11	10	12	8	7	13	10	8	1773800000	1414900000	1041000000	3044600000	1665000000	1759700000
Q2YKF3	General substrate transporter:Sugar transporter superfamily:Major facilitator superfamily (MFS) OS=Brucella abortus (strain 2308) OX=359391 GN=BAB2_0707 PE=4 SV=1	BAB2_0707	46.295	9.2	17	4	4	4	0	0	2	1	0	3	2	2	3	0	0	4	0	0	4	1	0	3	1	1	4	0	0	4	0	0	4	1	0	3	1	1	4	0	0	244070000	0	0	115910000	0	0
Q2YKF6	2OG-Fe(II) oxygenase superfamily OS=Brucella abortus (strain 2308) OX=359391 GN=alkB PE=4 SV=1	alkB	23.432	63.2	18	10	10	4	0	0	2	0	1	5	0	0	5	1	0	5	1	2	4	0	1	5	0	1	6	1	0	5	1	2	4	0	1	5	0	1	6	1	0	190760000	0	0	185760000	0	0
Q2YKF7	ATP/GTP-binding site motif A (P-loop):ABC transporter:AAA ATPase OS=Brucella abortus (strain 2308) OX=359391 GN=BAB2_0703 PE=3 SV=1	BAB2_0703	59.575	66.8	477	37	36	67	38	39	56	41	38	47	23	19	63	22	24	36	30	31	35	30	29	32	22	24	34	24	27	35	29	30	34	29	28	31	22	23	33	23	26	6969100000	4203100000	4257300000	7292400000	7127800000	7483200000
Q2YKF8	Binding-protein-dependent transport systems inner membrane component:Prion protein OS=Brucella abortus (strain 2308) OX=359391 GN=BAB2_0702 PE=3 SV=1	BAB2_0702	42.329	34.2	141	13	13	13	8	7	15	12	15	10	9	9	23	10	10	10	10	10	13	12	12	12	11	10	12	11	10	10	10	10	13	12	12	12	11	10	12	11	10	1460900000	545590000	577820000	1707700000	1082700000	1076500000
Q2YKF9	Binding-protein-dependent transport systems inner membrane component:Sodium:dicarboxylate symporter OS=Brucella abortus (strain 2308) OX=359391 GN=BAB2_0701 PE=3 SV=1	BAB2_0701	33.111	17.9	43	6	6	5	2	2	4	5	6	4	4	4	3	2	2	4	2	3	4	4	5	3	4	4	4	3	2	4	2	3	4	4	5	3	4	4	4	3	2	129670000	0	262740000	196700000	142500000	117780000
Q2YKG0	Bacterial extracellular solute-binding protein, family 5 OS=Brucella abortus (strain 2308) OX=359391 GN=BAB2_0700 PE=4 SV=1	BAB2_0700	58.827	77.1	707	40	39	58	46	46	52	36	30	44	92	88	52	81	82	36	33	29	35	29	30	34	30	31	35	30	30	36	32	28	35	29	30	34	29	30	35	29	29	7214500000	15061000000	14986000000	8175600000	9163600000	8484200000
Q2YKG1	Bacterial extracellular solute-binding protein, family 5 OS=Brucella abortus (strain 2308) OX=359391 GN=BAB2_0699 PE=4 SV=1	BAB2_0699	58.602	72.6	463	35	34	36	36	34	40	29	30	45	45	49	42	38	39	29	28	27	31	26	25	30	27	29	31	28	28	29	27	26	31	26	25	30	26	28	31	27	27	8303000000	14063000000	15995000000	10551000000	8712700000	8485300000
Q2YKG3	Uncharacterized protein OS=Brucella abortus (strain 2308) OX=359391 GN=BAB2_0697 PE=4 SV=1	BAB2_0697	13.627	12.2	41	3	3	5	3	2	5	3	2	1	2	2	8	5	3	2	1	1	2	2	2	2	1	1	2	1	1	2	1	1	2	2	2	2	1	1	2	1	1	433890000	0	0	323280000	0	0
Q2YKH0	Endoglucanase family protein OS=Brucella abortus (strain 2308) OX=359391 GN=BAB2_0690 PE=3 SV=1	BAB2_0690	35.422	30.3	29	6	6	3	2	3	0	3	2	3	2	2	3	2	4	3	2	2	2	3	2	5	3	2	3	3	3	3	2	2	2	3	2	5	3	2	3	3	3	56380000	0	102800000	78917000	67944000	78446000
Q2YKI0	YbaK/prolyl-tRNA synthetase associated region OS=Brucella abortus (strain 2308) OX=359391 GN=BAB2_0679 PE=4 SV=1	BAB2_0679	16.187	52	34	5	5	2	3	3	5	3	3	3	2	4	2	2	2	4	5	5	4	5	5	4	5	5	3	4	3	4	5	5	4	5	5	4	5	5	3	4	3	312330000	514120000	599630000	560510000	329140000	337250000
Q2YKI1	Uncharacterized protein OS=Brucella abortus (strain 2308) OX=359391 GN=BAB2_0678 PE=4 SV=1	BAB2_0678	17.156	84.3	134	10	10	15	12	12	12	13	12	8	9	9	10	11	11	9	7	7	9	7	7	8	8	8	7	9	7	9	7	7	9	7	7	8	8	8	7	9	7	3255700000	6808900000	7551200000	3479000000	3637300000	3327100000
Q2YKI2	Uncharacterized protein OS=Brucella abortus (strain 2308) OX=359391 GN=BAB2_0677 PE=4 SV=1	BAB2_0677	12.057	87.5	96	7	7	14	6	8	11	7	6	9	5	7	12	5	6	6	5	5	7	5	5	6	4	5	7	5	5	6	5	5	7	5	5	6	4	5	7	5	5	2144900000	1524900000	1457700000	2278300000	1262800000	1086900000
Q2YKI3	Uncharacterized protein OS=Brucella abortus (strain 2308) OX=359391 GN=BAB2_0676 PE=4 SV=1	BAB2_0676	12.136	83.5	20	7	7	2	0	0	0	0	0	1	6	6	1	1	3	5	0	0	3	0	0	2	5	5	2	1	3	5	0	0	3	0	0	2	5	5	2	1	3	99413000	0	0	53735000	0	0
Q2YKI4	Bacterioferritin OS=Brucella abortus (strain 2308) OX=359391 GN=bfr PE=1 SV=1	bfr	18.568	50.3	348	15	15	39	20	21	45	19	16	55	21	20	58	17	17	9	11	12	8	9	8	9	7	8	10	9	9	9	11	12	8	9	8	9	7	8	10	9	9	34526000000	10073000000	7995800000	50554000000	9674800000	9250700000
Q2YKI5	Ribosomal protein S12 methylthiotransferase RimO OS=Brucella abortus (strain 2308) OX=359391 GN=rimO PE=3 SV=1	rimO	48.773	72.5	175	26	26	25	27	25	18	24	25	6	8	7	1	4	5	21	20	20	22	19	21	13	12	11	12	9	10	21	20	20	22	19	21	13	12	11	12	9	10	2664600000	5304600000	4904300000	1622500000	3644700000	3526600000
Q2YKI6	Purine-binding protein BAB2_0673 OS=Brucella abortus (strain 2308) OX=359391 GN=BAB2_0673 PE=1 SV=1	BAB2_0673	38.403	24.3	7	6	6	1	0	0	2	1	0	0	1	0	2	0	0	1	1	1	3	2	1	0	1	0	2	1	0	1	1	1	3	2	1	0	1	0	2	1	0	0	0	0	93732000	0	0
Q2YKI9	Rhodopsin-like GPCR superfamily:ATP/GTP-binding site motif A (P-loop):ABC transporter:AAA ATPase OS=Brucella abortus (strain 2308) OX=359391 GN=BAB2_0670 PE=4 SV=1	BAB2_0670	55.625	32.7	49	16	16	4	1	2	2	8	8	6	4	4	3	3	4	9	5	5	5	8	10	9	7	6	3	5	6	9	5	5	5	8	10	9	7	6	3	5	6	65669000	49735000	49628000	60449000	89644000	77878000
Q2YKJ0	Zinc-containing alcohol dehydrogenase superfamily:Quinone oxidoreductase/zeta-crystallin OS=Brucella abortus (strain 2308) OX=359391 GN=qor PE=4 SV=1	qor	25.673	15.5	4	2	2	0	0	0	0	2	2	0	0	0	0	0	0	0	0	0	1	2	2	0	0	0	1	0	0	0	0	0	1	2	2	0	0	0	1	0	0	0	0	0	0	21978000	22533000
Q2YKJ2	Phosphofructokinase:Flavoprotein monooxygenase:Aromatic-ring hydroxylase OS=Brucella abortus (strain 2308) OX=359391 GN=ubiH PE=4 SV=1	ubiH	49.665	52.7	198	22	22	27	11	10	32	16	21	34	4	6	27	5	5	18	16	14	20	14	13	18	8	8	15	7	8	18	16	14	20	14	13	18	8	8	15	7	8	2606200000	996130000	951440000	2462200000	2254700000	2307000000
Q2YKJ3	Uncharacterized protein OS=Brucella abortus (strain 2308) OX=359391 GN=BAB2_0666 PE=4 SV=1	BAB2_0666	13.164	42	25	3	3	3	3	3	5	1	1	0	2	2	1	2	2	2	2	2	2	2	2	1	2	2	1	2	2	2	2	2	2	2	2	1	2	2	1	2	2	58420000	64557000	70978000	118950000	48217000	51349000
Q2YKJ4	Uncharacterized protein OS=Brucella abortus (strain 2308) OX=359391 GN=BAB2_0665 PE=4 SV=1	BAB2_0665	22.062	65.9	120	17	17	24	4	6	25	5	6	16	5	6	18	3	2	13	10	10	14	10	10	10	8	9	13	6	6	13	10	10	14	10	10	10	8	9	13	6	6	11593000000	3832400000	4355800000	25467000000	2509300000	2851400000
Q2YKJ5	Putative binding protein BAB2_0664 OS=Brucella abortus (strain 2308) OX=359391 GN=BAB2_0664 PE=3 SV=1	BAB2_0664	69.484	57.7	332	35	35	49	18	19	34	23	25	46	11	16	53	20	18	29	19	20	31	21	21	32	16	18	32	19	16	29	19	20	31	21	21	32	16	18	32	19	16	6536000000	4647400000	4212600000	2855500000	4771700000	4674600000
Q2YKJ6	DSBA oxidoreductase OS=Brucella abortus (strain 2308) OX=359391 GN=BAB2_0663 PE=4 SV=1	BAB2_0663	24.805	62.5	214	14	14	20	12	16	17	8	10	18	18	26	22	25	22	9	8	8	10	9	9	9	9	12	11	11	12	9	8	8	10	9	9	9	9	12	11	11	12	1337600000	1595000000	1831700000	1056700000	1375300000	1339100000
Q2YKJ7	Glyoxalase/Bleomycin resistance protein/dioxygenase domain OS=Brucella abortus (strain 2308) OX=359391 GN=BAB2_0662 PE=4 SV=1	BAB2_0662	15.397	65.2	58	10	10	4	5	4	3	5	4	6	4	8	5	5	5	7	7	7	9	7	7	7	6	6	6	7	6	7	7	7	9	7	7	7	6	6	6	7	6	116480000	265040000	274940000	144360000	257350000	240400000
Q2YKJ8	Transcription-repair-coupling factor OS=Brucella abortus (strain 2308) OX=359391 GN=mfd PE=3 SV=1	mfd	123.21	55.3	329	47	47	39	22	23	29	29	31	54	13	18	33	21	17	41	25	24	35	32	30	40	18	18	39	18	19	41	25	24	35	32	30	40	18	18	39	18	19	1770400000	1437000000	1430700000	1256500000	1649400000	1491600000
Q2YKJ9	Uncharacterized protein OS=Brucella abortus (strain 2308) OX=359391 GN=BAB2_0660 PE=4 SV=1	BAB2_0660	11.338	45.3	58	3	3	5	8	8	6	3	7	5	4	5	1	3	3	3	3	3	3	3	3	3	3	3	2	3	3	3	3	3	3	3	3	3	3	3	2	3	3	557750000	605660000	597440000	470600000	488260000	370550000
Q2YKK0	ATP-dependent DNA helicase RecG OS=Brucella abortus (strain 2308) OX=359391 GN=recG PE=3 SV=1	recG	77.544	30.5	47	17	17	7	1	0	9	4	3	12	0	1	9	1	0	14	2	1	12	6	5	15	1	2	12	2	1	14	2	1	12	6	5	15	1	2	12	2	1	274460000	30602000	0	181570000	82192000	46183000
Q2YKK1	Glutamine--fructose-6-phosphate aminotransferase [isomerizing] OS=Brucella abortus (strain 2308) OX=359391 GN=glmS PE=3 SV=1	glmS	66.287	65.1	282	36	36	43	15	14	24	21	24	32	13	17	41	20	18	30	21	24	27	28	28	27	21	20	28	23	21	30	21	24	27	28	28	27	21	20	28	23	21	3189500000	1399400000	1286800000	1980200000	2841900000	3087200000
Q2YKK2	Bifunctional protein GlmU OS=Brucella abortus (strain 2308) OX=359391 GN=glmU PE=3 SV=1	glmU	47.885	54	211	22	22	33	13	17	19	14	15	27	10	12	27	15	9	20	14	16	19	17	17	21	14	16	20	15	12	20	14	16	19	17	17	21	14	16	20	15	12	2267300000	2064500000	1892000000	1781100000	1899400000	1861700000
Q2YKK4	Uncharacterized protein OS=Brucella abortus (strain 2308) OX=359391 GN=BAB2_0655 PE=4 SV=1	BAB2_0655	96.431	25.9	76	20	20	17	4	2	13	7	6	11	3	2	6	3	2	18	6	6	16	6	7	17	4	3	14	4	4	18	6	6	16	6	7	17	4	3	14	4	4	670100000	53033000	63970000	463970000	223450000	207450000
Q2YKK5	Lipase OS=Brucella abortus (strain 2308) OX=359391 GN=BAB2_0654 PE=1 SV=1	BAB2_0654	41.332	48.4	112	13	13	16	3	7	14	11	13	10	6	5	19	5	3	11	9	9	13	9	9	12	8	9	12	10	10	11	9	9	13	9	9	12	8	9	12	10	10	1005400000	555710000	625690000	1183400000	1548600000	1360200000
Q2YKK6	Uncharacterized protein OS=Brucella abortus (strain 2308) OX=359391 GN=BAB2_0653 PE=4 SV=1	BAB2_0653	18.725	33.7	13	6	5	5	0	0	3	1	1	0	0	0	3	0	0	5	3	3	5	4	4	4	3	3	6	1	1	4	2	2	4	3	3	3	2	2	5	0	0	472650000	0	0	206140000	0	0
Q2YKK7	Blue-light-activated histidine kinase OS=Brucella abortus (strain 2308) OX=359391 GN=BAB2_0652 PE=1 SV=2	BAB2_0652	54.873	42.1	168	21	21	33	8	8	21	17	16	17	8	9	24	4	3	17	11	9	15	13	14	15	9	9	15	5	6	17	11	9	15	13	14	15	9	9	15	5	6	2196600000	592950000	569030000	1422700000	819640000	771850000
Q2YKK8	Octanoyltransferase OS=Brucella abortus (strain 2308) OX=359391 GN=lipB PE=3 SV=1	lipB	29.588	24	29	7	7	3	5	6	2	5	6	1	0	0	0	0	1	4	4	5	3	4	5	3	1	1	3	1	2	4	4	5	3	4	5	3	1	1	3	1	2	301100000	130770000	156480000	57214000	149770000	189210000
Q2YKL0	DNA topoisomerase 4 subunit B OS=Brucella abortus (strain 2308) OX=359391 GN=parE PE=3 SV=1	parE	77.207	56.7	255	39	39	29	16	22	19	23	25	20	24	21	15	21	20	27	26	29	25	31	30	27	29	29	20	28	24	27	26	29	25	31	30	27	29	29	20	28	24	1639200000	1682300000	1568800000	2028100000	1904600000	1562300000
Q2YKL1	Uncharacterized protein OS=Brucella abortus (strain 2308) OX=359391 GN=BAB2_0648 PE=4 SV=1	BAB2_0648	6.8377	73.3	8	3	3	0	0	0	1	2	1	0	0	0	2	1	1	1	0	0	2	2	1	1	0	0	3	2	2	1	0	0	2	2	1	1	0	0	3	2	2	0	0	0	0	0	0
Q2YKL3	Glutamyl-tRNA(Gln) amidotransferase subunit A OS=Brucella abortus (strain 2308) OX=359391 GN=gatA PE=3 SV=1	gatA	52.398	61.7	242	23	23	41	12	11	37	20	24	32	5	8	39	7	6	20	15	15	21	17	16	20	11	14	22	11	13	20	15	15	21	17	16	20	11	14	22	11	13	3878800000	1757000000	1657000000	6668000000	6285300000	5694700000
Q2YKL4	Aspartyl/glutamyl-tRNA(Asn/Gln) amidotransferase subunit C OS=Brucella abortus (strain 2308) OX=359391 GN=gatC PE=3 SV=1	gatC	10.303	50.5	24	5	5	3	1	2	3	1	4	2	1	2	3	1	1	3	3	3	5	3	3	4	3	3	4	2	2	3	3	3	5	3	3	4	3	3	4	2	2	137440000	3182200000	3170100000	226930000	1833100000	1423600000
Q2YKL5	UPF0173 metal-dependent hydrolase BAB2_0644 OS=Brucella abortus (strain 2308) OX=359391 GN=BAB2_0644 PE=3 SV=1	BAB2_0644	25.124	57.4	298	9	9	17	10	8	37	22	28	11	17	20	40	46	42	9	7	7	9	7	7	9	8	7	9	8	8	9	7	7	9	7	7	9	8	7	9	8	8	1943900000	1230100000	1211600000	3762700000	10560000000	9287400000
Q2YKL6	Putative pre-16S rRNA nuclease OS=Brucella abortus (strain 2308) OX=359391 GN=BAB2_0643 PE=3 SV=1	BAB2_0643	17.558	32.7	10	5	5	2	0	0	4	1	0	2	0	1	0	0	0	3	0	0	5	1	0	3	0	1	1	0	0	3	0	0	5	1	0	3	0	1	1	0	0	80959000	0	0	145160000	0	0
Q2YKL7	Acyl-CoA dehydrogenase:Acyl-CoA dehydrogenase, C-terminal:Acyl-CoA dehydrogenase, central domain OS=Brucella abortus (strain 2308) OX=359391 GN=BAB2_0642 PE=3 SV=1	BAB2_0642	60.272	71	363	34	34	46	26	26	29	36	33	47	20	22	48	14	16	31	25	24	30	24	25	29	21	18	31	18	22	31	25	24	30	24	25	29	21	18	31	18	22	6234100000	4547100000	5068400000	3692300000	6415100000	6702900000
Q2YKL8	Aspartate carbamoyltransferase OS=Brucella abortus (strain 2308) OX=359391 GN=pyrB PE=3 SV=1	pyrB	34.802	64.6	55	14	14	9	0	0	5	5	5	16	1	1	13	0	0	13	3	5	11	10	9	13	3	3	12	2	4	13	3	5	11	10	9	13	3	3	12	2	4	718430000	35176000	34723000	340180000	221170000	111930000
Q2YKL9	Dihydroorotase multifunctional complex type:Amidohydrolase OS=Brucella abortus (strain 2308) OX=359391 GN=BAB2_0640 PE=4 SV=1	BAB2_0640	45.748	67.1	189	22	22	19	18	21	10	14	15	19	11	12	20	18	12	19	16	17	19	17	15	19	15	16	18	17	18	19	16	17	19	17	15	19	15	16	18	17	18	1084900000	2041000000	1985800000	1336900000	1562400000	1374600000
Q2YKM0	Glycerol-3-phosphate acyltransferase OS=Brucella abortus (strain 2308) OX=359391 GN=plsY PE=3 SV=1	plsY	20.535	14.9	18	3	3	1	1	2	1	1	1	1	2	3	1	2	2	3	3	3	3	2	2	2	3	3	2	3	3	3	3	3	3	2	2	2	3	3	2	3	3	20768000	102300000	121970000	122090000	69691000	29016000
Q2YKM1	SMF protein OS=Brucella abortus (strain 2308) OX=359391 GN=BAB2_0638 PE=4 SV=1	BAB2_0638	42.195	22.6	7	6	6	0	0	0	1	2	1	0	0	0	0	1	2	0	1	2	2	3	3	2	1	1	0	1	1	0	1	2	2	3	3	2	1	1	0	1	1	0	0	0	0	0	0
Q2YKM3	DNA topoisomerase 1 OS=Brucella abortus (strain 2308) OX=359391 GN=topA PE=3 SV=1	topA	96.022	68.3	640	72	71	48	52	54	37	58	56	41	64	62	46	67	55	53	47	51	54	48	49	49	45	45	49	46	45	53	47	51	54	48	48	49	45	45	49	45	45	2671300000	7326400000	7141200000	2863400000	5349200000	5228000000
Q2YKM4	Ribonuclease R OS=Brucella abortus (strain 2308) OX=359391 GN=rnr PE=3 SV=1	rnr	86.709	58.5	419	44	44	28	42	41	34	36	43	28	32	32	37	36	30	30	32	32	30	34	34	31	29	28	30	29	30	30	32	32	30	34	34	31	29	28	30	29	30	1840400000	3106800000	2901000000	1705200000	2739700000	2792000000
Q2YKM6	NUDIX hydrolase OS=Brucella abortus (strain 2308) OX=359391 GN=BAB2_0633 PE=4 SV=1	BAB2_0633	27.126	47.3	129	12	12	11	11	10	10	11	13	7	9	12	6	14	15	11	11	10	10	11	11	9	12	11	8	9	10	11	11	10	10	11	11	9	12	11	8	9	10	836390000	479820000	455700000	790940000	458110000	457890000
Q2YKM8	50S ribosomal protein L33 OS=Brucella abortus (strain 2308) OX=359391 GN=rpmG PE=3 SV=1	rpmG	6.3995	45.5	77	3	3	8	9	10	8	6	5	7	4	2	12	4	2	2	2	2	2	1	1	2	1	1	2	1	1	2	2	2	2	1	1	2	1	1	2	1	1	8060300000	8280900000	7099400000	9251200000	3146600000	3088200000
Q2YKM9	GGDEF:Response regulator receiver OS=Brucella abortus (strain 2308) OX=359391 GN=BAB2_0630 PE=4 SV=1	BAB2_0630	51.207	40.8	39	16	16	10	1	3	8	7	10	0	0	0	0	0	0	11	1	7	9	10	11	3	2	4	1	3	3	11	1	7	9	10	11	3	2	4	1	3	3	332530000	0	76772000	216560000	278550000	307450000
Q2YKN1	Polar-differentiation response regulator DivK OS=Brucella abortus (strain 2308) OX=359391 GN=divK PE=3 SV=1	divK	13.973	78	91	8	8	11	6	7	10	6	3	9	8	7	10	7	7	7	6	7	8	5	4	8	6	6	8	5	5	7	6	7	8	5	4	8	6	6	8	5	5	1204100000	522870000	590750000	1330100000	378430000	393770000
Q2YKN2	Uncharacterized protein OS=Brucella abortus (strain 2308) OX=359391 GN=BAB2_0627 PE=4 SV=1	BAB2_0627	13.338	33.1	41	3	3	2	3	3	4	4	4	4	5	3	2	3	4	3	3	3	3	3	3	3	3	3	3	3	3	3	3	3	3	3	3	3	3	3	3	3	3	684420000	282580000	337860000	765810000	198910000	194010000
Q2YKN3	Prokaryotic transcription elongation factor GreA/GreB OS=Brucella abortus (strain 2308) OX=359391 GN=BAB2_0626 PE=4 SV=1	BAB2_0626	18.269	43.2	38	8	8	3	3	3	2	1	3	3	5	6	2	4	3	6	4	6	5	5	4	3	7	8	3	5	7	6	4	6	5	5	4	3	7	8	3	5	7	230710000	172630000	148110000	221660000	96090000	75537000
Q2YKN4	DNA polymerase IV OS=Brucella abortus (strain 2308) OX=359391 GN=dinB PE=3 SV=1	dinB	49.266	17.1	16	6	6	0	1	2	0	2	3	2	1	1	1	1	2	2	2	3	2	3	4	2	1	2	2	1	1	2	2	3	2	3	4	2	1	2	2	1	1	0	0	0	0	0	0
Q2YKN7	Uncharacterized protein OS=Brucella abortus (strain 2308) OX=359391 GN=BAB2_0620 PE=4 SV=1	BAB2_0620	11.162	65.3	30	8	8	0	0	1	6	3	2	1	2	2	7	4	2	2	0	2	7	5	5	3	4	4	7	6	6	2	0	2	7	5	5	3	4	4	7	6	6	86806000	0	0	1371400000	881910000	704210000
Q2YKN9	Uncharacterized protein OS=Brucella abortus (strain 2308) OX=359391 GN=BAB2_0618 PE=4 SV=1	BAB2_0618	10.849	67	203	7	7	19	12	12	20	7	6	18	14	21	26	22	26	7	5	5	7	5	5	6	6	6	7	5	6	7	5	5	7	5	5	6	6	6	7	5	6	2428800000	1613200000	1471700000	2277100000	781700000	806030000
Q2YKP0	DNA polymerase III, epsilon subunit:Exonuclease OS=Brucella abortus (strain 2308) OX=359391 GN=BAB2_0617 PE=4 SV=1	BAB2_0617	25.613	16.5	5	3	3	0	0	0	0	3	2	0	0	0	0	0	0	0	0	0	1	3	2	0	0	0	0	0	0	0	0	0	1	3	2	0	0	0	0	0	0	0	0	0	0	30775000	0
Q2YKP3	NAD binding site:Aromatic-ring hydroxylase:TrkA potassium uptake protein:FAD dependent oxidoreductase OS=Brucella abortus (strain 2308) OX=359391 GN=BAB2_0613 PE=4 SV=1	BAB2_0613	45.854	26	18	10	10	3	1	1	1	2	1	3	0	0	2	2	2	4	2	2	3	4	2	4	1	0	3	2	2	4	2	2	3	4	2	4	1	0	3	2	2	676290000	0	0	598270000	0	0
Q2YKP4	Solute-binding protein/glutamate receptor:Ionotropic glutamate receptor:Bacterial extracellular solute-binding protein, family 3 OS=Brucella abortus (strain 2308) OX=359391 GN=BAB2_0612 PE=3 SV=1	BAB2_0612	27.219	65.6	104	18	16	5	9	8	7	8	8	5	9	11	6	14	14	8	13	12	9	14	14	6	13	13	11	14	14	8	12	11	8	13	13	5	12	12	9	13	13	357090000	826600000	650380000	745110000	633330000	615420000
Q2YKP5	Solute-binding protein/glutamate receptor:Ionotropic glutamate receptor:Bacterial extracellular solute-binding protein, family 3 OS=Brucella abortus (strain 2308) OX=359391 GN=BAB2_0611 PE=3 SV=1	BAB2_0611	27.873	73.9	130	20	18	12	7	7	17	6	4	9	14	11	14	15	14	15	14	14	14	14	13	16	14	14	18	14	14	15	13	13	13	13	12	15	13	13	16	13	13	1014400000	2863000000	2770700000	1867300000	1973200000	1875100000
Q2YKP6	NAD binding site:UBA/THIF-type NAD/FAD binding fold:Pyridine nucleotide-disulphide oxidoreductase, class I OS=Brucella abortus (strain 2308) OX=359391 GN=BAB2_0610 PE=4 SV=1	BAB2_0610	39.716	40.6	160	15	15	18	12	12	12	14	12	18	12	12	15	11	12	14	11	11	14	12	12	13	12	12	14	11	13	14	11	11	14	12	12	13	12	12	14	11	13	1235300000	600350000	635710000	822230000	843050000	817760000
Q2YKP7	Twin-arginine translocation pathway signal OS=Brucella abortus (strain 2308) OX=359391 GN=BAB2_0607 PE=4 SV=1	BAB2_0607	63.205	24.5	41	13	13	1	7	7	1	2	3	0	3	5	2	4	6	3	8	9	3	3	4	4	3	6	4	6	6	3	8	9	3	3	4	4	3	6	4	6	6	260790000	380470000	495500000	504930000	488420000	507370000
Q2YKP9	Coenzyme A transferase OS=Brucella abortus (strain 2308) OX=359391 GN=pcaJ PE=4 SV=1	pcaJ	24.606	10.9	1	2	2	0	1	0	0	0	0	0	0	0	0	0	0	1	1	0	0	0	0	1	0	0	0	0	0	1	1	0	0	0	0	1	0	0	0	0	0	0	6652000	0	0	0	0
Q2YKQ1	Bacterial regulatory proteins, IclR family OS=Brucella abortus (strain 2308) OX=359391 GN=BAB2_0603 PE=4 SV=1	BAB2_0603	28.494	35.5	22	9	9	2	1	1	3	7	6	2	0	0	0	0	0	5	4	2	7	5	5	4	0	0	4	1	1	5	4	2	7	5	5	4	0	0	4	1	1	53898000	34038000	51541000	39449000	51571000	40034000
Q2YKQ3	Bacterial regulatory protein LysR, HTH motif:LysR substrate binding domain OS=Brucella abortus (strain 2308) OX=359391 GN=BAB2_0599 PE=3 SV=1	BAB2_0599	33.116	20.2	18	5	5	0	3	4	2	3	3	0	1	1	0	0	1	2	4	4	2	3	3	3	2	2	1	2	2	2	4	4	2	3	3	3	2	2	1	2	2	21172000	20085000	17034000	23343000	26653000	23564000
Q2YKQ4	Alpha/beta hydrolase fold:Esterase/lipase/thioesterase, active site:ATP/GTP-binding site motif A (P-loop):Alpha/beta hydrolase OS=Brucella abortus (strain 2308) OX=359391 GN=pcaL PE=4 SV=1	pcaL	29.137	43.4	122	11	11	13	5	7	16	8	8	14	8	8	23	6	6	8	7	9	9	9	9	9	9	8	9	9	9	8	7	9	9	9	9	9	9	8	9	9	9	676250000	331390000	347560000	688720000	802240000	676680000
Q2YKQ5	Carboxymuconolactone decarboxylase OS=Brucella abortus (strain 2308) OX=359391 GN=pcaC PE=4 SV=1	pcaC	15.084	16.7	3	2	2	0	0	0	1	0	2	0	0	0	0	0	0	0	0	0	1	0	1	0	0	0	1	0	0	0	0	0	1	0	1	0	0	0	1	0	0	0	0	0	0	0	12761000
Q2YKQ6	Intradiol ring-cleavage dioxygenase OS=Brucella abortus (strain 2308) OX=359391 GN=pcaH PE=4 SV=1	pcaH	28.002	35.4	26	7	7	0	2	1	3	8	5	0	3	0	2	1	1	1	6	2	5	7	7	1	3	2	4	6	4	1	6	2	5	7	7	1	3	2	4	6	4	0	62327000	0	54979000	322830000	319420000
Q2YKQ7	Intradiol ring-cleavage dioxygenase OS=Brucella abortus (strain 2308) OX=359391 GN=pcaG PE=4 SV=1	pcaG	22.792	51.7	34	8	8	0	2	2	1	8	8	0	3	3	1	3	3	3	4	4	3	7	7	3	4	4	3	5	3	3	4	4	3	7	7	3	4	4	3	5	3	17993000	30386000	22182000	58389000	131030000	138170000
Q2YKQ8	Fumarate lyase:Delta crystallin OS=Brucella abortus (strain 2308) OX=359391 GN=BAB2_0594 PE=4 SV=1	BAB2_0594	38.46	60.5	66	15	15	1	1	2	2	9	10	1	10	9	7	7	7	4	5	5	4	11	12	5	9	8	8	8	9	4	5	5	4	11	12	5	9	8	8	8	9	56640000	156500000	104280000	112430000	211520000	203080000
Q2YKQ9	Leu/Ile/Val-binding protein homolog 6 OS=Brucella abortus (strain 2308) OX=359391 GN=BAB2_0593 PE=3 SV=1	BAB2_0593	41.62	65.6	182	22	22	5	10	8	13	22	19	7	18	18	13	25	24	12	12	13	18	18	17	12	16	16	17	19	18	12	12	13	18	18	17	12	16	16	17	19	18	258460000	670610000	636150000	1113600000	2063500000	2104700000
Q2YKR3	Adenine deaminase OS=Brucella abortus (strain 2308) OX=359391 GN=ade PE=3 SV=1	ade	62.687	43.9	99	21	21	22	11	6	14	17	17	8	1	2	1	0	0	19	14	12	17	17	17	14	6	9	9	4	3	19	14	12	17	17	17	14	6	9	9	4	3	1794600000	396880000	351930000	940530000	757510000	944370000
Q2YKR4	Renal dipeptidase OS=Brucella abortus (strain 2308) OX=359391 GN=BAB2_0586 PE=4 SV=1	BAB2_0586	37.929	73.1	238	20	20	31	19	16	18	17	18	34	11	21	23	17	13	18	15	14	16	14	14	18	13	14	18	13	13	18	15	14	16	14	14	18	13	14	18	13	13	1740100000	1828600000	1891000000	1096600000	1465200000	1305100000
Q2YKR5	sn-glycerol-3-phosphate-binding periplasmic protein UgpB OS=Brucella abortus (strain 2308) OX=359391 GN=ugpB PE=3 SV=1	ugpB	47.137	50.6	182	21	21	5	12	12	12	19	15	9	13	16	19	28	22	15	17	17	16	17	18	17	17	17	17	19	19	15	17	17	16	17	18	17	17	17	17	19	19	1055300000	2567800000	2592300000	3812500000	4200800000	3934200000
Q2YKR7	sn-glycerol-3-phosphate transport system permease protein UgpE OS=Brucella abortus (strain 2308) OX=359391 GN=ugpE PE=3 SV=1	ugpE	32.051	11.3	4	3	3	1	0	0	1	1	0	0	1	0	0	0	0	2	0	1	1	2	0	0	1	0	0	0	1	2	0	1	1	2	0	0	1	0	0	0	1	21220000	0	0	0	0	0
Q2YKR8	sn-glycerol-3-phosphate import ATP-binding protein UgpC OS=Brucella abortus (strain 2308) OX=359391 GN=ugpC PE=3 SV=1	ugpC	38.517	70.7	113	18	18	11	4	3	16	9	10	11	4	3	24	10	8	11	8	9	16	12	11	13	9	8	15	10	10	11	8	9	16	12	11	13	9	8	15	10	10	1216000000	276300000	433870000	2938800000	1171400000	1299800000
Q2YKR9	Cytidine/deoxycytidylate deaminase, zinc-binding region OS=Brucella abortus (strain 2308) OX=359391 GN=BAB2_0579 PE=4 SV=1	BAB2_0579	22.728	62.8	66	10	10	6	7	5	7	3	3	3	4	6	10	5	7	6	7	7	5	6	6	4	5	5	8	5	6	6	7	7	5	6	6	4	5	5	8	5	6	141440000	243530000	302970000	348320000	168970000	171610000
Q2YKS0	Xanthine/uracil/vitamin C permease family OS=Brucella abortus (strain 2308) OX=359391 GN=BAB2_0578 PE=4 SV=1	BAB2_0578	44.591	8.1	9	4	4	0	0	0	0	2	2	0	0	1	0	2	2	2	0	1	2	3	3	2	2	3	2	4	4	2	0	1	2	3	3	2	2	3	2	4	4	0	0	0	0	67726000	0
Q2YKS4	Uncharacterized protein OS=Brucella abortus (strain 2308) OX=359391 GN=BAB2_0574 PE=4 SV=1	BAB2_0574	5.174	75.6	41	3	3	2	0	0	4	0	0	10	1	1	23	0	0	3	1	2	3	1	0	3	2	2	3	0	1	3	1	2	3	1	0	3	2	2	3	0	1	68071000	0	17144000	251380000	0	0
Q2YKS6	Aminotransferase, class IV OS=Brucella abortus (strain 2308) OX=359391 GN=BAB2_0572 PE=1 SV=1	BAB2_0572	38.747	44.8	187	16	16	19	16	13	19	17	19	19	12	9	22	12	10	15	13	15	15	13	13	16	12	13	14	13	12	15	13	15	15	13	13	16	12	13	14	13	12	5472700000	4802100000	5079200000	6211900000	5985700000	6009400000
Q2YKS9	NAD binding site:Flavin-containing monooxygenase FMO OS=Brucella abortus (strain 2308) OX=359391 GN=BAB2_0569 PE=4 SV=1	BAB2_0569	59.631	43	60	17	17	14	0	0	4	7	8	16	0	1	10	0	0	14	2	3	11	9	9	16	2	3	12	0	1	14	2	3	11	9	9	16	2	3	12	0	1	754680000	48260000	46436000	188280000	315440000	263230000
Q2YKT0	Uncharacterized protein OS=Brucella abortus (strain 2308) OX=359391 GN=BAB2_0568 PE=4 SV=1	BAB2_0568	19.354	46.6	167	9	9	9	16	15	14	13	9	12	14	12	18	16	19	9	6	6	7	6	5	9	6	6	8	6	6	9	6	6	7	6	5	9	6	6	8	6	6	1095400000	2565300000	2528800000	3239300000	1618800000	1810700000
Q2YKT2	Aldehyde dehydrogenase OS=Brucella abortus (strain 2308) OX=359391 GN=BAB2_0566 PE=3 SV=1	BAB2_0566	48.188	66.8	497	28	27	66	27	26	36	20	20	70	46	47	66	37	36	22	19	17	23	19	20	24	23	22	24	23	22	21	18	16	22	18	19	23	22	21	23	22	21	17527000000	6150600000	4867000000	9681400000	4524400000	4389700000
Q2YKT4	Periplasmic binding protein OS=Brucella abortus (strain 2308) OX=359391 GN=BAB2_0564 PE=4 SV=1	BAB2_0564	33.719	61.9	224	19	19	18	19	18	22	15	15	15	22	21	16	23	20	15	15	15	15	15	14	14	16	14	14	14	16	15	15	15	15	15	14	14	16	14	14	14	16	1209700000	4561400000	4443300000	1655900000	2532100000	2513000000
Q2YKT7	ATP/GTP-binding site motif A (P-loop):ABC transporter:AAA ATPase OS=Brucella abortus (strain 2308) OX=359391 GN=BAB2_0561 PE=4 SV=1	BAB2_0561	27.855	23.8	3	4	4	0	0	0	1	1	1	0	0	0	0	0	0	1	0	0	1	1	1	1	0	1	0	0	0	1	0	0	1	1	1	1	0	1	0	0	0	0	0	0	0	0	17634000
Q2YKT8	Uncharacterized protein OS=Brucella abortus (strain 2308) OX=359391 GN=BAB2_0560 PE=4 SV=1	BAB2_0560	21.448	50.8	96	11	11	19	4	3	7	3	3	21	4	4	23	2	3	10	3	3	7	4	3	11	5	6	11	3	2	10	3	3	7	4	3	11	5	6	11	3	2	2497400000	61868000	84531000	213000000	125990000	93413000
Q2YKT9	Hydantoinase/oxoprolinase:Hydantoinase B/oxoprolinase OS=Brucella abortus (strain 2308) OX=359391 GN=BAB2_0559 PE=4 SV=1	BAB2_0559	129.32	72.8	511	67	67	74	30	27	43	49	43	96	32	28	61	16	12	59	29	27	53	44	42	60	35	29	53	21	22	59	29	27	53	44	42	60	35	29	53	21	22	4563900000	1144800000	1103200000	1715600000	1947700000	2015400000
Q2YKU0	Solute-binding protein/glutamate receptor:Bacterial extracellular solute-binding protein, family 3 OS=Brucella abortus (strain 2308) OX=359391 GN=fliY PE=4 SV=1	fliY	27.75	71.2	197	23	23	10	9	8	23	16	16	6	20	19	21	27	22	17	17	17	21	18	17	14	19	19	20	20	18	17	17	17	21	18	17	14	19	19	20	20	18	509700000	1701100000	1863000000	3155800000	2195200000	2017700000
Q2YKU1	Binding-protein-dependent transport systems inner membrane component OS=Brucella abortus (strain 2308) OX=359391 GN=BAB2_0557 PE=3 SV=1	BAB2_0557	24.92	22.1	18	4	4	3	0	0	2	0	1	5	1	1	4	0	1	3	0	1	3	0	2	4	2	1	4	2	1	3	0	1	3	0	2	4	2	1	4	2	1	220700000	0	0	203630000	0	0
Q2YKU2	ATP/GTP-binding site motif A (P-loop):ABC transporter:AAA ATPase OS=Brucella abortus (strain 2308) OX=359391 GN=BAB2_0556 PE=4 SV=1	BAB2_0556	27.669	41.1	130	8	8	14	13	12	10	14	16	14	8	8	14	4	3	7	6	6	6	6	6	7	4	5	7	4	3	7	6	6	6	6	6	7	4	5	7	4	3	458730000	388320000	356330000	754190000	731650000	708910000
Q2YKU3	Ppx/GppA phosphatase OS=Brucella abortus (strain 2308) OX=359391 GN=BAB2_0555 PE=4 SV=1	BAB2_0555	53.727	50.4	89	22	22	5	12	12	7	10	12	3	7	7	2	5	7	7	15	16	8	13	14	5	14	13	7	8	13	7	15	16	8	13	14	5	14	13	7	8	13	253290000	340750000	378450000	254000000	319910000	305390000
Q2YKU4	Ribosomal RNA large subunit methyltransferase E OS=Brucella abortus (strain 2308) OX=359391 GN=rlmE PE=3 SV=2	rlmE	26.308	56.7	148	12	12	10	12	11	9	17	12	12	12	15	11	13	14	10	10	9	9	10	9	10	8	8	8	7	7	10	10	9	9	10	9	10	8	8	8	7	7	526180000	1060300000	1195300000	779380000	929310000	680540000
Q2YKU5	Tetracycline resistance protein TetB:Drug resistance transporter EmrB/QacA subfamily:Major facilitator superfamily (MFS) OS=Brucella abortus (strain 2308) OX=359391 GN=BAB2_0553 PE=3 SV=1	BAB2_0553	50.048	3.8	2	2	2	0	0	0	1	0	0	1	0	0	0	0	0	1	0	0	1	0	0	1	0	0	0	0	0	1	0	0	1	0	0	1	0	0	0	0	0	0	0	0	0	0	0
Q2YKU7	ATP/GTP-binding site motif A (P-loop):ABC transporter:AAA ATPase OS=Brucella abortus (strain 2308) OX=359391 GN=BAB2_0551 PE=3 SV=1	BAB2_0551	40.328	18.3	10	6	6	0	0	0	3	2	5	0	0	0	0	0	0	0	1	1	3	5	5	0	2	2	2	2	1	0	1	1	3	5	5	0	2	2	2	2	1	0	0	0	28811000	73642000	71971000
Q2YKU9	Bacterial extracellular solute-binding protein, family 1 OS=Brucella abortus (strain 2308) OX=359391 GN=BAB2_0547 PE=4 SV=1	BAB2_0547	45.147	74.1	798	29	29	30	55	49	55	59	68	23	91	87	59	115	107	22	24	24	23	24	24	21	25	23	22	27	25	22	24	24	23	24	24	21	25	23	22	27	25	4147400000	21739000000	25205000000	19567000000	30974000000	31365000000
Q2YKV1	6,7-dimethyl-8-ribityllumazine synthase 2 OS=Brucella abortus (strain 2308) OX=359391 GN=ribH2 PE=1 SV=1	ribH2	17.356	65.2	354	12	12	115	8	10	57	17	17	52	11	11	35	11	10	12	7	6	12	7	7	10	6	6	10	7	7	12	7	6	12	7	7	10	6	6	10	7	7	33480000000	4310700000	4959000000	15726000000	10430000000	8539200000
Q2YKV2	Sulfur carrier protein FdhD OS=Brucella abortus (strain 2308) OX=359391 GN=fdhD PE=3 SV=1	fdhD	28.875	48.7	21	9	9	4	0	0	3	1	1	8	0	1	3	0	0	7	2	2	4	2	2	6	1	1	7	0	0	7	2	2	4	2	2	6	1	1	7	0	0	108370000	63736000	59953000	82619000	72269000	89127000
Q2YKV3	Uncharacterized protein OS=Brucella abortus (strain 2308) OX=359391 GN=BAB2_0543 PE=4 SV=1	BAB2_0543	12.292	53.5	0	3	3	0	0	0	0	0	0	0	0	0	0	0	0	3	3	3	3	3	3	1	1	1	2	2	1	3	3	3	3	3	3	1	1	1	2	2	1	0	0	0	0	0	0
Q2YKV7	Bacterial extracellular solute-binding protein, family 1 OS=Brucella abortus (strain 2308) OX=359391 GN=BAB2_0539 PE=4 SV=1	BAB2_0539	36.488	75.5	350	28	28	20	30	35	53	40	43	15	18	14	2	41	39	20	19	19	26	18	19	22	13	11	9	17	18	20	19	19	26	18	19	22	13	11	9	17	18	1093500000	8484000000	8461700000	7081600000	8974300000	9396400000
Q2YKV8	Uridine kinase:Disease resistance protein:ATP/GTP-binding site motif A (P-loop):ABC transporter:AAA ATPase OS=Brucella abortus (strain 2308) OX=359391 GN=BAB2_0538 PE=3 SV=1	BAB2_0538	39.908	58	43	14	14	5	1	3	5	4	5	9	2	2	6	0	1	10	3	4	10	5	5	12	3	4	9	1	1	10	3	4	10	5	5	12	3	4	9	1	1	188120000	0	85944000	292100000	282580000	259140000
Q2YKV9	Superoxide dismutase [Cu-Zn] OS=Brucella abortus (strain 2308) OX=359391 GN=sodC PE=3 SV=1	sodC	18.13	85.5	1215	20	20	123	100	94	81	58	64	103	131	127	121	111	102	14	17	20	12	16	17	12	19	19	11	18	20	14	17	20	12	16	17	12	19	19	11	18	20	86245000000	194170000000	160010000000	112120000000	46248000000	61495000000
Q2YKW0	Multicopper oxidase, type 1:Multicopper oxidase, copper-binding:Twin-arginine translocation pathway signal OS=Brucella abortus (strain 2308) OX=359391 GN=BAB2_0534 PE=4 SV=1	BAB2_0534	68.422	20.8	46	10	10	3	3	3	5	6	6	4	3	3	2	2	6	5	4	5	4	7	7	6	3	4	4	4	5	5	4	5	4	7	7	6	3	4	4	4	5	76579000	89039000	136510000	129420000	136340000	148130000
Q2YKW2	Alkyl hydroperoxide reductase AhpD OS=Brucella abortus (strain 2308) OX=359391 GN=ahpD PE=3 SV=1	ahpD	18.782	65.1	135	15	15	21	7	5	13	6	8	18	10	8	22	9	8	13	14	14	12	14	14	12	11	11	13	12	12	13	14	14	12	14	14	12	11	11	13	12	12	15856000000	3702900000	3333100000	10090000000	4389600000	3575300000
Q2YKW3	Alkyl hydroperoxide reductase/ Thiol specific antioxidant/ Mal allergen OS=Brucella abortus (strain 2308) OX=359391 GN=ahpC PE=4 SV=1	ahpC	20.47	95.1	347	20	20	85	21	20	29	15	15	39	41	39	13	13	17	18	15	15	16	13	14	17	15	16	13	13	13	18	15	15	16	13	14	17	15	16	13	13	13	46208000000	54370000000	49053000000	27751000000	16378000000	15356000000
Q2YKW4	Bacterial regulatory protein LysR, HTH motif:LysR substrate binding domain OS=Brucella abortus (strain 2308) OX=359391 GN=BAB2_0530 PE=3 SV=1	BAB2_0530	33.078	54.8	104	17	17	14	9	9	8	11	15	11	8	3	8	3	5	11	9	9	10	11	10	10	10	6	11	7	7	11	9	9	10	11	10	10	10	6	11	7	7	594360000	201600000	202090000	425170000	422830000	453640000
Q2YKW5	Uncharacterized protein OS=Brucella abortus (strain 2308) OX=359391 GN=BAB2_0529 PE=4 SV=1	BAB2_0529	40.001	3.1	0	1	1	0	0	0	0	0	0	0	0	0	0	0	0	1	0	1	0	1	1	1	1	0	1	0	0	1	0	1	0	1	1	1	1	0	1	0	0	0	0	0	0	0	0
Q2YKW6	Oxidoreductase, N-terminal:Oxidoreductase, C-terminal:TrkA potassium uptake protein OS=Brucella abortus (strain 2308) OX=359391 GN=BAB2_0528 PE=4 SV=1	BAB2_0528	35.633	71.9	155	25	25	6	3	4	21	24	26	5	8	7	24	14	13	11	4	5	17	20	20	13	8	10	19	13	15	11	4	5	17	20	20	13	8	10	19	13	15	229160000	128590000	103260000	1162900000	1709700000	1581800000
Q2YKW7	Sugar isomerase (SIS) OS=Brucella abortus (strain 2308) OX=359391 GN=BAB2_0527 PE=4 SV=1	BAB2_0527	27.354	64.1	98	14	14	5	10	12	4	8	7	7	12	11	5	8	9	7	12	12	6	10	10	9	12	11	7	11	11	7	12	12	6	10	10	9	12	11	7	11	11	326050000	390010000	439680000	247290000	401730000	385950000
Q2YKW8	Carbohydrate kinase, PfkB OS=Brucella abortus (strain 2308) OX=359391 GN=BAB2_0526 PE=4 SV=1	BAB2_0526	71.041	46.6	158	26	26	12	6	2	14	20	17	10	12	9	30	13	13	11	9	4	15	18	19	14	11	11	19	10	11	11	9	4	15	18	19	14	11	11	19	10	11	176970000	132500000	60404000	228970000	432550000	415890000
Q2YKW9	Pyruvate decarboxylase OS=Brucella abortus (strain 2308) OX=359391 GN=BAB2_0525 PE=3 SV=1	BAB2_0525	65.734	31	46	14	14	9	0	0	9	4	3	16	1	2	2	0	0	11	1	3	12	4	5	13	1	2	7	0	0	11	1	3	12	4	5	13	1	2	7	0	0	269200000	0	33271000	279600000	135620000	109450000
Q2YKX0	IolE protein KO: K03335 IolE protein OS=Brucella abortus (strain 2308) OX=359391 GN=BAB2_0524 PE=4 SV=1	BAB2_0524	33.098	70.7	164	20	20	13	9	10	14	18	19	14	6	7	30	10	14	14	9	8	13	16	14	14	10	11	15	12	14	14	9	8	13	16	14	14	10	11	15	12	14	1162700000	1353000000	941930000	1657600000	2287700000	2180500000
Q2YKX1	IolB protein KO: K03337 IolB protein OS=Brucella abortus (strain 2308) OX=359391 GN=BAB2_0523 PE=4 SV=1	BAB2_0523	29.875	80.3	155	13	13	28	4	7	14	9	8	22	6	7	35	8	7	12	4	6	11	7	6	10	4	4	13	6	4	12	4	6	11	7	6	10	4	4	13	6	4	1307600000	270380000	182080000	537100000	425340000	497510000
Q2YKX2	Inositol phosphatase/fructose-1,6-bisphosphatase:Inositol monophosphatase OS=Brucella abortus (strain 2308) OX=359391 GN=BAB2_0522 PE=4 SV=1	BAB2_0522	28.683	10.5	21	3	3	3	0	0	3	3	2	1	2	1	2	2	2	1	0	0	2	2	1	1	1	1	1	1	1	1	0	0	2	2	1	1	1	1	1	1	1	0	0	0	463080000	0	0
Q2YKX3	Fe(3+) ions import ATP-binding protein FbpC OS=Brucella abortus (strain 2308) OX=359391 GN=fbpC PE=3 SV=1	fbpC	37.89	13	11	4	4	2	0	0	0	1	1	1	1	1	1	2	1	1	2	1	1	2	2	1	1	1	2	2	1	1	2	1	1	2	2	1	1	1	2	2	1	0	0	0	0	0	0
Q2YKX5	Bacterial periplasmic spermidine/putrescine-binding protein:Gliadin, alpha/beta:Bacterial extracellular solute-binding protei OS=Brucella abortus (strain 2308) OX=359391 GN=BAB2_0519 PE=4 SV=1	BAB2_0519	37.21	44.9	71	13	13	3	1	3	4	4	4	5	7	10	9	10	11	7	4	4	8	7	8	8	11	10	10	11	12	7	4	4	8	7	8	8	11	10	10	11	12	212950000	0	0	959010000	325150000	392900000
Q2YKX6	Bifunctional protein PutA OS=Brucella abortus (strain 2308) OX=359391 GN=BAB2_0518 PE=3 SV=1	BAB2_0518	132.12	68.5	988	79	79	104	48	54	96	130	140	79	47	51	94	73	72	67	51	50	65	63	66	64	54	52	62	57	56	67	51	50	65	63	66	64	54	52	62	57	56	8501900000	3487300000	3640500000	8502900000	30247000000	30453000000
Q2YKX7	Bacterial regulatory proteins, AsnC family OS=Brucella abortus (strain 2308) OX=359391 GN=BAB2_0517 PE=4 SV=1	BAB2_0517	18.624	63.4	91	10	10	3	8	6	4	7	6	5	14	14	2	11	11	5	8	8	6	9	8	6	9	9	4	9	9	5	8	8	6	9	8	6	9	9	4	9	9	211010000	449380000	382280000	360980000	264940000	220920000
Q2YKX9	Glycine dehydrogenase (decarboxylating) OS=Brucella abortus (strain 2308) OX=359391 GN=gcvP PE=3 SV=1	gcvP	99.262	67.4	631	48	48	148	15	13	68	57	47	132	17	16	80	18	20	43	20	21	42	30	31	44	19	19	41	19	19	43	20	21	42	30	31	44	19	19	41	19	19	23922000000	1032100000	1179700000	11593000000	7492700000	7810000000
Q2YKY0	Glycine cleavage system H protein OS=Brucella abortus (strain 2308) OX=359391 GN=gcvH PE=3 SV=1	gcvH	13.25	24.8	25	4	4	1	2	2	2	2	1	1	5	3	3	2	1	2	2	2	2	3	2	2	3	3	3	3	3	2	2	2	2	3	2	2	3	3	3	3	3	0	0	0	0	0	0
Q2YKY1	Glycine cleavage T protein (Aminomethyl transferase) OS=Brucella abortus (strain 2308) OX=359391 GN=gcvT PE=3 SV=1	gcvT	38.895	75.5	295	18	18	34	28	31	34	24	22	23	22	24	14	20	19	17	14	14	17	15	13	16	12	14	15	14	12	17	14	14	17	15	13	16	12	14	15	14	12	9732900000	8922500000	8596100000	6243700000	7444300000	7288600000
Q2YKY2	Uncharacterized protein OS=Brucella abortus (strain 2308) OX=359391 GN=BAB2_0512 PE=4 SV=1	BAB2_0512	6.1871	51.9	0	3	3	0	0	0	0	0	0	0	0	0	0	0	0	2	1	2	2	0	0	3	1	1	3	1	1	2	1	2	2	0	0	3	1	1	3	1	1	0	0	0	0	0	0
Q2YKY3	Pyridine nucleotide-disulphide oxidoreductase, class-II:NAD binding site:Adrenodoxin reductase:Pyridine nucleotide-disulphide OS=Brucella abortus (strain 2308) OX=359391 GN=BAB2_0511 PE=4 SV=1	BAB2_0511	43.614	14.9	14	5	5	1	3	3	2	2	3	0	0	0	0	0	0	1	2	2	2	2	3	1	0	0	0	0	0	1	2	2	2	2	3	1	0	0	0	0	0	0	65321000	72697000	0	0	0
Q2YKY4	Transcriptional regulator, putative OS=Brucella abortus (strain 2308) OX=359391 GN=BAB2_0510 PE=4 SV=1	BAB2_0510	35.296	37.6	32	10	10	8	0	0	4	7	3	4	1	0	4	1	0	10	0	1	8	5	2	6	1	1	7	1	1	10	0	1	8	5	2	6	1	1	7	1	1	251680000	0	0	176570000	258500000	0
Q2YKY8	Iron-containing alcohol dehydrogenase OS=Brucella abortus (strain 2308) OX=359391 GN=BAB2_0506 PE=4 SV=1	BAB2_0506	41.146	38.3	44	12	12	2	2	3	4	4	4	1	5	5	2	6	6	4	5	6	9	7	8	3	7	8	6	8	10	4	5	6	9	7	8	3	7	8	6	8	10	174480000	179540000	224350000	191400000	214910000	205240000
Q2YKY9	Lectin-like protein BA14k OS=Brucella abortus (strain 2308) OX=359391 GN=BAB2_0505 PE=1 SV=1	BAB2_0505	16.823	30.6	51	4	3	4	1	1	8	7	6	4	2	1	11	2	4	3	3	3	4	4	4	4	2	2	4	3	3	2	2	2	3	3	3	3	1	1	3	2	2	260260000	0	0	1075100000	175730000	181040000
Q2YKZ2	ATP/GTP-binding site motif A (P-loop):Substrate-binding region of ABC-type glycine betaine transport system OS=Brucella abortus (strain 2308) OX=359391 GN=BAB2_0502 PE=4 SV=1	BAB2_0502	31.944	64.9	181	16	16	13	23	20	14	15	15	7	16	16	11	15	16	11	13	13	11	11	12	9	12	13	11	11	10	11	13	13	11	11	12	9	12	13	11	11	10	851620000	3111000000	3216800000	1630900000	1361800000	1594000000
Q2YKZ6	Helix-turn-helix protein RpiR:Bacterial regulatory protein LacI, HTH motif:Sugar isomerase (SIS) OS=Brucella abortus (strain 2308) OX=359391 GN=BAB2_0494 PE=4 SV=1	BAB2_0494	32.53	17.4	12	4	4	1	0	0	1	0	2	2	1	1	3	1	0	2	1	1	3	2	2	2	1	1	3	2	1	2	1	1	3	2	2	2	1	1	3	2	1	49049000	0	0	0	37494000	48341000
Q2YKZ7	Putative ATP-binding protein BAB2_0493 OS=Brucella abortus (strain 2308) OX=359391 GN=BAB2_0493 PE=3 SV=1	BAB2_0493	37.983	36.9	65	10	10	5	5	4	6	7	5	3	4	5	12	4	5	4	4	4	5	7	6	4	5	5	10	3	4	4	4	4	5	7	6	4	5	5	10	3	4	2401400000	2538200000	1446400000	3579200000	1854900000	1970000000
Q2YKZ8	Alpha-catenin:Short-chain dehydrogenase/reductase SDR:Glucose/ribitol dehydrogenase OS=Brucella abortus (strain 2308) OX=359391 GN=BAB2_0492 PE=4 SV=1	BAB2_0492	26.787	70	70	14	14	7	1	3	6	8	9	7	7	6	8	3	5	8	2	2	8	8	8	9	7	8	10	4	4	8	2	2	8	8	8	9	7	8	10	4	4	161720000	46326000	0	231860000	223360000	246300000
Q2YKZ9	Putative binding protein BAB2_0491 OS=Brucella abortus (strain 2308) OX=359391 GN=BAB2_0491 PE=3 SV=1	BAB2_0491	45.008	57.2	352	23	23	24	25	27	21	24	23	34	35	34	30	39	36	18	20	19	21	19	21	21	20	21	21	21	21	18	20	19	21	19	21	21	20	21	21	21	21	4270700000	6807500000	7816200000	4730200000	4768200000	4366700000
Q2YL02	YjgF-like protein:Endoribonuclease L-PSP OS=Brucella abortus (strain 2308) OX=359391 GN=BAB2_0488 PE=4 SV=1	BAB2_0488	13.315	80.5	200	8	8	22	9	7	17	12	8	22	15	16	25	27	20	8	6	7	7	6	8	7	7	7	8	8	8	8	6	7	7	6	8	7	7	7	8	8	8	4332600000	4257400000	3496100000	6540200000	1951700000	2094000000
Q2YL03	Microcystinase C OS=Brucella abortus (strain 2308) OX=359391 GN=BAB2_0487 PE=3 SV=1	BAB2_0487	52.238	14.3	9	4	4	2	1	2	0	2	1	0	0	0	0	1	0	3	1	2	1	2	1	0	1	1	2	1	1	3	1	2	1	2	1	0	1	1	2	1	1	0	0	0	0	48903000	0
Q2YL05	ATP/GTP-binding site motif A (P-loop):ABC transporter:AAA ATPase OS=Brucella abortus (strain 2308) OX=359391 GN=BAB2_0485 PE=4 SV=1	BAB2_0485	28.747	37.5	21	7	7	1	2	2	4	6	6	0	0	0	0	0	0	3	2	2	5	5	5	0	0	0	0	0	0	3	2	2	5	5	5	0	0	0	0	0	0	22370000	14017000	31600000	55728000	44278000	46022000
Q2YL07	Periplasmic binding protein OS=Brucella abortus (strain 2308) OX=359391 GN=BAB2_0483 PE=4 SV=1	BAB2_0483	37.504	63.7	168	18	18	4	14	13	16	18	19	3	6	6	31	18	20	13	12	13	15	14	14	10	10	10	16	12	13	13	12	13	15	14	14	10	10	10	16	12	13	385740000	1217800000	1085200000	1356400000	1088500000	1060600000
Q2YL09	Secretion protein HlyD OS=Brucella abortus (strain 2308) OX=359391 GN=BAB2_0481 PE=3 SV=1	BAB2_0481	31.776	16.3	4	3	3	1	0	0	3	0	0	0	0	0	0	0	0	1	0	0	2	0	1	1	0	0	1	0	0	1	0	0	2	0	1	1	0	0	1	0	0	0	0	0	58618000	0	0
Q2YL12	Bacterial regulatory proteins, AsnC family:Bacterial regulatory protein, MarR family OS=Brucella abortus (strain 2308) OX=359391 GN=BAB2_0478 PE=4 SV=1	BAB2_0478	15.462	72.1	187	11	11	17	14	7	20	9	13	19	13	21	27	14	13	9	8	8	11	7	7	11	9	9	11	8	7	9	8	8	11	7	7	11	9	9	11	8	7	1204000000	854720000	841150000	2796500000	780570000	727460000
Q2YL13	Ribosomal RNA small subunit methyltransferase E OS=Brucella abortus (strain 2308) OX=359391 GN=BAB2_0477 PE=3 SV=1	BAB2_0477	26.919	59.1	110	13	13	13	8	6	12	8	8	15	9	8	13	5	5	10	13	12	10	13	12	11	11	10	10	10	10	10	13	12	10	13	12	11	11	10	10	10	10	1748000000	1318600000	1513100000	1336300000	1281800000	1164500000
Q2YL14	Glutamate--cysteine ligase OS=Brucella abortus (strain 2308) OX=359391 GN=BAB2_0476 PE=4 SV=1	BAB2_0476	51.212	47.9	188	21	21	23	10	10	18	18	17	30	11	9	27	8	7	16	14	13	14	16	16	17	13	12	15	11	9	16	14	13	14	16	16	17	13	12	15	11	9	2771800000	541040000	545140000	1690200000	1144100000	1182500000
Q2YL15	Exodeoxyribonuclease 7 large subunit OS=Brucella abortus (strain 2308) OX=359391 GN=xseA PE=3 SV=1	xseA	56.362	60.3	167	30	30	26	12	13	10	15	17	27	11	10	16	5	5	22	19	17	23	17	18	25	14	13	22	10	12	22	19	17	23	17	18	25	14	13	22	10	12	1663500000	743760000	697780000	762400000	866330000	960730000
Q2YL16	Bacterial regulatory protein LysR, HTH motif:LysR substrate binding domain OS=Brucella abortus (strain 2308) OX=359391 GN=BAB2_0474 PE=3 SV=1	BAB2_0474	35.394	11.8	13	4	4	3	2	2	2	1	3	0	0	0	0	0	0	3	2	2	2	3	3	0	0	0	1	0	1	3	2	2	2	3	3	0	0	0	1	0	1	0	21480000	23004000	0	0	0
Q2YL17	Conserved domain protein OS=Brucella abortus (strain 2308) OX=359391 GN=BAB2_0473 PE=4 SV=1	BAB2_0473	11.421	63	14	6	6	3	1	1	0	0	0	7	1	1	0	0	0	4	1	2	1	0	0	6	1	1	3	0	0	4	1	2	1	0	0	6	1	1	3	0	0	91185000	0	28068000	0	0	0
Q2YL19	Glutamine synthetase, catalytic domain OS=Brucella abortus (strain 2308) OX=359391 GN=BAB2_0471 PE=3 SV=1	BAB2_0471	53.075	45.4	261	19	19	27	21	17	24	12	19	47	18	17	32	13	14	16	13	13	17	10	14	18	10	11	16	10	10	16	13	13	17	10	14	18	10	11	16	10	10	2079200000	1759400000	1703100000	883790000	960030000	917190000
Q2YL21	NAD binding site:Pyridine nucleotide-disulphide oxidoreductase, class I:FAD dependent oxidoreductase OS=Brucella abortus (strain 2308) OX=359391 GN=BAB2_0469 PE=4 SV=1	BAB2_0469	47.125	56.1	104	19	19	18	3	1	16	12	11	26	0	1	14	2	0	16	5	6	13	13	14	18	6	4	12	4	2	16	5	6	13	13	14	18	6	4	12	4	2	1011100000	104670000	133780000	676490000	602410000	526340000
Q2YL22	Bacterial regulatory protein, MarR family OS=Brucella abortus (strain 2308) OX=359391 GN=BAB2_0468 PE=4 SV=1	BAB2_0468	15.392	36.2	28	5	5	0	3	3	4	5	3	0	1	1	2	3	3	4	2	2	4	4	3	2	1	1	4	3	3	4	2	2	4	4	3	2	1	1	4	3	3	26809000	21902000	26178000	28960000	27712000	23061000
Q2YL25	Bacterial regulatory proteins, AsnC family OS=Brucella abortus (strain 2308) OX=359391 GN=BAB2_0465 PE=4 SV=1	BAB2_0465	17.745	67.5	111	14	14	7	9	8	14	8	7	8	11	11	12	9	7	11	9	9	12	10	10	11	11	10	10	9	10	11	9	9	12	10	10	11	11	10	10	9	10	415510000	1255500000	1307900000	1201500000	765860000	779460000
Q2YL29	Cell division protein FtsZ:Short-chain dehydrogenase/reductase SDR:Glucose/ribitol dehydrogenase OS=Brucella abortus (strain 2308) OX=359391 GN=BAB2_0461 PE=4 SV=1	BAB2_0461	26.662	76.7	181	16	16	34	8	6	23	7	10	29	14	10	29	5	6	16	8	8	15	8	9	15	10	8	15	6	9	16	8	8	15	8	9	15	10	8	15	6	9	3448300000	670060000	570130000	2336000000	584100000	744110000
Q2YL30	Glucose-6-phosphate 1-dehydrogenase OS=Brucella abortus (strain 2308) OX=359391 GN=zwf PE=3 SV=1	zwf	55.064	70.9	516	40	40	66	43	40	60	57	48	68	15	14	70	21	14	36	28	29	34	31	30	35	23	21	33	22	21	36	28	29	34	31	30	35	23	21	33	22	21	22336000000	13212000000	11748000000	17078000000	22136000000	22760000000
Q2YL31	6-phosphogluconolactonase:Glucosamine/galactosami ne-6-phosphate isomerase OS=Brucella abortus (strain 2308) OX=359391 GN=pgl PE=4 SV=1	pgl	25.212	78	334	16	16	37	23	23	37	19	21	40	28	25	38	21	22	14	13	13	16	12	12	14	11	10	14	12	11	14	13	13	16	12	12	14	11	10	14	12	11	7421000000	7863600000	8098100000	6257700000	4332600000	3832000000
Q2YL32	Dihydroxy-acid and 6-phosphogluconate dehydratase:6-phosphogluconate dehydratase OS=Brucella abortus (strain 2308) OX=359391 GN=BAB2_0458 PE=3 SV=1	BAB2_0458	64.367	21.7	34	10	10	1	4	4	5	9	8	1	0	0	2	0	0	6	3	5	6	7	7	3	0	0	5	2	1	6	3	5	6	7	7	3	0	0	5	2	1	595950000	490370000	375330000	732500000	760220000	887050000
Q2YL33	Bifunctional protein FolD OS=Brucella abortus (strain 2308) OX=359391 GN=folD PE=3 SV=1	folD	31.231	64.2	100	19	19	19	4	4	7	3	4	18	4	8	19	6	4	16	7	7	16	9	7	17	7	6	16	8	6	16	7	7	16	9	7	17	7	6	16	8	6	3807000000	590090000	664900000	951720000	1196100000	843360000
Q2YL34	Pyrroline-5-carboxylate reductase OS=Brucella abortus (strain 2308) OX=359391 GN=proC PE=3 SV=1	proC	28.211	64.6	118	13	13	14	7	8	10	7	10	16	8	8	19	5	6	13	7	9	13	8	8	12	6	7	12	7	6	13	7	9	13	8	8	12	6	7	12	7	6	1218300000	504600000	474740000	907040000	492570000	543490000
Q2YL36	Uridine kinase:ATP/GTP-binding site motif A (P-loop):ABC transporter:AAA ATPase OS=Brucella abortus (strain 2308) OX=359391 GN=BAB2_0454 PE=4 SV=1	BAB2_0454	26.798	23.1	7	5	5	1	0	0	2	1	2	1	0	0	0	0	0	4	0	0	3	2	3	2	0	0	1	1	0	4	0	0	3	2	3	2	0	0	1	1	0	33878000	0	0	21308000	0	0
Q2YL39	Bacterial extracellular solute-binding protein, family 5 OS=Brucella abortus (strain 2308) OX=359391 GN=BAB2_0451 PE=4 SV=1	BAB2_0451	58.633	60	171	23	23	19	16	13	19	14	14	20	7	6	21	11	11	18	13	14	20	14	14	18	11	9	20	13	13	18	13	14	20	14	14	18	11	9	20	13	13	1019300000	1034400000	896740000	838750000	836090000	856010000
Q2YL40	Uncharacterized protein OS=Brucella abortus (strain 2308) OX=359391 GN=BAB2_0450 PE=4 SV=1	BAB2_0450	13.04	34.2	42	6	6	5	1	1	4	2	2	4	2	2	10	5	4	6	4	5	6	4	4	6	5	5	6	5	5	6	4	5	6	4	4	6	5	5	6	5	5	463690000	209530000	160970000	649160000	222320000	198300000
Q2YL42	Uncharacterized protein OS=Brucella abortus (strain 2308) OX=359391 GN=BAB2_0448 PE=4 SV=1	BAB2_0448	15.404	40.4	165	6	6	27	12	9	17	8	7	19	11	8	22	12	13	6	4	4	6	4	4	6	4	4	6	4	4	6	4	4	6	4	4	6	4	4	6	4	4	4476600000	6706800000	6333700000	5022100000	4285800000	4017700000
Q2YL43	Lysine--tRNA ligase OS=Brucella abortus (strain 2308) OX=359391 GN=lysS PE=3 SV=1	lysS	61.669	71.5	324	32	32	38	27	27	27	29	30	32	13	18	39	23	21	29	26	24	28	27	25	28	22	22	30	23	24	29	26	24	28	27	25	28	22	22	30	23	24	3730700000	3236200000	2672200000	2637300000	3750100000	3367700000
Q2YL44	Proline-rich extensin OS=Brucella abortus (strain 2308) OX=359391 GN=BAB2_0446 PE=4 SV=1	BAB2_0446	33.867	45.5	66	8	8	3	5	4	2	7	6	6	5	9	1	6	12	3	5	5	6	5	5	4	6	5	4	6	7	3	5	5	6	5	5	4	6	5	4	6	7	243530000	549050000	457410000	62705000	399910000	324450000
Q2YL46	Peptidase M3:Neutral zinc metallopeptidases, zinc-binding region OS=Brucella abortus (strain 2308) OX=359391 GN=dcp PE=3 SV=1	dcp	76.033	63.2	643	47	47	47	41	48	70	38	35	56	61	58	70	59	60	35	35	36	39	34	35	36	38	37	38	37	37	35	35	36	39	34	35	36	38	37	38	37	37	6326900000	10997000000	10625000000	10007000000	8537200000	8763100000
Q2YL47	Glyoxalase family protein OS=Brucella abortus (strain 2308) OX=359391 GN=BAB2_0357 PE=4 SV=1	BAB2_0357	12.761	62.4	30	4	4	3	1	2	3	2	3	1	3	4	5	2	1	2	1	2	2	2	2	3	2	2	4	1	1	2	1	2	2	2	2	3	2	2	4	1	1	61394000	0	27609000	29388000	24337000	25190000
Q2YL48	Uncharacterized protein OS=Brucella abortus (strain 2308) OX=359391 GN=BAB2_0356 PE=4 SV=1	BAB2_0356	7.5155	86.8	114	5	5	9	10	10	10	7	7	8	12	10	8	13	10	4	4	4	4	4	4	4	4	4	4	4	5	4	4	4	4	4	4	4	4	4	4	4	5	861400000	2772100000	3220500000	2000400000	1714000000	1610300000
Q2YL49	ATP/GTP-binding site motif A (P-loop) OS=Brucella abortus (strain 2308) OX=359391 GN=BAB2_0355 PE=3 SV=1	BAB2_0355	35.775	62.3	153	17	17	15	11	10	17	14	17	19	7	8	21	7	7	12	13	13	14	15	15	15	13	12	12	10	11	12	13	13	14	15	15	15	13	12	12	10	11	1155600000	654200000	644100000	852840000	1057600000	1056000000
Q2YL51	3-isopropylmalate dehydratase small subunit OS=Brucella abortus (strain 2308) OX=359391 GN=leuD PE=3 SV=1	leuD	22.236	89.6	221	20	20	33	27	24	25	16	18	12	13	16	5	16	16	17	18	19	15	16	15	16	16	17	9	15	15	17	18	19	15	16	15	16	16	17	9	15	15	6162500000	5479600000	5519400000	5026900000	2809800000	2985900000
Q2YL52	Neutral zinc metallopeptidases, zinc-binding region OS=Brucella abortus (strain 2308) OX=359391 GN=BAB2_0352 PE=4 SV=1	BAB2_0352	15.737	16.4	2	2	2	1	0	0	0	0	0	1	0	0	0	0	0	2	1	1	1	1	1	2	1	1	2	2	1	2	1	1	1	1	1	2	1	1	2	2	1	0	0	0	0	0	0
Q2YL53	Legume lectin, beta domain:OsmC-like protein OS=Brucella abortus (strain 2308) OX=359391 GN=ohr PE=4 SV=1	ohr	14.232	46.4	204	7	7	17	14	14	18	7	7	18	25	21	18	26	19	6	5	5	7	5	4	6	5	5	7	5	5	6	5	5	7	5	4	6	5	5	7	5	5	2041300000	2404800000	2744600000	3578900000	1495100000	1820300000
Q2YL54	Bacterial regulatory protein, MarR family OS=Brucella abortus (strain 2308) OX=359391 GN=BAB2_0350 PE=4 SV=1	BAB2_0350	17.235	37.7	21	4	4	2	0	2	3	2	1	3	2	2	2	1	1	3	1	2	3	2	1	4	3	2	3	1	1	3	1	2	3	2	1	4	3	2	3	1	1	87453000	0	0	72590000	51331000	0
Q2YL55	Aspartate-semialdehyde dehydrogenase OS=Brucella abortus (strain 2308) OX=359391 GN=asd PE=3 SV=1	asd	37.496	86.3	284	26	26	41	31	36	20	22	20	29	25	23	7	16	14	23	19	20	20	18	20	21	17	17	20	16	14	23	19	20	20	18	20	21	17	17	20	16	14	4522400000	4952300000	5255000000	2299800000	2222800000	2222500000
Q2YL56	Protein kinase:General substrate transporter:Sugar transporter superfamily:Major facilitator superfamily (MFS) OS=Brucella abortus (strain 2308) OX=359391 GN=BAB2_0348 PE=4 SV=1	BAB2_0348	67.375	15.2	24	7	7	0	0	0	3	4	3	1	4	6	1	1	1	1	0	0	3	4	4	3	5	6	3	2	2	1	0	0	3	4	4	3	5	6	3	2	2	0	0	0	68057000	42103000	43160000
Q2YL58	3-isopropylmalate dehydrogenase OS=Brucella abortus (strain 2308) OX=359391 GN=leuB PE=3 SV=1	leuB	39.729	63	362	22	22	41	36	34	23	34	35	29	25	20	25	31	29	20	17	15	17	15	15	16	15	14	15	15	15	20	17	15	17	15	15	16	15	14	15	15	15	6157700000	10685000000	10843000000	5160800000	6795600000	7887200000
Q2YL59	UPF0434 protein BAB2_0345 OS=Brucella abortus (strain 2308) OX=359391 GN=BAB2_0345 PE=3 SV=1	BAB2_0345	7.1262	79.7	124	7	7	6	10	12	9	7	10	16	11	9	10	12	12	6	7	7	6	6	5	4	7	7	6	6	6	6	7	7	6	6	5	4	7	7	6	6	6	859110000	2370900000	2345300000	1694900000	958720000	952080000
Q2YL60	ATP-dependent protease La, LON OS=Brucella abortus (strain 2308) OX=359391 GN=BAB2_0344 PE=4 SV=1	BAB2_0344	25.967	82.1	164	14	14	19	10	8	14	12	14	13	14	7	19	17	17	14	11	10	12	11	11	13	12	11	13	13	12	14	11	10	12	11	11	13	12	11	13	13	12	1850200000	890050000	880010000	1445000000	1407800000	1531300000
Q2YL61	Thioredoxin:Thioredoxin type domain:Thioredoxin domain 2 OS=Brucella abortus (strain 2308) OX=359391 GN=trx-2 PE=4 SV=1	trx-2	34.538	50.6	260	19	19	22	19	21	24	15	17	15	24	24	18	31	30	11	14	14	14	14	14	12	14	14	13	15	15	11	14	14	14	14	14	12	14	14	13	15	15	2209000000	4937800000	5222400000	5097700000	4570400000	5142100000
Q2YL62	Uncharacterized protein OS=Brucella abortus (strain 2308) OX=359391 GN=BAB2_0342 PE=4 SV=1	BAB2_0342	19.533	79.4	64	12	12	8	8	10	7	6	9	1	4	5	0	2	4	10	10	11	8	10	11	3	7	6	5	4	5	10	10	11	8	10	11	3	7	6	5	4	5	420650000	286770000	328400000	610240000	172220000	165900000
Q2YL63	Peptidase family S24:Peptidase S24, C-terminal OS=Brucella abortus (strain 2308) OX=359391 GN=BAB2_0445 PE=3 SV=1	BAB2_0445	23.982	60.1	181	12	12	15	16	15	17	10	10	11	17	21	18	17	14	12	9	9	10	8	9	10	10	11	12	9	8	12	9	9	10	8	9	10	10	11	12	9	8	925690000	1398900000	1203400000	1441900000	819330000	695990000
Q2YL64	NAD binding site:Enoyl-CoA hydratase/isomerase:3-hydroxyacyl-CoA dehydrogenase, C-terminal:3-hydroxyacyl-CoA dehydrogenase, N OS=Brucella abortus (strain 2308) OX=359391 GN=BAB2_0444 PE=3 SV=1	BAB2_0444	80.184	73	784	56	56	111	35	31	71	62	59	123	39	41	116	47	49	49	35	32	48	40	40	50	34	31	49	32	33	49	35	32	48	40	40	50	34	31	49	32	33	22017000000	4783100000	4945400000	12976000000	10423000000	9949600000
Q2YL65	Thiolase OS=Brucella abortus (strain 2308) OX=359391 GN=BAB2_0443 PE=3 SV=1	BAB2_0443	42.641	56	409	24	24	34	29	26	30	33	36	39	30	38	55	32	27	20	19	19	20	19	20	18	17	17	20	16	17	20	19	19	20	19	20	18	17	17	20	16	17	6914000000	3498900000	3703200000	8342100000	5153500000	5629500000
Q2YL66	Sugar transporter superfamily:Acyl-CoA dehydrogenase, C-terminal:Acyl-CoA dehydrogenase, central domain OS=Brucella abortus (strain 2308) OX=359391 GN=BAB2_0442 PE=3 SV=1	BAB2_0442	64.82	60	167	31	31	37	7	10	31	19	20	10	10	5	9	5	4	29	17	17	29	23	23	21	16	17	22	15	14	29	17	17	29	23	23	21	16	17	22	15	14	3731700000	854580000	744870000	3353000000	4712800000	4609100000
Q2YL68	Acyl-CoA dehydrogenase:Acyl-CoA dehydrogenase, C-terminal:Acyl-CoA dehydrogenase, central domain:Acyl-CoA dehydrogenase, N-te OS=Brucella abortus (strain 2308) OX=359391 GN=BAB2_0439 PE=3 SV=1	BAB2_0439	42.701	53.1	127	18	18	14	7	8	9	7	8	12	8	8	28	9	9	16	13	13	14	13	12	16	14	14	16	11	13	16	13	13	14	13	12	16	14	14	16	11	13	1172100000	821190000	871840000	1280400000	956700000	855630000
Q2YL69	Nickel import ATP-binding protein NikE OS=Brucella abortus (strain 2308) OX=359391 GN=nikE PE=3 SV=1	nikE	29.18	7.1	12	2	2	2	2	2	0	2	3	0	1	0	0	0	0	2	2	2	0	2	2	1	2	2	0	0	0	2	2	2	0	2	2	1	2	2	0	0	0	18012000	28616000	28414000	0	44579000	43604000
Q2YL70	Nickel import ATP-binding protein NikD OS=Brucella abortus (strain 2308) OX=359391 GN=nikD PE=3 SV=1	nikD	28.251	21.4	13	4	4	0	4	5	0	2	2	0	0	0	0	0	0	3	3	4	0	3	3	0	0	0	0	0	0	3	3	4	0	3	3	0	0	0	0	0	0	14439000	21764000	22406000	0	22249000	25758000
Q2YL75	H+ transporting ATPase, proton pump:ATPase, E1-E2 type:Cation transporting ATPase, N terminal:Haloacid dehalogenase-like hydr OS=Brucella abortus (strain 2308) OX=359391 GN=BAB2_0036 PE=4 SV=1	BAB2_0036	99.181	4	12	4	4	0	2	1	0	1	2	1	1	1	2	0	1	0	2	1	1	1	2	1	1	1	2	0	1	0	2	1	1	1	2	1	1	1	2	0	1	0	0	0	0	0	149850000
Q2YL78	Acetyltransferase component of pyruvate dehydrogenase complex OS=Brucella abortus (strain 2308) OX=359391 GN=BAB2_0032 PE=3 SV=1	BAB2_0032	43.672	8.3	5	2	2	0	0	0	1	2	2	0	0	0	0	0	0	1	0	0	1	1	1	1	0	0	0	0	0	1	0	0	1	1	1	1	0	0	0	0	0	0	0	0	0	0	12282000
Q2YL79	Dehydrogenase, E1 component:Transketolase, central region:Transketolase, C terminal OS=Brucella abortus (strain 2308) OX=359391 GN=BAB2_0031 PE=4 SV=1	BAB2_0031	78.831	16.9	17	11	11	1	2	0	2	5	3	0	0	0	0	3	1	1	2	2	5	4	3	1	1	0	1	3	1	1	2	2	5	4	3	1	1	0	1	3	1	0	0	0	0	52418000	57551000
Q2YL80	Short-chain dehydrogenase/reductase SDR:Glucose/ribitol dehydrogenase OS=Brucella abortus (strain 2308) OX=359391 GN=BAB2_0029 PE=1 SV=1	BAB2_0029	26.058	70.6	59	16	16	3	3	4	9	12	12	0	1	1	8	3	3	7	5	7	12	11	11	6	4	4	9	9	10	7	5	7	12	11	11	6	4	4	9	9	10	107450000	146220000	137290000	382040000	1024600000	1180100000
Q2YL81	Glyoxalase/Bleomycin resistance protein/dioxygenase domain OS=Brucella abortus (strain 2308) OX=359391 GN=BAB2_0028 PE=4 SV=1	BAB2_0028	17.63	42.5	9	5	5	0	1	0	0	3	3	0	0	0	0	1	1	0	2	2	0	3	4	0	2	1	0	5	4	0	2	2	0	3	4	0	2	1	0	5	4	0	0	0	0	112660000	112740000
Q2YL82	ABC transporter:AAA ATPase OS=Brucella abortus (strain 2308) OX=359391 GN=BAB2_0027 PE=4 SV=1	BAB2_0027	26.195	46.6	42	9	9	3	1	1	8	6	5	2	1	0	7	4	4	6	1	1	9	6	6	6	1	1	7	5	5	6	1	1	9	6	6	6	1	1	7	5	5	93050000	0	0	219330000	193150000	205510000
Q2YL83	ATP/GTP-binding site motif A (P-loop):ABC transporter:AAA ATPase OS=Brucella abortus (strain 2308) OX=359391 GN=BAB2_0026 PE=4 SV=1	BAB2_0026	27.885	42.4	22	10	10	2	0	0	7	3	2	4	1	0	3	0	0	6	1	2	8	3	4	6	2	2	5	2	1	6	1	2	8	3	4	6	2	2	5	2	1	81904000	0	0	145500000	0	86949000
Q2YL84	Bacterial inner-membrane translocator OS=Brucella abortus (strain 2308) OX=359391 GN=BAB2_0025 PE=3 SV=1	BAB2_0025	42.837	11.6	11	4	4	0	0	0	1	1	1	0	1	0	1	2	4	1	0	0	1	3	2	1	3	2	1	3	3	1	0	0	1	3	2	1	3	2	1	3	3	0	0	0	0	0	0
Q2YL86	Leu/Ile/Val-binding protein homolog 4 OS=Brucella abortus (strain 2308) OX=359391 GN=BAB2_0023 PE=3 SV=2	BAB2_0023	44.322	60.6	264	23	23	18	16	17	33	26	24	17	15	14	28	27	29	19	15	16	22	17	19	21	16	16	21	17	17	19	15	16	22	17	19	21	16	16	21	17	17	1563100000	3088900000	2732600000	6561700000	6875600000	6790500000
Q2YL87	Bacterial regulatory protein, GntR family OS=Brucella abortus (strain 2308) OX=359391 GN=BAB2_0022 PE=4 SV=1	BAB2_0022	27.525	63	128	13	13	11	9	9	13	10	13	13	10	9	11	8	12	13	9	9	10	9	9	13	9	9	13	9	9	13	9	9	10	9	9	13	9	9	13	9	9	595090000	1011700000	1097400000	591770000	706660000	793040000
Q2YL88	Extracytoplasmic function alteRNAtive sigma factor OS=Brucella abortus (strain 2308) OX=359391 GN=BAB2_0021 PE=4 SV=1	BAB2_0021	22.536	4.7	14	1	1	2	1	0	1	1	1	1	2	2	2	0	1	1	1	1	1	1	1	1	1	1	1	1	1	1	1	1	1	1	1	1	1	1	1	1	1	40030000	31378000	27314000	51948000	44655000	36980000
Q2YL89	Sigma-70 region 2 OS=Brucella abortus (strain 2308) OX=359391 GN=BAB2_0020 PE=3 SV=1	BAB2_0020	19.497	58.6	70	9	9	2	4	6	10	7	7	4	6	9	2	7	6	5	8	8	8	7	7	6	6	8	7	7	7	5	8	8	8	7	7	6	6	8	7	7	7	123490000	448520000	362070000	388550000	347930000	293770000
Q2YL93	Condensation domain OS=Brucella abortus (strain 2308) OX=359391 GN=BAB2_0016 PE=4 SV=1	BAB2_0016	52.986	29.2	30	11	11	0	0	0	0	7	7	4	6	4	2	0	0	1	0	0	1	7	7	5	5	5	4	0	1	1	0	0	1	7	7	5	5	5	4	0	1	0	0	0	0	64964000	73554000
Q2YL94	Isochorismate synthase:Anthranilate synthase component I and chorismate binding protein OS=Brucella abortus (strain 2308) OX=359391 GN=BAB2_0015 PE=4 SV=1	BAB2_0015	42.578	28.1	23	7	7	0	1	1	0	7	7	0	2	3	1	0	1	1	1	1	0	6	6	1	3	4	1	0	1	1	1	1	0	6	6	1	3	4	1	0	1	0	0	0	0	209590000	146960000
Q2YL95	Eubacterial/plasma membrane H+-transporting two-sector ATPase, C subunit:AMP-dependent synthetase and ligase OS=Brucella abortus (strain 2308) OX=359391 GN=BAB2_0014 PE=4 SV=1	BAB2_0014	58.816	44.9	68	20	20	2	3	5	6	15	19	1	6	9	0	1	1	5	5	7	9	16	18	6	7	8	3	2	3	5	5	7	9	16	18	6	7	8	3	2	3	171780000	88028000	138200000	153240000	532560000	601290000
Q2YL96	Isochorismatase hydrolase family:Isochorismatase:Phosphopantetheine attachment site:Phosphopantetheine-binding domain OS=Brucella abortus (strain 2308) OX=359391 GN=BAB2_0013 PE=4 SV=1	BAB2_0013	32.538	38.3	42	8	8	7	3	5	8	7	5	1	3	3	0	0	0	8	4	4	8	7	6	5	4	4	4	1	1	8	4	4	8	7	6	5	4	4	4	1	1	213580000	299800000	326940000	457480000	385230000	448090000
Q2YL97	Short-chain dehydrogenase/reductase SDR:Blood group Rhesus C/E and D polypeptide:Glucose/ribitol dehydrogenase OS=Brucella abortus (strain 2308) OX=359391 GN=BAB2_0012 PE=4 SV=1	BAB2_0012	27.165	52.3	52	11	11	1	6	10	7	8	6	0	4	4	2	1	3	4	6	7	8	7	6	2	8	5	6	2	5	4	6	7	8	7	6	2	8	5	6	2	5	42269000	176680000	200210000	273280000	121890000	130150000
Q2YL99	Uncharacterized protein OS=Brucella abortus (strain 2308) OX=359391 GN=BAB2_0010 PE=4 SV=1	BAB2_0010	22.664	33.2	9	6	6	1	0	2	0	1	0	1	1	1	1	0	1	2	1	2	2	3	2	3	3	2	3	2	4	2	1	2	2	3	2	3	3	2	3	2	4	0	0	185790000	0	69967000	0
Q2YLA0	Adenine nucleotide translocator 1:Basic membrane lipoprotein OS=Brucella abortus (strain 2308) OX=359391 GN=BAB2_0009 PE=4 SV=1	BAB2_0009	39.136	53.3	154	16	16	9	12	16	18	7	8	12	12	14	15	18	13	13	13	13	15	12	12	14	12	13	14	13	13	13	13	13	15	12	12	14	12	13	14	13	13	945810000	1761400000	1990100000	1539700000	1248200000	1281800000
Q2YLA1	Uncharacterized protein OS=Brucella abortus (strain 2308) OX=359391 GN=BAB2_0145 PE=4 SV=1	BAB2_0145	44.701	53.5	140	21	21	15	9	11	23	10	13	16	12	8	12	3	8	13	12	12	18	15	13	13	12	11	10	7	7	13	12	12	18	15	13	13	12	11	10	7	7	421550000	266660000	240860000	1898800000	887550000	1020100000
Q2YLA2	AP endonuclease, family 2 OS=Brucella abortus (strain 2308) OX=359391 GN=BAB2_0144 PE=1 SV=1	BAB2_0144	29.404	75.1	84	17	17	5	2	3	45	9	7	1	1	1	5	3	2	7	6	7	16	8	8	7	3	3	10	5	3	7	6	7	16	8	8	7	3	3	10	5	3	259690000	145910000	151860000	5209300000	1195000000	951430000
Q2YLA3	Bacterial regulatory proteins, AsnC family:Bacterial regulatory protein, GntR family:Bacterial regulatory protein, DeoR family OS=Brucella abortus (strain 2308) OX=359391 GN=BAB2_0143 PE=4 SV=1	BAB2_0143	28.207	54	41	15	15	5	0	0	17	7	6	4	0	0	2	0	0	9	0	1	13	7	6	10	2	1	7	0	2	9	0	1	13	7	6	10	2	1	7	0	2	169030000	0	0	1272100000	161120000	97347000
Q2YLA4	Uncharacterized protein OS=Brucella abortus (strain 2308) OX=359391 GN=BAB2_0142 PE=4 SV=1	BAB2_0142	33.924	57	166	17	17	11	10	8	34	18	18	13	9	8	13	13	11	12	11	12	15	14	13	13	9	8	14	9	10	12	11	12	15	14	13	13	9	8	14	9	10	988220000	542170000	571940000	4715700000	1272300000	1308800000
Q2YLA5	Class II aldolase/adducin, N-terminal OS=Brucella abortus (strain 2308) OX=359391 GN=BAB2_0141 PE=4 SV=1	BAB2_0141	22.88	87.1	72	12	12	11	1	1	26	6	6	8	2	2	5	1	3	9	3	5	10	7	8	8	2	2	8	2	4	9	3	5	10	7	8	8	2	2	8	2	4	392010000	31763000	80454000	2920800000	458230000	367570000
Q2YLA6	General substrate transporter:Major facilitator superfamily (MFS) OS=Brucella abortus (strain 2308) OX=359391 GN=BAB2_0140 PE=4 SV=1	BAB2_0140	47.405	13.6	18	5	5	2	1	1	5	1	0	3	1	0	2	2	0	2	1	1	3	1	1	3	2	1	2	3	2	2	1	1	3	1	1	3	2	1	2	3	2	113220000	0	0	147600000	0	0
Q2YLA8	SyrB family protein, putative OS=Brucella abortus (strain 2308) OX=359391 GN=BAB2_0138 PE=4 SV=1	BAB2_0138	16.536	51	32	5	5	3	1	1	7	2	1	1	5	6	2	1	2	5	3	3	5	4	4	2	4	5	4	3	5	5	3	3	5	4	4	2	4	5	4	3	5	128330000	46324000	0	152960000	52908000	51206000
Q2YLB0	Helix-turn-helix, AraC type OS=Brucella abortus (strain 2308) OX=359391 GN=BAB2_0136 PE=4 SV=1	BAB2_0136	35.134	20.8	31	7	7	3	4	4	4	6	4	2	0	1	1	1	1	4	4	4	3	7	5	3	0	2	2	2	1	4	4	4	3	7	5	3	0	2	2	2	1	112970000	69047000	83458000	89716000	108910000	97612000
Q2YLB1	Bacterial regulatory protein, GntR family OS=Brucella abortus (strain 2308) OX=359391 GN=BAB2_0290 PE=4 SV=1	BAB2_0290	26.023	21.2	16	4	4	4	1	1	2	1	2	1	0	0	4	0	0	4	1	1	2	1	1	2	1	1	3	0	0	4	1	1	2	1	1	2	1	1	3	0	0	51199000	0	0	43623000	0	0
Q2YLB2	Pyruvate decarboxylase OS=Brucella abortus (strain 2308) OX=359391 GN=BAB2_0289 PE=3 SV=1	BAB2_0289	60.717	70.2	254	34	34	20	8	8	20	39	37	30	9	10	33	19	21	24	15	17	23	31	29	26	16	17	27	27	23	24	15	17	23	31	29	26	16	17	27	27	23	663200000	420340000	377250000	1026100000	3256800000	3255700000
Q2YLB4	D-aminopeptidase OS=Brucella abortus (strain 2308) OX=359391 GN=dap PE=3 SV=1	dap	56.872	49	94	21	21	19	6	5	5	10	8	21	4	3	9	2	2	18	11	9	12	15	13	19	7	8	14	9	8	18	11	9	12	15	13	19	7	8	14	9	8	1037000000	227200000	199530000	284570000	447740000	464760000
Q2YLB6	Aminotransferase class-III OS=Brucella abortus (strain 2308) OX=359391 GN=BAB2_0285 PE=4 SV=1	BAB2_0285	111.66	15	38	15	15	1	2	3	5	10	11	1	1	1	1	1	1	2	4	3	7	11	10	1	1	1	1	1	2	2	4	3	7	11	10	1	1	1	1	1	2	372470000	590450000	885340000	326980000	1461100000	1655200000
Q2YLB7	Bacterial regulatory proteins, AsnC family:Beta tubulin OS=Brucella abortus (strain 2308) OX=359391 GN=BAB2_0284 PE=4 SV=1	BAB2_0284	16.27	36.3	13	4	4	3	2	1	1	1	3	0	1	1	0	0	0	2	2	2	2	1	3	0	1	1	0	0	0	2	2	2	2	1	3	0	1	1	0	0	0	0	61506000	47733000	0	0	57900000
Q2YLB8	Bacterial regulatory protein LysR, HTH motif:LysR substrate binding domain OS=Brucella abortus (strain 2308) OX=359391 GN=BAB2_0283 PE=3 SV=1	BAB2_0283	34.994	11.5	7	4	4	2	0	0	0	0	0	5	0	0	0	0	0	2	0	0	1	0	0	3	0	0	2	1	0	2	0	0	1	0	0	3	0	0	2	1	0	0	0	0	0	0	0
Q2YLB9	Leu/Ile/Val-binding protein family OS=Brucella abortus (strain 2308) OX=359391 GN=BAB2_0282 PE=4 SV=1	BAB2_0282	43.132	50.4	246	16	16	2	13	14	26	35	35	9	16	18	27	29	22	12	14	14	15	15	15	11	13	12	15	15	14	12	14	14	15	15	15	11	13	12	15	15	14	218870000	1166900000	1324800000	3426800000	4895900000	5099400000
Q2YLC0	ATP/GTP-binding site motif A (P-loop):ABC transporter:AAA ATPase OS=Brucella abortus (strain 2308) OX=359391 GN=BAB2_0281 PE=4 SV=1	BAB2_0281	28.947	80.8	171	20	20	3	6	6	25	20	23	1	15	13	23	18	18	7	11	10	18	16	17	8	14	15	18	17	17	7	11	10	18	16	17	8	14	15	18	17	17	104910000	485230000	326960000	3005800000	2225600000	2157400000
Q2YLC1	Shikimate kinase:ATP/GTP-binding site motif A (P-loop):ABC transporter:AAA ATPase OS=Brucella abortus (strain 2308) OX=359391 GN=BAB2_0280 PE=4 SV=1	BAB2_0280	26.502	59.8	81	12	12	0	5	4	9	15	12	0	5	5	9	9	8	5	7	6	9	9	9	3	6	7	8	7	8	5	7	6	9	9	9	3	6	7	8	7	8	77824000	98226000	129830000	1394500000	1519100000	1394400000
Q2YLC3	Glu/Leu/Phe/Val dehydrogenase OS=Brucella abortus (strain 2308) OX=359391 GN=BAB2_0134 PE=3 SV=1	BAB2_0134	26.822	22.1	17	6	6	2	0	0	2	4	4	0	0	0	5	0	0	2	0	0	5	3	4	1	0	0	6	1	0	2	0	0	5	3	4	1	0	0	6	1	0	69411000	0	0	48838000	89995000	65924000
Q2YLC6	PA-phosphatase related phosphoesterase OS=Brucella abortus (strain 2308) OX=359391 GN=BAB2_0131 PE=4 SV=1	BAB2_0131	35.916	20.6	16	4	4	0	0	0	0	0	0	0	5	4	2	3	2	1	1	2	0	2	1	1	3	3	3	3	3	1	1	2	0	2	1	1	3	3	3	3	3	0	0	0	0	0	0
Q2YLD2	Conserved domain protein OS=Brucella abortus (strain 2308) OX=359391 GN=BAB2_0123 PE=4 SV=1	BAB2_0123	16.682	11.8	23	2	2	0	3	3	1	2	2	1	3	3	0	2	3	0	1	1	1	1	1	1	1	1	0	2	1	0	1	1	1	1	1	1	1	1	0	2	1	0	0	0	0	0	0
Q2YLD3	50S ribosomal protein L32 OS=Brucella abortus (strain 2308) OX=359391 GN=rpmF PE=3 SV=1	rpmF	6.7898	49.2	36	6	6	8	2	2	6	2	2	5	1	1	5	1	1	6	3	4	5	3	3	4	2	2	5	2	2	6	3	4	5	3	3	4	2	2	5	2	2	971450000	464920000	498250000	1017900000	360070000	317930000
Q2YLD4	Uncharacterized protein OS=Brucella abortus (strain 2308) OX=359391 GN=BAB1_1784 PE=4 SV=1	BAB1_1784	14.432	67.1	281	11	11	29	20	25	21	19	22	25	23	21	27	26	23	11	10	10	10	9	10	10	11	10	10	11	9	11	10	10	10	9	10	10	11	10	10	11	9	5461200000	7360800000	6462900000	7264300000	4077400000	4367800000
Q2YLD5	Thiolase OS=Brucella abortus (strain 2308) OX=359391 GN=phbA-1 PE=3 SV=1	phbA-1	40.711	82	336	25	25	26	19	21	38	30	27	19	20	28	43	31	34	20	18	19	18	19	19	20	19	19	18	20	18	20	18	19	18	19	19	20	19	19	18	20	18	2517300000	2074000000	2082200000	2622800000	3646300000	3248000000
Q2YLD7	DEAD/DEAH box helicase:Helicase, C-terminal:ATP/GTP-binding site motif A (P-loop):Aldehyde dehydrogenase OS=Brucella abortus (strain 2308) OX=359391 GN=BAB1_1781 PE=4 SV=1	BAB1_1781	112.91	57.8	620	59	59	39	60	63	47	60	53	31	52	54	37	62	62	37	45	40	36	41	43	31	41	41	33	41	42	37	45	40	36	41	43	31	41	41	33	41	42	3724000000	13241000000	13907000000	5930200000	8738900000	8494400000
Q2YLD8	RNA-binding S4 OS=Brucella abortus (strain 2308) OX=359391 GN=BAB1_1780 PE=4 SV=1	BAB1_1780	15.205	19.7	3	1	1	1	0	0	2	0	0	0	0	0	0	0	0	1	0	0	1	0	0	0	0	0	0	0	0	1	0	0	1	0	0	0	0	0	0	0	0	0	0	0	11680000	0	0
Q2YLE0	Ferredoxin OS=Brucella abortus (strain 2308) OX=359391 GN=fdxA PE=4 SV=1	fdxA	12.322	51.8	56	9	9	11	5	3	5	2	2	7	5	7	4	2	3	8	7	6	8	6	7	7	7	7	6	6	7	8	7	6	8	6	7	7	7	7	6	6	7	7646600000	2053000000	1393300000	3425600000	443030000	383280000
Q2YLE1	Transcription factor CarD OS=Brucella abortus (strain 2308) OX=359391 GN=BAB1_1777 PE=4 SV=1	BAB1_1777	21.361	67	65	12	12	7	5	5	13	4	5	5	3	3	7	4	4	7	8	8	9	8	8	9	4	6	8	8	8	7	8	8	9	8	8	9	4	6	8	8	8	596940000	748260000	794620000	1259500000	303220000	305010000
Q2YLE3	Sigma-70 factor family:Sigma-70 region 2:Sigma-70 region 4 OS=Brucella abortus (strain 2308) OX=359391 GN=BAB1_1775 PE=3 SV=1	BAB1_1775	35.412	55	50	15	15	0	4	5	8	13	13	0	3	4	0	0	0	3	5	7	9	11	10	1	5	4	2	1	1	3	5	7	9	11	10	1	5	4	2	1	1	20911000	57689000	40073000	221970000	503670000	500420000
Q2YLE5	Peptidase family M48:Neutral zinc metallopeptidases, zinc-binding region OS=Brucella abortus (strain 2308) OX=359391 GN=BAB1_1773 PE=4 SV=1	BAB1_1773	52.731	65.5	270	27	27	18	17	17	31	27	25	27	19	23	27	20	19	20	17	18	23	21	21	24	17	18	21	17	18	20	17	18	23	21	21	24	17	18	21	17	18	1052800000	1421200000	1464100000	1938400000	2140100000	2150300000
Q2YLE6	ATP synthase subunit beta OS=Brucella abortus (strain 2308) OX=359391 GN=atpD PE=3 SV=1	atpD	54.79	74.1	961	33	33	98	87	74	90	60	56	93	87	72	74	82	88	24	28	26	24	25	24	24	28	27	25	29	29	24	28	26	24	25	24	24	28	27	25	29	29	60230000000	114990000000	107850000000	51205000000	48644000000	48274000000
Q2YLE7	ATP synthase epsilon chain OS=Brucella abortus (strain 2308) OX=359391 GN=atpC PE=3 SV=1	atpC	14.481	63	42	7	7	9	2	1	7	2	3	6	1	2	5	3	1	7	4	4	5	4	4	7	3	4	6	3	3	7	4	4	5	4	4	7	3	4	6	3	3	1510600000	2087400000	1917700000	2824000000	1177700000	1588100000
Q2YLE9	Bacterial regulatory protein, MarR family OS=Brucella abortus (strain 2308) OX=359391 GN=BAB1_1804 PE=4 SV=1	BAB1_1804	21.389	36.6	140	9	9	14	11	13	13	10	12	14	11	11	12	10	9	8	6	6	8	7	7	9	7	7	8	7	7	8	6	6	8	7	7	9	7	7	8	7	7	3117300000	2996800000	3186500000	3481000000	1607600000	1606200000
Q2YLF0	Bacterial regulatory protein, GntR family OS=Brucella abortus (strain 2308) OX=359391 GN=BAB1_1803 PE=4 SV=1	BAB1_1803	25.272	61	187	11	11	18	12	12	15	9	11	13	21	20	18	20	18	11	9	9	11	9	9	9	8	8	11	8	8	11	9	9	11	9	9	9	8	8	11	8	8	2405000000	1808100000	1879500000	3068700000	1293100000	1296400000
Q2YLF2	NAD binding site:TrkA potassium uptake protein OS=Brucella abortus (strain 2308) OX=359391 GN=BAB1_1801 PE=4 SV=1	BAB1_1801	45.525	55.5	37	15	15	2	1	0	2	10	9	4	1	4	3	1	0	4	5	2	2	7	7	7	2	3	5	3	2	4	5	2	2	7	7	7	2	3	5	3	2	62634000	36982000	0	0	125940000	117780000
Q2YLF3	4-hydroxyproline epimerase OS=Brucella abortus (strain 2308) OX=359391 GN=prpA PE=1 SV=1	prpA	36.67	52	70	13	13	9	1	2	8	15	15	8	0	0	10	1	1	9	2	6	7	11	11	8	2	3	7	5	5	9	2	6	7	11	11	8	2	3	7	5	5	248920000	40090000	76919000	282930000	471070000	674280000
Q2YLF5	Bacterial inner-membrane translocator OS=Brucella abortus (strain 2308) OX=359391 GN=BAB1_1798 PE=3 SV=1	BAB1_1798	50.025	28.3	64	14	14	12	5	5	3	4	5	12	5	9	2	0	2	11	7	5	5	6	5	9	5	7	3	3	2	11	7	5	5	6	5	9	5	7	3	3	2	216580000	122190000	159290000	84286000	85467000	97134000
Q2YLF6	ATP/GTP-binding site motif A (P-loop):Mitochondrial substrate carrier:ABC transporter:AAA ATPase OS=Brucella abortus (strain 2308) OX=359391 GN=BAB1_1796 PE=4 SV=1	BAB1_1796	27.384	79.4	138	18	18	18	25	25	5	10	12	11	8	11	3	5	5	15	14	13	9	11	10	12	11	11	5	9	9	15	14	13	9	11	10	12	11	11	5	9	9	1340800000	3022900000	2969600000	172040000	906550000	875660000
Q2YLF7	Uncharacterized protein OS=Brucella abortus (strain 2308) OX=359391 GN=BAB1_1795 PE=4 SV=1	BAB1_1795	13.314	19.3	13	3	3	1	1	2	0	2	2	2	1	2	0	0	0	2	1	2	1	2	2	2	1	2	1	0	0	2	1	2	1	2	2	2	1	2	1	0	0	0	0	0	0	25668000	29901000
Q2YLF8	Leu/Ile/Val-binding protein homolog 1 OS=Brucella abortus (strain 2308) OX=359391 GN=BAB1_1794 PE=3 SV=1	BAB1_1794	39.397	69	316	28	18	29	28	24	13	14	13	21	42	48	31	28	25	23	22	20	21	18	18	20	24	23	22	20	20	14	14	12	13	10	10	11	15	14	13	12	12	4671700000	14637000000	14919000000	2586400000	5175200000	4494700000
Q2YLG0	Leu/Ile/Val-binding protein homolog 2 OS=Brucella abortus (strain 2308) OX=359391 GN=BAB1_1792 PE=3 SV=2	BAB1_1792	39.59	72	69	26	15	1	2	2	4	6	6	3	8	8	7	11	11	17	18	17	17	18	18	19	19	19	22	23	21	7	9	8	8	9	9	9	9	9	12	14	12	387970000	168660000	266010000	1314400000	1829600000	1867600000
Q2YLG1	Pyruvate carboxylase OS=Brucella abortus (strain 2308) OX=359391 GN=pyc PE=4 SV=1	pyc	127.81	66.8	587	68	68	96	34	37	66	56	60	87	26	14	78	17	16	63	42	50	59	55	53	60	33	35	57	27	30	63	42	50	59	55	53	60	33	35	57	27	30	8094700000	2726900000	2648600000	4924600000	4892300000	5241800000
Q2YLG3	Eukaryotic thiol (Cysteine) protease:Short-chain dehydrogenase/reductase SDR:Glucose/ribitol dehydrogenase OS=Brucella abortus (strain 2308) OX=359391 GN=BAB1_1789 PE=4 SV=1	BAB1_1789	27.753	73.4	53	11	11	5	0	1	10	2	2	8	0	1	19	2	3	7	2	2	10	4	4	10	2	2	10	2	3	7	2	2	10	4	4	10	2	2	10	2	3	801080000	51997000	0	2261100000	120050000	107690000
Q2YLG4	4-hydroxy-3-methylbut-2-en-1-yl diphosphate synthase (flavodoxin) OS=Brucella abortus (strain 2308) OX=359391 GN=ispG PE=3 SV=1	ispG	45.045	68.3	279	18	18	46	26	31	28	27	31	25	15	18	9	12	11	17	14	14	16	15	15	16	11	12	14	11	11	17	14	14	16	15	15	16	11	12	14	11	11	2822600000	1830700000	2077100000	1798200000	2109900000	2132800000
Q2YLG5	Polyprenyl synthetase OS=Brucella abortus (strain 2308) OX=359391 GN=BAB1_1787 PE=3 SV=1	BAB1_1787	32.315	50	160	12	12	16	15	14	9	11	9	15	18	14	12	14	13	11	8	9	10	7	8	10	8	9	10	9	7	11	8	9	10	7	8	10	8	9	10	9	7	730480000	1191700000	1269100000	468020000	694190000	600290000
Q2YLG6	Biosynthetic peptidoglycan transglycosylase OS=Brucella abortus (strain 2308) OX=359391 GN=mtgA PE=3 SV=1	mtgA	26.925	7.8	2	2	2	0	0	0	1	0	0	1	0	0	0	0	0	2	0	0	2	1	1	2	0	0	1	0	0	2	0	0	2	1	1	2	0	0	1	0	0	0	0	0	0	0	0
Q2YLG7	Uncharacterized protein OS=Brucella abortus (strain 2308) OX=359391 GN=BAB1_1829 PE=4 SV=1	BAB1_1829	26.94	34.1	66	7	7	6	4	5	4	4	4	6	8	8	4	7	6	4	5	3	4	5	5	6	6	6	4	6	6	4	5	3	4	5	5	6	6	6	4	6	6	380840000	195030000	216070000	273750000	164690000	180500000
Q2YLG8	Uncharacterized protein OS=Brucella abortus (strain 2308) OX=359391 GN=BAB1_1828 PE=4 SV=1	BAB1_1828	23.645	53.1	47	10	10	12	1	1	6	1	3	12	1	1	7	1	1	9	2	2	8	4	4	8	2	2	7	4	3	9	2	2	8	4	4	8	2	2	7	4	3	951400000	0	0	248720000	159120000	581170000
Q2YLG9	ATP/GTP-binding site motif A (P-loop):Bacterial NAD-glutamate dehydrogenase OS=Brucella abortus (strain 2308) OX=359391 GN=BAB1_1827 PE=4 SV=1	BAB1_1827	175.64	61.1	1200	97	97	133	70	73	128	116	111	115	65	64	173	79	73	84	69	69	82	74	74	83	63	66	86	65	65	84	69	69	82	74	74	83	63	66	86	65	65	19811000000	8558300000	8780600000	25566000000	23856000000	23929000000
Q2YLH0	Bifunctional purine biosynthesis protein PurH OS=Brucella abortus (strain 2308) OX=359391 GN=purH PE=3 SV=1	purH	56.453	70.1	569	32	32	86	42	41	65	51	42	73	22	26	69	25	27	30	28	29	27	28	28	31	23	25	29	22	24	30	28	29	27	28	28	31	23	25	29	22	24	8486500000	6775700000	6894400000	8303800000	7845400000	8068300000
Q2YLH1	Aldehyde dehydrogenase OS=Brucella abortus (strain 2308) OX=359391 GN=BAB1_1823 PE=4 SV=1	BAB1_1823	59.952	48.1	81	22	22	20	4	5	8	10	7	14	2	2	6	2	1	20	4	4	13	12	12	15	2	2	14	1	2	20	4	4	13	12	12	15	2	2	14	1	2	913790000	154180000	146710000	437430000	317910000	288620000
Q2YLH2	SAM (And some other nucleotide) binding motif:Bacterial Sun/eukaryotic nucleolar Nop1/Nop2:Antitermination protein NusB:NusB OS=Brucella abortus (strain 2308) OX=359391 GN=sun PE=3 SV=1	sun	50.29	56.1	168	26	26	11	16	13	14	8	12	17	15	20	10	17	15	20	22	20	22	17	18	20	22	21	17	19	20	20	22	20	22	17	18	20	22	21	17	19	20	524410000	944680000	1105600000	497060000	600550000	543370000
Q2YLH3	Protease HtpX homolog OS=Brucella abortus (strain 2308) OX=359391 GN=htpX PE=3 SV=1	htpX	34.499	37.5	22	8	8	6	0	1	3	1	3	2	1	3	0	1	1	7	0	2	7	5	4	6	3	4	3	3	2	7	0	2	7	5	4	6	3	4	3	3	2	150620000	0	0	83035000	88303000	130170000
Q2YLH4	Uncharacterized protein OS=Brucella abortus (strain 2308) OX=359391 GN=BAB1_1820 PE=4 SV=1	BAB1_1820	8.4063	24	32	3	3	3	1	1	3	0	0	8	4	3	7	1	1	2	2	1	2	1	1	3	3	2	3	2	1	2	2	1	2	1	1	3	3	2	3	2	1	58170000	40057000	0	142450000	0	0
Q2YLH5	Acetyl-coenzyme A synthetase OS=Brucella abortus (strain 2308) OX=359391 GN=acsA PE=3 SV=1	acsA	72.73	72	359	41	41	33	4	5	56	33	32	34	10	14	88	25	25	34	9	10	36	30	29	29	16	16	35	25	22	34	9	10	36	30	29	29	16	16	35	25	22	1515800000	390540000	358210000	5587600000	4107700000	4082000000
Q2YLH6	Usg protein, putative OS=Brucella abortus (strain 2308) OX=359391 GN=BAB1_1818 PE=4 SV=1	BAB1_1818	11.069	50.5	23	4	4	0	1	1	3	7	7	1	0	0	3	0	0	2	3	3	3	3	3	2	0	1	2	0	1	2	3	3	3	3	3	2	0	1	2	0	1	53116000	40410000	47081000	65437000	261410000	259880000
Q2YLH8	Pyridoxal phosphate homeostasis protein OS=Brucella abortus (strain 2308) OX=359391 GN=BAB1_1816 PE=3 SV=1	BAB1_1816	24.108	54.4	91	13	13	15	4	3	17	7	5	13	2	3	13	4	5	11	6	7	11	9	7	11	6	6	10	7	7	11	6	7	11	9	7	11	6	6	10	7	7	865780000	415670000	353770000	1277800000	360340000	389970000
Q2YLH9	Leucine--tRNA ligase OS=Brucella abortus (strain 2308) OX=359391 GN=leuS PE=3 SV=1	leuS	97.889	67.7	486	56	56	70	34	31	50	50	50	63	20	19	57	22	20	44	34	37	39	44	43	44	25	26	43	22	19	44	34	37	39	44	43	44	25	26	43	22	19	7743700000	3470200000	3166400000	3707600000	4667100000	5232200000
Q2YLI0	Uncharacterized protein OS=Brucella abortus (strain 2308) OX=359391 GN=BAB1_1814 PE=4 SV=1	BAB1_1814	20.306	50.8	96	9	9	7	12	13	9	13	15	6	3	3	7	4	4	7	8	9	6	9	9	6	6	6	7	6	7	7	8	9	6	9	9	6	6	6	7	6	7	506500000	1804400000	1951600000	1233400000	2018200000	2035200000
Q2YLI1	Probable transaldolase OS=Brucella abortus (strain 2308) OX=359391 GN=tal PE=3 SV=1	tal	23.359	90.8	504	23	23	49	31	32	40	27	28	44	48	45	47	54	59	16	19	18	17	17	16	16	18	20	18	20	19	16	19	18	17	17	16	16	18	20	18	20	19	36648000000	28368000000	31451000000	22967000000	16398000000	15890000000
Q2YLI2	Primosomal protein N' OS=Brucella abortus (strain 2308) OX=359391 GN=priA PE=3 SV=1	priA	81.304	60.6	217	36	36	31	17	23	16	30	29	27	5	7	26	2	4	31	22	21	23	25	26	27	10	8	28	4	8	31	22	21	23	25	26	27	10	8	28	4	8	1441500000	513200000	475520000	624640000	760040000	841010000
Q2YLI3	Uncharacterized protein OS=Brucella abortus (strain 2308) OX=359391 GN=BAB1_1811 PE=4 SV=1	BAB1_1811	14.503	24.8	5	3	3	0	0	0	0	2	1	0	0	1	0	1	0	2	1	3	1	3	3	2	3	3	1	3	2	2	1	3	1	3	3	2	3	3	1	3	2	0	0	7839800	0	36594000	16021000
Q2YLI4	ATP synthase subunit delta OS=Brucella abortus (strain 2308) OX=359391 GN=atpH PE=3 SV=1	atpH	19.647	69.4	174	14	14	35	12	11	26	8	6	19	14	9	18	10	6	14	9	9	13	7	7	9	8	9	13	9	8	14	9	9	13	7	7	9	8	9	13	9	8	6493200000	4955200000	2826800000	7218900000	1243000000	1196800000
Q2YLI5	ATP synthase subunit alpha OS=Brucella abortus (strain 2308) OX=359391 GN=atpA PE=3 SV=1	atpA	54.969	69.9	821	45	45	132	48	45	109	69	64	128	35	31	96	29	35	41	36	38	39	39	38	40	31	31	39	31	31	41	36	38	39	39	38	40	31	31	39	31	31	53570000000	22348000000	20830000000	49528000000	35561000000	33453000000
Q2YLI6	ATP synthase gamma chain OS=Brucella abortus (strain 2308) OX=359391 GN=atpG PE=3 SV=1	atpG	31.801	59.9	270	21	21	19	23	27	19	26	23	23	21	17	27	26	19	18	17	17	18	17	17	17	16	17	18	17	16	18	17	17	18	17	17	17	16	17	18	17	16	2440600000	7897900000	6822800000	4644200000	4689100000	5001500000
Q2YLI7	Gamma-glutamyl phosphate reductase OS=Brucella abortus (strain 2308) OX=359391 GN=proA PE=3 SV=1	proA	44.041	67	242	28	28	29	20	22	15	16	18	27	15	15	21	24	20	21	23	21	21	23	22	23	20	21	20	22	22	21	23	21	21	23	22	23	20	21	20	22	22	1330600000	2273600000	2340000000	861550000	1364200000	1340400000
Q2YLI8	Probable nicotinate-nucleotide adenylyltransferase OS=Brucella abortus (strain 2308) OX=359391 GN=nadD PE=3 SV=1	nadD	21.977	24.7	10	5	5	3	0	0	1	1	1	3	0	0	1	0	0	3	1	0	3	1	1	4	0	0	3	0	0	3	1	0	3	1	1	4	0	0	3	0	0	48459000	0	0	45017000	0	0
Q2YLI9	Ribosomal silencing factor RsfS OS=Brucella abortus (strain 2308) OX=359391 GN=rsfS PE=3 SV=1	rsfS	13.021	47	72	5	5	3	8	8	6	6	7	6	7	7	3	7	4	5	5	5	5	5	5	3	5	5	4	5	5	5	5	5	5	5	5	3	5	5	4	5	5	254650000	955440000	931710000	685460000	1281200000	1550100000
Q2YLJ0	Ribosomal RNA large subunit methyltransferase H OS=Brucella abortus (strain 2308) OX=359391 GN=rlmH PE=3 SV=1	rlmH	18.249	76.3	136	10	10	23	9	10	17	7	7	17	9	9	18	5	5	9	6	6	9	6	5	9	6	6	10	5	5	9	6	6	9	6	5	9	6	6	10	5	5	991040000	622080000	725910000	1110600000	550640000	650430000
Q2YLJ1	Uncharacterized protein OS=Brucella abortus (strain 2308) OX=359391 GN=BAB1_1847 PE=4 SV=1	BAB1_1847	34.502	50.2	48	14	14	0	8	11	3	12	14	0	0	0	0	0	0	2	9	10	6	10	11	1	0	0	1	0	0	2	9	10	6	10	11	1	0	0	1	0	0	130450000	469890000	440300000	264930000	426420000	420680000
Q2YLJ2	Peptidase M23/M37 OS=Brucella abortus (strain 2308) OX=359391 GN=BAB1_1846 PE=4 SV=1	BAB1_1846	48.286	42.5	77	15	15	11	3	6	7	8	7	8	9	4	8	4	2	11	7	9	12	12	9	8	8	5	9	5	4	11	7	9	12	12	9	8	8	5	9	5	4	370520000	142110000	126830000	352910000	144550000	150140000
Q2YLJ3	PDZ/DHR/GLGF domain:Tail specific protease:Carboxyl-terminal protease OS=Brucella abortus (strain 2308) OX=359391 GN=BAB1_1845 PE=3 SV=1	BAB1_1845	45.225	83.7	783	41	41	79	50	56	77	46	43	69	80	81	48	81	73	36	29	29	36	30	29	35	28	28	36	30	30	36	29	29	36	30	29	35	28	28	36	30	30	21008000000	18257000000	19200000000	26620000000	14522000000	13985000000
Q2YLJ4	RNA pyrophosphohydrolase OS=Brucella abortus (strain 2308) OX=359391 GN=rppH PE=3 SV=2	rppH	19.887	53.4	91	10	10	5	6	8	7	9	9	6	7	6	4	12	12	5	6	6	7	8	8	5	6	6	4	7	8	5	6	6	7	8	8	5	6	6	4	7	8	184090000	481440000	423770000	356230000	704940000	624820000
Q2YLJ7	Bacterial regulatory protein LysR, HTH motif:LysR substrate binding domain OS=Brucella abortus (strain 2308) OX=359391 GN=BAB1_1841 PE=3 SV=1	BAB1_1841	33.106	57.1	20	14	14	4	0	0	0	2	3	8	0	0	3	0	0	10	0	0	6	5	5	9	0	0	6	2	0	10	0	0	6	5	5	9	0	0	6	2	0	188690000	0	0	80330000	61225000	80244000
Q2YLJ8	ATP/GTP-binding site motif A (P-loop):Aldehyde dehydrogenase OS=Brucella abortus (strain 2308) OX=359391 GN=mmsA PE=4 SV=1	mmsA	53.53	54.2	247	22	22	29	11	8	17	20	19	41	16	16	38	16	16	20	14	16	19	17	17	19	16	16	20	17	17	20	14	16	19	17	17	19	16	16	20	17	17	2319000000	885460000	839180000	2110700000	1552800000	1662000000
Q2YLJ9	Uncharacterized protein OS=Brucella abortus (strain 2308) OX=359391 GN=BAB1_1839 PE=4 SV=1	BAB1_1839	10.478	47.4	10	3	3	0	1	2	0	0	0	0	4	2	0	0	1	1	1	2	1	0	2	1	3	3	1	1	2	1	1	2	1	0	2	1	3	3	1	1	2	0	0	97460000	0	0	82870000
Q2YLK0	Pyridoxal kinase OS=Brucella abortus (strain 2308) OX=359391 GN=BAB1_1838 PE=3 SV=1	BAB1_1838	31.513	47	58	12	12	11	2	1	5	3	2	15	1	2	9	4	3	11	5	5	8	6	6	10	3	4	11	5	5	11	5	5	8	6	6	10	3	4	11	5	5	612700000	163800000	168050000	225590000	300290000	270010000
Q2YLK1	Carbonic anhydrase OS=Brucella abortus (strain 2308) OX=359391 GN=BAB1_1837 PE=3 SV=1	BAB1_1837	23.386	78	241	13	13	46	12	9	29	16	14	44	9	7	45	6	4	12	7	7	11	9	9	11	8	6	11	8	8	12	7	7	11	9	9	11	8	6	11	8	8	4992800000	605960000	610350000	2938000000	997830000	989230000
Q2YLK2	Lytic murein transglycosylase, putative OS=Brucella abortus (strain 2308) OX=359391 GN=BAB1_1836 PE=4 SV=1	BAB1_1836	29.359	61.5	108	15	15	14	13	13	20	14	9	0	7	5	3	5	5	12	11	11	14	11	12	6	11	11	11	11	10	12	11	11	14	11	12	6	11	11	11	11	10	3082700000	2317500000	1871900000	6003700000	2362400000	2557900000
Q2YLK4	Signal recognition particle protein OS=Brucella abortus (strain 2308) OX=359391 GN=ffh PE=3 SV=1	ffh	55.127	68.8	587	35	35	42	58	62	41	56	55	39	54	54	22	50	54	31	32	32	31	31	32	27	31	31	24	30	30	31	32	32	31	31	32	27	31	31	24	30	30	3310200000	10297000000	10330000000	4163700000	6769000000	7381900000
Q2YLK5	Chorismate mutase OS=Brucella abortus (strain 2308) OX=359391 GN=BAB1_1833 PE=4 SV=1	BAB1_1833	11.475	60.6	21	5	5	2	2	2	1	2	3	1	2	1	2	1	2	5	5	5	4	5	5	4	5	5	5	5	5	5	5	5	4	5	5	4	5	5	5	5	5	838070000	226250000	160850000	0	117900000	140780000
Q2YLK6	30S ribosomal protein S16 OS=Brucella abortus (strain 2308) OX=359391 GN=rpsP PE=3 SV=1	rpsP	14.545	56	280	8	8	36	24	24	36	22	16	27	13	14	32	17	19	7	7	7	8	7	7	7	5	6	7	6	6	7	7	7	8	7	7	7	5	6	7	6	6	12704000000	21085000000	19788000000	18747000000	9494500000	9904200000
Q2YLK8	LemA family OS=Brucella abortus (strain 2308) OX=359391 GN=BAB1_1830 PE=4 SV=1	BAB1_1830	23.259	67.1	152	15	15	18	9	10	10	5	6	17	17	13	25	11	11	14	13	13	15	13	13	14	13	13	15	13	14	14	13	13	15	13	13	14	13	13	15	13	14	2920200000	2572700000	2483000000	2555200000	1977800000	1998100000
Q2YLK9	Peptidase M23/M37 OS=Brucella abortus (strain 2308) OX=359391 GN=BAB1_1866 PE=4 SV=1	BAB1_1866	70.913	30	21	15	15	1	2	2	3	6	7	0	0	0	0	0	0	6	7	5	9	9	9	0	2	2	1	1	1	6	7	5	9	9	9	0	2	2	1	1	1	0	61648000	50953000	56115000	95654000	96893000
Q2YLL0	Uncharacterized protein OS=Brucella abortus (strain 2308) OX=359391 GN=BAB1_1865 PE=4 SV=1	BAB1_1865	24.935	47.8	94	10	10	9	9	7	9	6	6	6	10	11	7	7	7	7	5	6	7	4	5	6	6	6	7	6	6	7	5	6	7	4	5	6	6	6	7	6	6	179990000	301880000	289330000	311480000	279460000	255660000
Q2YLL1	Uncharacterized protein OS=Brucella abortus (strain 2308) OX=359391 GN=BAB1_1864 PE=4 SV=1	BAB1_1864	53.656	57	214	25	25	18	24	27	15	13	16	13	20	23	5	19	21	23	23	23	20	21	21	18	19	20	16	20	20	23	23	23	20	21	21	18	19	20	16	20	20	1212000000	2951200000	3024600000	752150000	1692000000	1546800000
Q2YLL5	SAM (And some other nucleotide) binding motif:Helix-turn-helix motif OS=Brucella abortus (strain 2308) OX=359391 GN=BAB1_1860 PE=4 SV=1	BAB1_1860	70.375	44.5	89	23	23	14	5	4	9	7	9	14	4	3	15	3	2	16	10	10	15	14	14	16	5	2	17	7	5	16	10	10	15	14	14	16	5	2	17	7	5	539630000	439220000	406520000	313820000	456510000	522280000
Q2YLL7	50S ribosomal protein L21 OS=Brucella abortus (strain 2308) OX=359391 GN=rplU PE=3 SV=1	rplU	15.067	40.1	241	10	10	19	35	41	21	20	19	4	13	14	13	23	19	7	9	10	8	7	7	5	7	6	6	7	7	7	9	10	8	7	7	5	7	6	6	7	7	10996000000	34447000000	34409000000	22998000000	15706000000	15978000000
Q2YLL8	50S ribosomal protein L27 OS=Brucella abortus (strain 2308) OX=359391 GN=rpmA PE=3 SV=1	rpmA	9.3765	60.7	31	5	5	10	0	0	10	0	0	3	1	1	6	0	0	5	3	3	5	3	3	5	4	4	5	3	3	5	3	3	5	3	3	5	4	4	5	3	3	1118800000	0	0	1711600000	0	0
Q2YLL9	GCN5-related N-acetyltransferase OS=Brucella abortus (strain 2308) OX=359391 GN=BAB1_1856 PE=4 SV=1	BAB1_1856	23.841	6	3	1	1	0	0	0	0	2	1	0	0	0	0	0	0	0	0	0	0	1	1	0	0	0	0	0	0	0	0	0	0	1	1	0	0	0	0	0	0	0	0	0	0	0	0
Q2YLM0	GCN5-related N-acetyltransferase OS=Brucella abortus (strain 2308) OX=359391 GN=BAB1_1855 PE=4 SV=1	BAB1_1855	20.906	20.5	11	4	4	0	1	1	1	3	4	1	0	0	0	0	0	3	1	1	2	3	3	2	0	0	0	0	0	3	1	1	2	3	3	2	0	0	0	0	0	17023000	0	0	0	136570000	148260000
Q2YLM2	GTPase Obg OS=Brucella abortus (strain 2308) OX=359391 GN=obg PE=3 SV=1	obg	36.788	52.8	122	13	13	9	7	10	2	10	10	11	14	10	6	16	17	9	10	12	9	11	10	10	12	12	7	12	12	9	10	12	9	11	10	10	12	12	7	12	12	425320000	1168700000	1081500000	319140000	638370000	683720000
Q2YLM3	Glutamate 5-kinase OS=Brucella abortus (strain 2308) OX=359391 GN=proB PE=3 SV=1	proB	39.872	41.8	67	13	13	8	6	8	5	4	5	10	7	5	2	3	4	11	10	9	8	10	8	12	10	9	3	4	5	11	10	9	8	10	8	12	10	9	3	4	5	534920000	377550000	364930000	195880000	158740000	166210000
Q2YLM4	tRNA N6-adenosine threonylcarbamoyltransferase OS=Brucella abortus (strain 2308) OX=359391 GN=tsaD PE=3 SV=1	tsaD	38.012	37.6	39	10	10	5	2	4	0	6	6	3	4	5	0	1	3	6	8	7	2	7	7	4	6	6	1	4	5	6	8	7	2	7	7	4	6	6	1	4	5	302580000	173480000	223990000	94476000	186210000	279250000
Q2YLM5	Porphobilinogen deaminase OS=Brucella abortus (strain 2308) OX=359391 GN=hemC PE=3 SV=1	hemC	33.837	73.9	266	21	21	32	27	20	29	17	16	30	12	14	29	22	18	19	19	17	20	18	18	17	15	15	19	16	17	19	19	17	20	18	18	17	15	15	19	16	17	2864900000	5094700000	4784500000	2371500000	2675200000	2709800000
Q2YLM6	Uroporphyrinogen III synthase HEM4 OS=Brucella abortus (strain 2308) OX=359391 GN=hemD PE=4 SV=1	hemD	25.429	35.3	48	8	8	9	6	3	6	3	5	7	1	1	4	1	2	8	6	4	7	5	5	7	1	1	7	2	2	8	6	4	7	5	5	7	1	1	7	2	2	420100000	126990000	138440000	186250000	97612000	125560000
Q2YLM7	Uncharacterized protein OS=Brucella abortus (strain 2308) OX=359391 GN=BAB1_1885 PE=4 SV=1	BAB1_1885	46.477	81	457	33	33	52	26	23	35	27	28	43	42	47	42	45	47	31	28	27	27	29	29	29	28	29	31	29	29	31	28	27	27	29	29	29	28	29	31	29	29	8283000000	4431400000	3902600000	9622100000	4939000000	5147700000
Q2YLM8	Uncharacterized protein OS=Brucella abortus (strain 2308) OX=359391 GN=BAB1_1884 PE=4 SV=1	BAB1_1884	56.57	70.4	582	34	34	57	37	35	45	48	42	57	45	45	62	58	51	28	28	29	31	29	28	29	28	28	32	28	27	28	28	29	31	29	28	29	28	28	32	28	27	7595100000	8348600000	8399500000	8260400000	8965300000	9471000000
Q2YLN0	Uncharacterized protein OS=Brucella abortus (strain 2308) OX=359391 GN=BAB1_1881 PE=4 SV=1	BAB1_1881	32.304	42.1	76	11	11	12	5	7	8	7	10	9	4	2	9	2	1	9	7	7	7	6	7	10	5	6	9	5	6	9	7	7	7	6	7	10	5	6	9	5	6	1062300000	832600000	882470000	945550000	796320000	731040000
Q2YLN1	Competence protein F OS=Brucella abortus (strain 2308) OX=359391 GN=BAB1_1880 PE=4 SV=1	BAB1_1880	29.701	5.7	0	1	1	0	0	0	0	0	0	0	0	0	0	0	0	0	1	1	0	1	1	0	0	0	0	0	0	0	1	1	0	1	1	0	0	0	0	0	0	0	0	0	0	0	0
Q2YLN2	Glutaredoxin OS=Brucella abortus (strain 2308) OX=359391 GN=grxC PE=3 SV=1	grxC	9.646	76.1	148	9	9	13	10	11	17	8	8	20	8	8	29	7	9	9	5	6	9	5	5	9	5	5	9	5	5	9	5	6	9	5	5	9	5	5	9	5	5	1004700000	5069600000	2186800000	2144600000	2705900000	2933400000
Q2YLN3	Uncharacterized protein OS=Brucella abortus (strain 2308) OX=359391 GN=BAB1_1878 PE=4 SV=1	BAB1_1878	30.49	87	213	21	21	15	17	19	21	19	18	18	14	14	28	17	13	19	15	14	18	13	14	17	14	13	17	13	14	19	15	14	18	13	14	17	14	13	17	13	14	1732400000	2608400000	2538100000	3007800000	2117200000	2186200000
Q2YLN4	Uncharacterized protein OS=Brucella abortus (strain 2308) OX=359391 GN=BAB1_1877 PE=4 SV=1	BAB1_1877	17.293	34.9	26	6	6	1	5	3	2	3	3	1	2	3	0	1	2	3	6	6	2	5	5	2	3	3	3	5	5	3	6	6	2	5	5	2	3	3	3	5	5	65132000	375290000	290060000	63672000	176980000	142540000
Q2YLN5	Ubiquinone biosynthesis O-methyltransferase OS=Brucella abortus (strain 2308) OX=359391 GN=ubiG PE=3 SV=1	ubiG	27.485	75.8	728	19	19	115	35	28	64	47	45	133	37	35	108	39	42	16	15	15	17	16	16	17	14	15	15	15	16	16	15	15	17	16	16	17	14	15	15	15	16	47544000000	4814400000	4925100000	26469000000	11301000000	11053000000
Q2YLN6	Aspartokinase OS=Brucella abortus (strain 2308) OX=359391 GN=BAB1_1874 PE=3 SV=1	BAB1_1874	45.351	65.2	302	23	23	48	18	18	34	21	24	42	12	17	43	13	12	23	17	17	21	17	18	22	14	16	20	14	14	23	17	17	21	17	18	22	14	16	20	14	14	4578000000	876320000	885940000	4121000000	2363300000	2229500000
Q2YLN7	PEP-utilizing enzyme:Beta tubulin:GAF domain:Phosphoenolpyruvate-protein phosphotransferase OS=Brucella abortus (strain 2308) OX=359391 GN=ptsP PE=3 SV=1	ptsP	83.263	64.8	380	46	46	62	16	19	30	30	36	67	19	12	58	14	17	38	24	22	31	33	32	41	23	20	40	22	16	38	24	22	31	33	32	41	23	20	40	22	16	8253600000	1166300000	1335400000	4134300000	2873100000	2914600000
Q2YLN8	Peptide chain release factor 1 OS=Brucella abortus (strain 2308) OX=359391 GN=prfA PE=3 SV=1	prfA	39.924	61	321	25	25	36	26	27	41	28	33	33	20	19	19	20	19	24	16	15	23	16	16	23	16	16	20	15	15	24	16	15	23	16	16	23	16	16	20	15	15	3501000000	5959600000	5997800000	4040000000	5959100000	5498300000
Q2YLN9	Release factor glutamine methyltransferase OS=Brucella abortus (strain 2308) OX=359391 GN=prmC PE=3 SV=1	prmC	30.373	72.1	127	16	16	19	11	13	11	9	9	10	9	12	4	12	8	14	14	14	13	13	14	12	12	12	10	12	10	14	14	14	13	13	14	12	12	12	10	12	10	1068000000	1204500000	1416700000	701500000	693500000	716770000
Q2YLP1	Uncharacterized protein OS=Brucella abortus (strain 2308) OX=359391 GN=BAB1_1869 PE=4 SV=1	BAB1_1869	27.353	42.9	141	9	9	19	15	9	16	5	4	14	18	13	9	9	10	8	7	6	9	6	6	6	7	7	8	6	6	8	7	6	9	6	6	6	7	7	8	6	6	1197100000	438780000	617170000	1239200000	266060000	224720000
Q2YLP2	Chaperone protein ClpB OS=Brucella abortus (strain 2308) OX=359391 GN=clpB PE=3 SV=1	clpB	96.868	84.2	1881	90	90	143	90	108	146	145	136	140	159	150	162	256	246	75	59	58	80	62	63	72	59	58	72	70	70	75	59	58	80	62	63	72	59	58	72	70	70	31042000000	38339000000	40363000000	48688000000	57010000000	55946000000
Q2YLP3	ErfK/YbiS/YcfS/YnhG OS=Brucella abortus (strain 2308) OX=359391 GN=BAB1_1867 PE=4 SV=1	BAB1_1867	43.563	52	132	15	15	11	12	13	10	16	15	1	15	12	0	13	14	13	14	15	13	15	14	6	13	13	7	15	15	13	14	15	13	15	14	6	13	13	7	15	15	930390000	1690600000	1724600000	1499700000	765240000	1019000000
Q2YLP4	Uncharacterized protein OS=Brucella abortus (strain 2308) OX=359391 GN=BAB1_1910 PE=4 SV=1	BAB1_1910	14.621	8.8	3	1	1	0	0	0	0	0	0	2	1	0	0	0	0	0	0	0	0	0	0	1	1	0	0	0	0	0	0	0	0	0	0	1	1	0	0	0	0	0	0	0	0	0	0
Q2YLP6	50S ribosomal protein L19 OS=Brucella abortus (strain 2308) OX=359391 GN=rplS PE=3 SV=1	rplS	16.077	55.9	224	11	11	32	23	18	33	26	24	14	7	11	14	11	11	9	9	9	10	9	9	9	8	8	10	8	7	9	9	9	10	9	9	9	8	8	10	8	7	10254000000	19230000000	17227000000	16878000000	19399000000	19400000000
Q2YLP7	3-isopropylmalate dehydratase large subunit OS=Brucella abortus (strain 2308) OX=359391 GN=leuC PE=3 SV=1	leuC	50.711	62.9	172	29	29	39	14	17	28	17	16	8	7	5	2	11	8	26	20	20	26	20	19	21	15	15	13	16	14	26	20	20	26	20	19	21	15	15	13	16	14	6511900000	5173200000	5099300000	4028200000	3252800000	4615000000
Q2YLP8	GCN5-related N-acetyltransferase OS=Brucella abortus (strain 2308) OX=359391 GN=BAB1_1904 PE=4 SV=1	BAB1_1904	16.933	73.7	502	13	13	57	39	35	68	37	33	81	19	18	63	25	27	12	11	11	12	11	11	12	8	9	12	10	11	12	11	11	12	11	11	12	8	9	12	10	11	53382000000	31250000000	28703000000	52104000000	15825000000	18476000000
Q2YLP9	Succinate dehydrogenase, cytochrome b subunit OS=Brucella abortus (strain 2308) OX=359391 GN=sdhC PE=4 SV=1	sdhC	14.632	23.5	67	4	4	4	6	8	0	6	5	6	7	6	3	9	7	2	4	4	2	4	4	2	4	4	2	4	4	2	4	4	2	4	4	2	4	4	2	4	4	443510000	1287700000	1325000000	130920000	937700000	1103400000
Q2YLQ0	Uncharacterized protein OS=Brucella abortus (strain 2308) OX=359391 GN=BAB1_1902 PE=4 SV=1	BAB1_1902	14.237	19.1	19	3	3	3	0	0	2	1	2	3	1	0	4	2	1	2	0	1	2	2	2	1	1	1	2	2	1	2	0	1	2	2	2	1	1	1	2	2	1	261450000	0	0	155150000	0	65620000
Q2YLQ1	Succinate dehydrogenase flavoprotein subunit OS=Brucella abortus (strain 2308) OX=359391 GN=BAB1_1901 PE=3 SV=1	BAB1_1901	66.963	67	666	36	36	127	24	29	66	38	44	134	26	27	104	24	23	35	19	20	33	22	22	35	20	19	35	17	18	35	19	20	33	22	22	35	20	19	35	17	18	19695000000	7261900000	7400300000	7257600000	5651700000	6054400000
Q2YLQ2	Succinate dehydrogenase iron-sulfur subunit OS=Brucella abortus (strain 2308) OX=359391 GN=BAB1_1900 PE=3 SV=1	BAB1_1900	29.824	82.2	370	24	24	47	31	29	30	25	25	44	23	24	44	22	26	21	16	17	17	15	15	18	14	15	19	13	13	21	16	17	17	15	15	18	14	15	19	13	13	6863600000	12029000000	12347000000	3404500000	6023100000	5967200000
Q2YLQ3	Glyoxalase/Bleomycin resistance protein/dioxygenase domain OS=Brucella abortus (strain 2308) OX=359391 GN=BAB1_1899 PE=1 SV=1	BAB1_1899	13.415	61.8	45	5	5	2	3	4	5	8	6	4	2	2	3	3	3	3	3	3	4	4	4	3	3	3	4	3	3	3	3	3	4	4	4	3	3	3	4	3	3	157450000	169530000	150900000	400320000	354910000	379130000
Q2YLQ4	NAD binding site:UbiH/COQ6 monooxygenase:Flavoprotein monooxygenase:Pyridine nucleotide-disulphide oxidoreductase, class I:FA OS=Brucella abortus (strain 2308) OX=359391 GN=BAB1_1898 PE=4 SV=1	BAB1_1898	44.99	76.6	457	27	27	45	23	21	43	30	29	70	27	28	68	35	38	24	20	19	25	20	20	26	20	20	26	20	20	24	20	19	25	20	20	26	20	20	26	20	20	4812700000	2174700000	2265300000	3789700000	3032200000	3237800000
Q2YLQ5	Acyl-CoA thioesterase OS=Brucella abortus (strain 2308) OX=359391 GN=BAB1_1897 PE=4 SV=1	BAB1_1897	34.037	55.3	118	14	14	23	6	6	9	14	11	21	2	2	16	3	5	13	8	8	12	9	9	13	4	3	13	6	7	13	8	8	12	9	9	13	4	3	13	6	7	1815800000	476770000	539640000	1044600000	1139600000	910310000
Q2YLQ7	ATP/GTP-binding site motif A (P-loop):Cell divisionFtsK/SpoIIIE protein:AAA ATPase OS=Brucella abortus (strain 2308) OX=359391 GN=BAB1_1895 PE=3 SV=1	BAB1_1895	57.99	48.2	42	24	17	11	8	8	2	4	5	1	1	1	0	1	0	17	12	12	9	9	14	8	7	5	0	2	2	11	8	8	7	7	10	6	5	3	0	2	2	566300000	374090000	274450000	69673000	136850000	158490000
Q2YLQ8	Bacterial regulatory protein, GntR family:Aminotransferase, class I and II OS=Brucella abortus (strain 2308) OX=359391 GN=BAB1_1894 PE=4 SV=1	BAB1_1894	53.64	34.9	42	16	16	8	1	2	8	8	7	6	0	0	2	0	0	10	1	2	8	9	10	9	0	0	6	1	0	10	1	2	8	9	10	9	0	0	6	1	0	130630000	0	0	134100000	236940000	249190000
Q2YLR0	SAM (And some other nucleotide) binding motif OS=Brucella abortus (strain 2308) OX=359391 GN=BAB1_1892 PE=4 SV=1	BAB1_1892	23.786	34.9	22	6	6	4	2	2	5	3	2	3	0	1	0	0	0	5	3	2	5	4	3	4	0	1	2	0	0	5	3	2	5	4	3	4	0	1	2	0	0	88067000	0	0	68286000	72883000	54319000
Q2YLR1	Uncharacterized protein OS=Brucella abortus (strain 2308) OX=359391 GN=BAB1_1891 PE=4 SV=1	BAB1_1891	16.369	65.5	89	8	8	8	7	7	9	6	6	9	9	8	7	6	7	7	5	4	7	5	5	6	5	5	7	6	5	7	5	4	7	5	5	6	5	5	7	6	5	800410000	1337500000	1540600000	642910000	617280000	570460000
Q2YLR2	YCII-related domain OS=Brucella abortus (strain 2308) OX=359391 GN=BAB1_1890 PE=4 SV=1	BAB1_1890	10.359	94.8	114	11	10	9	11	11	10	7	7	13	9	8	12	8	9	7	9	7	8	8	8	8	8	7	7	8	8	7	9	7	8	8	8	8	8	7	7	8	8	7515800000	4893500000	4107600000	8882300000	2402900000	1946300000
Q2YLR3	Glycerol-3-phosphate dehydrogenase [NAD(P)+] OS=Brucella abortus (strain 2308) OX=359391 GN=gpsA PE=3 SV=1	gpsA	33.377	77.9	162	20	20	22	12	15	11	10	11	26	13	8	15	11	8	16	12	14	13	13	13	16	13	14	12	11	8	16	12	14	13	13	13	16	13	14	12	11	8	2724900000	1436800000	1460700000	2037400000	1297400000	1277900000
Q2YLR4	Diaminopimelate epimerase OS=Brucella abortus (strain 2308) OX=359391 GN=dapF PE=3 SV=1	dapF	32.31	78.9	175	16	16	15	12	12	12	11	14	17	16	16	11	19	20	12	9	11	11	12	12	11	11	12	9	13	13	12	9	11	11	12	12	11	11	12	9	13	13	678350000	1063900000	1168300000	657900000	834420000	883020000
Q2YLR6	Outer membrane lipoprotein omp19 OS=Brucella abortus (strain 2308) OX=359391 GN=omp19 PE=3 SV=1	omp19	17.604	48.6	15	5	5	0	1	2	0	1	1	1	1	1	3	2	2	4	5	5	4	5	5	5	5	5	5	5	5	4	5	5	4	5	5	5	5	5	5	5	5	0	0	0	0	0	0
Q2YLR7	ATP/GTP-binding site motif A (P-loop):AFG1-like ATPase OS=Brucella abortus (strain 2308) OX=359391 GN=BAB1_1929 PE=4 SV=1	BAB1_1929	43.817	48.3	57	18	18	9	5	3	9	11	9	6	0	0	4	1	0	13	5	5	11	12	10	10	1	1	9	3	1	13	5	5	11	12	10	10	1	1	9	3	1	221620000	114220000	109910000	167730000	228160000	229260000
Q2YLR9	Malate dehydrogenase OS=Brucella abortus (strain 2308) OX=359391 GN=mdh PE=1 SV=1	mdh	33.704	85.9	1302	24	24	123	97	93	115	109	96	108	92	107	131	115	116	20	20	21	20	20	22	19	19	18	20	21	20	20	20	21	20	20	22	19	19	18	20	21	20	68236000000	96792000000	92787000000	96346000000	96067000000	105690000000
Q2YLS0	Succinate--CoA ligase [ADP-forming] subunit beta OS=Brucella abortus (strain 2308) OX=359391 GN=sucC PE=3 SV=1	sucC	40.079	78.5	1108	36	36	77	93	97	91	86	99	93	99	83	103	114	73	28	25	25	31	24	24	25	25	24	28	24	26	28	25	25	31	24	24	25	25	24	28	24	26	38828000000	44232000000	46245000000	38830000000	42995000000	41209000000
Q2YLS1	Succinate--CoA ligase [ADP-forming] subunit alpha OS=Brucella abortus (strain 2308) OX=359391 GN=sucD PE=3 SV=1	sucD	31.252	72.3	787	29	29	85	65	60	79	64	77	85	43	40	105	41	43	25	23	24	25	23	23	22	21	21	24	20	21	25	23	24	25	23	23	22	21	21	24	20	21	27681000000	27190000000	25730000000	43023000000	43917000000	42226000000
Q2YLS2	2-oxoglutarate dehydrogenase E1 component OS=Brucella abortus (strain 2308) OX=359391 GN=sucA PE=3 SV=1	sucA	112.71	68.2	960	63	63	139	47	44	115	80	69	120	41	36	167	57	45	56	44	46	57	50	49	58	40	40	60	43	40	56	44	46	57	50	49	58	40	40	60	43	40	27814000000	11504000000	9286800000	24898000000	23846000000	23769000000
Q2YLS3	Dihydrolipoyllysine-residue succinyltransferase component of 2-oxoglutarate dehydrogenase complex OS=Brucella abortus (strain 2308) OX=359391 GN=sucB PE=3 SV=1	sucB	42.853	80.6	948	37	37	100	64	70	107	68	59	85	77	68	117	70	63	28	24	24	32	23	24	27	25	24	31	26	25	28	24	24	32	23	24	27	25	24	31	26	25	28552000000	34100000000	34045000000	41326000000	26087000000	24306000000
Q2YLS6	Uncharacterized protein OS=Brucella abortus (strain 2308) OX=359391 GN=BAB1_1919 PE=4 SV=1	BAB1_1919	19.905	46.7	58	10	10	1	9	7	1	5	5	2	8	7	2	5	6	6	9	9	6	9	8	9	9	9	9	9	9	6	9	9	6	9	8	9	9	9	9	9	9	0	448290000	493070000	0	261710000	322760000
Q2YLS7	Dihydrolipoyl dehydrogenase OS=Brucella abortus (strain 2308) OX=359391 GN=lpdA-2 PE=3 SV=1	lpdA-2	49.063	60.8	686	28	27	95	32	28	74	51	51	97	35	35	100	47	41	27	20	19	27	22	22	26	20	20	27	20	20	26	20	19	26	22	22	25	20	20	26	20	20	22473000000	4012900000	3706600000	20624000000	10253000000	10911000000
Q2YLS8	Uncharacterized protein OS=Brucella abortus (strain 2308) OX=359391 GN=BAB1_1917 PE=4 SV=1	BAB1_1917	36.709	54.7	126	16	16	12	8	7	6	8	7	12	10	14	5	18	19	12	8	7	8	9	9	11	10	10	10	11	12	12	8	7	8	9	9	11	10	10	10	11	12	434540000	532620000	698500000	464320000	480050000	476790000
Q2YLS9	Tyrosine recombinase XerC OS=Brucella abortus (strain 2308) OX=359391 GN=xerC PE=3 SV=1	xerC	34.05	33	22	8	8	0	5	4	3	4	4	0	0	2	0	0	0	1	6	5	4	6	6	0	2	3	0	0	0	1	6	5	4	6	6	0	2	3	0	0	0	0	58262000	76031000	126520000	49888000	34597000
Q2YLT0	Ribosome maturation factor RimM OS=Brucella abortus (strain 2308) OX=359391 GN=rimM PE=3 SV=1	rimM	20.554	60.8	86	10	10	19	5	4	12	5	5	10	5	2	10	4	5	9	4	4	8	6	5	9	2	3	8	4	4	9	4	4	8	6	5	9	2	3	8	4	4	808050000	616880000	626540000	1066100000	657500000	539690000
Q2YLT1	tRNA (guanine-N(1)-)-methyltransferase OS=Brucella abortus (strain 2308) OX=359391 GN=trmD PE=3 SV=1	trmD	26.827	54.5	126	12	12	5	18	14	4	12	8	9	15	12	2	13	14	9	10	10	7	10	9	7	10	11	6	8	9	9	10	10	7	10	9	7	10	11	6	8	9	306980000	655750000	784510000	240110000	459780000	348020000
Q2YLT4	Antibiotic biosynthesis monooxygenase OS=Brucella abortus (strain 2308) OX=359391 GN=BAB1_1911 PE=4 SV=1	BAB1_1911	13.604	21.7	17	3	3	4	2	2	3	2	1	1	1	1	0	0	0	3	2	2	2	1	1	1	1	1	0	1	0	3	2	2	2	1	1	1	1	1	0	1	0	34573000	0	0	18888000	0	0
Q2YLT5	Bacterial regulatory protein LysR, HTH motif:LysR substrate binding domain OS=Brucella abortus (strain 2308) OX=359391 GN=BAB1_1953 PE=3 SV=1	BAB1_1953	35.96	35.8	14	9	9	2	0	0	1	1	2	2	1	2	3	0	0	3	0	0	3	2	3	3	2	3	3	1	1	3	0	0	3	2	3	3	2	3	3	1	1	0	0	0	0	44553000	45626000
Q2YLT8	Uncharacterized protein OS=Brucella abortus (strain 2308) OX=359391 GN=BAB1_1948 PE=4 SV=1	BAB1_1948	48.745	38.1	54	16	16	5	5	5	8	6	8	2	2	3	1	6	3	10	5	4	13	7	6	6	4	3	7	5	4	10	5	4	13	7	6	6	4	3	7	5	4	102290000	81277000	72376000	218100000	161800000	147610000
Q2YLU0	Protein translocase subunit SecA OS=Brucella abortus (strain 2308) OX=359391 GN=secA PE=3 SV=1	secA	102.87	69.1	844	65	65	67	75	74	58	66	62	63	81	80	46	82	90	55	54	54	52	53	53	53	50	52	51	51	52	55	54	54	52	53	53	53	50	52	51	51	52	7518800000	16670000000	16349000000	9204000000	11730000000	12032000000
Q2YLU2	Peptidylprolyl isomerase OS=Brucella abortus (strain 2308) OX=359391 GN=BAB1_1944 PE=4 SV=1	BAB1_1944	36.065	68.6	739	30	30	85	54	57	61	36	36	65	83	75	57	64	66	25	22	23	21	20	20	22	23	22	23	19	18	25	22	23	21	20	20	22	23	22	23	19	18	15903000000	17675000000	16175000000	13940000000	6200000000	6105100000
Q2YLU4	Arginine biosynthesis bifunctional protein ArgJ OS=Brucella abortus (strain 2308) OX=359391 GN=argJ PE=3 SV=1	argJ	43.244	83.3	468	33	33	56	28	34	64	34	40	54	24	26	67	20	21	30	26	25	30	25	25	30	22	20	30	25	23	30	26	25	30	25	25	30	22	20	30	25	23	8325000000	4056500000	4173800000	10838000000	4986000000	5017200000
Q2YLU6	NUDIX hydrolase OS=Brucella abortus (strain 2308) OX=359391 GN=BAB1_1940 PE=3 SV=1	BAB1_1940	15.638	55.1	36	7	7	6	1	1	4	5	4	8	0	1	6	0	0	7	1	1	6	4	3	6	1	1	6	2	1	7	1	1	6	4	3	6	1	1	6	2	1	180030000	0	0	278770000	141060000	145310000
Q2YLU8	Hydroxyacylglutathione hydrolase OS=Brucella abortus (strain 2308) OX=359391 GN=gloB PE=3 SV=1	gloB	28.715	58.8	93	10	10	11	3	2	15	7	8	15	3	3	19	2	5	8	6	4	9	9	8	9	5	6	9	6	7	8	6	4	9	9	8	9	5	6	9	6	7	1186700000	231500000	272570000	1834700000	799090000	744390000
Q2YLU9	Probable intracellular septation protein A OS=Brucella abortus (strain 2308) OX=359391 GN=BAB1_1935 PE=3 SV=1	BAB1_1935	24.794	9.5	11	3	3	0	0	1	0	0	1	0	2	2	0	4	1	1	1	1	1	1	1	0	2	2	1	3	2	1	1	1	1	1	1	0	2	2	1	3	2	0	0	0	0	0	0
Q2YLV0	Signal recognition particle receptor FtsY OS=Brucella abortus (strain 2308) OX=359391 GN=ftsY PE=3 SV=1	ftsY	49.088	47.1	194	16	16	21	15	17	14	11	15	16	18	21	12	16	18	15	12	12	13	10	11	14	12	12	12	12	12	15	12	12	13	10	11	14	12	12	12	12	12	2014500000	1670600000	1744900000	1229900000	1358300000	1339200000
Q2YLV1	Uncharacterized protein OS=Brucella abortus (strain 2308) OX=359391 GN=BAB1_1933 PE=4 SV=1	BAB1_1933	47.349	43.1	46	14	14	7	10	10	2	6	4	0	2	3	0	1	1	12	12	12	7	6	5	4	4	5	0	4	6	12	12	12	7	6	5	4	4	5	0	4	6	461250000	456250000	545980000	162110000	172640000	131670000
Q2YLV2	ATP/GTP-binding site motif A (P-loop):Pyridoxal-5'-phosphate-dependent enzyme, beta family:Glucose/ribitol dehydrogenase:Cyst OS=Brucella abortus (strain 2308) OX=359391 GN=BAB1_1968 PE=4 SV=1	BAB1_1968	34.163	63.4	112	16	16	4	1	1	35	16	10	0	0	0	15	15	15	6	3	4	16	10	11	7	0	0	14	11	11	6	3	4	16	10	11	7	0	0	14	11	11	346390000	47004000	52966000	5263200000	2627200000	2344500000
Q2YLV3	Universal stress protein OS=Brucella abortus (strain 2308) OX=359391 GN=BAB1_1967 PE=3 SV=1	BAB1_1967	15.467	49	240	7	7	35	17	18	25	10	11	33	16	17	30	16	12	7	6	6	7	6	6	7	6	6	7	6	6	7	6	6	7	6	6	7	6	6	7	6	6	14174000000	10498000000	10669000000	19058000000	3077600000	2699600000
Q2YLV4	Cys/Met metabolism pyridoxal-phosphate-dependent enzymes OS=Brucella abortus (strain 2308) OX=359391 GN=BAB1_1966 PE=3 SV=1	BAB1_1966	45.717	37.5	57	13	13	6	1	1	10	6	4	14	0	0	14	1	0	12	1	1	11	6	5	11	0	1	12	2	0	12	1	1	11	6	5	11	0	1	12	2	0	365010000	0	0	388870000	203260000	92680000
Q2YLV6	Tetracycline resistance protein:NADH-ubiquinone oxidoreductase, chain 4:General substrate transporter:Major facilitator super OS=Brucella abortus (strain 2308) OX=359391 GN=BAB1_1964 PE=4 SV=1	BAB1_1964	46.554	18.2	66	7	7	5	2	2	11	5	6	8	7	6	5	4	5	4	4	5	5	5	6	5	6	6	4	6	7	4	4	5	5	5	6	5	6	6	4	6	7	382320000	123330000	84101000	637190000	485450000	503850000
Q2YLV8	Bacterial regulatory proteins, AsnC family:Bacterial regulatory protein, GntR family OS=Brucella abortus (strain 2308) OX=359391 GN=BAB1_1962 PE=4 SV=1	BAB1_1962	26.403	59.9	131	14	14	6	13	12	11	17	14	6	10	11	9	12	10	9	11	11	12	13	12	8	12	12	10	9	9	9	11	11	12	13	12	8	12	12	10	9	9	546130000	1242500000	1213400000	757870000	1398400000	1310500000
Q2YLW5	Solute-binding protein/glutamate receptor:Bacterial extracellular solute-binding protein, family 3 OS=Brucella abortus (strain 2308) OX=359391 GN=BAB1_1954 PE=4 SV=1	BAB1_1954	30.509	45.2	98	11	11	1	6	6	5	7	6	3	15	15	6	15	13	4	7	8	6	7	8	5	11	10	6	10	9	4	7	8	6	7	8	5	11	10	6	10	9	116380000	363700000	338070000	234490000	348250000	376710000
Q2YLW6	Thiamine import ATP-binding protein ThiQ OS=Brucella abortus (strain 2308) OX=359391 GN=thiQ PE=3 SV=1	thiQ	26.187	15.4	24	4	4	1	2	0	1	3	2	2	3	3	2	2	3	1	2	2	3	2	3	3	2	2	2	3	3	1	2	2	3	2	3	3	2	2	2	3	3	0	62290000	45314000	62432000	70724000	81287000
Q2YLW8	Thiamine-binding periplasmic protein OS=Brucella abortus (strain 2308) OX=359391 GN=thiB PE=3 SV=1	thiB	36.752	77.8	211	23	23	14	17	19	18	9	6	14	22	22	43	14	13	17	15	16	17	14	10	17	15	15	20	13	14	17	15	16	17	14	10	17	15	15	20	13	14	975370000	2050100000	1979500000	2061800000	976780000	908260000
Q2YLW9	Thiamin pyrophosphokinase, catalytic domain OS=Brucella abortus (strain 2308) OX=359391 GN=BAB1_1769 PE=4 SV=1	BAB1_1769	23.274	19.7	22	3	3	2	1	1	1	2	3	3	3	2	4	0	0	2	2	1	2	2	2	2	3	3	2	2	2	2	2	1	2	2	2	2	3	3	2	2	2	73295000	20017000	0	47304000	53937000	46678000
Q2YLX1	H+-transporting two-sector ATPase, A subunit:ATP/GTP-binding site motif A (P-loop):ABC transporter:AAA ATPase OS=Brucella abortus (strain 2308) OX=359391 GN=BAB1_1766 PE=4 SV=1	BAB1_1766	67.523	55.7	340	35	35	39	34	37	34	32	26	36	20	20	17	23	22	29	29	31	27	31	27	28	25	26	23	25	24	29	29	31	27	31	27	28	25	26	23	25	24	1452700000	2900800000	2838200000	1475800000	2178100000	1859700000
Q2YLX2	UPF0335 protein BAB1_1765 OS=Brucella abortus (strain 2308) OX=359391 GN=BAB1_1765 PE=3 SV=1	BAB1_1765	9.9332	58.1	108	10	10	16	5	5	13	4	3	17	11	8	13	7	6	6	6	6	7	5	5	7	7	6	6	6	5	6	6	6	7	5	5	7	7	6	6	6	5	66982000000	1456300000	1457600000	10907000000	1176600000	1028500000
Q2YLX4	Ribosome-binding ATPase YchF OS=Brucella abortus (strain 2308) OX=359391 GN=ychF PE=3 SV=1	ychF	39.92	65.1	255	21	21	22	17	16	16	16	17	28	21	22	22	31	27	20	16	17	19	16	16	20	17	17	17	18	17	20	16	17	19	16	16	20	17	17	17	18	17	1763200000	3314300000	3155800000	2271000000	1536500000	1670700000
Q2YLX5	Peptidyl-tRNA hydrolase OS=Brucella abortus (strain 2308) OX=359391 GN=pth PE=3 SV=1	pth	27.567	66.4	126	15	15	9	13	11	16	12	12	2	12	8	10	9	12	11	11	11	12	11	12	5	10	9	11	10	9	11	11	11	12	11	12	5	10	9	11	10	9	370710000	526010000	462150000	543480000	359750000	296330000
Q2YLX6	50S ribosomal protein L25 OS=Brucella abortus (strain 2308) OX=359391 GN=rplY PE=3 SV=1	rplY	22.382	69.1	415	24	24	68	24	32	66	31	38	38	22	20	41	20	15	19	20	17	20	19	19	19	15	14	19	17	14	19	20	17	20	19	19	19	15	14	19	17	14	25378000000	8826200000	10049000000	41172000000	13974000000	14912000000
Q2YLX7	Proline-rich region:ATP/GTP-binding site motif A (P-loop) OS=Brucella abortus (strain 2308) OX=359391 GN=BAB1_1550 PE=4 SV=1	BAB1_1550	55.598	45.2	45	17	17	15	4	6	1	7	10	2	0	0	0	0	0	11	6	8	8	10	12	5	0	0	0	0	1	11	6	8	8	10	12	5	0	0	0	0	1	364370000	107640000	122100000	59674000	179680000	182840000
Q2YLX8	Ribose-phosphate pyrophosphokinase OS=Brucella abortus (strain 2308) OX=359391 GN=prs PE=3 SV=1	prs	33.331	55.5	107	17	17	24	4	4	13	5	4	19	4	3	21	3	3	17	9	9	17	11	10	17	10	10	17	10	9	17	9	9	17	11	10	17	10	10	17	10	9	2218200000	704310000	614450000	1885700000	1100100000	1055900000
Q2YLX9	Lipoprotein, putative OS=Brucella abortus (strain 2308) OX=359391 GN=BAB1_1548 PE=4 SV=1	BAB1_1548	19.337	57.1	64	7	7	4	4	5	7	7	5	5	7	5	3	6	6	6	4	5	6	5	5	6	4	5	5	5	5	6	4	5	6	5	5	6	4	5	5	5	5	103670000	349370000	325440000	264380000	313640000	347550000
Q2YLY0	Metallopeptidase family M24 OS=Brucella abortus (strain 2308) OX=359391 GN=BAB1_1547 PE=4 SV=1	BAB1_1547	42.728	55.4	182	20	20	19	10	11	17	22	27	27	4	5	33	3	4	17	9	12	18	15	15	20	8	6	18	7	6	17	9	12	18	15	15	20	8	6	18	7	6	1583600000	223040000	240470000	1048900000	1241700000	1188900000
Q2YLY1	Polyphenol oxidase OS=Brucella abortus (strain 2308) OX=359391 GN=BAB1_1546 PE=3 SV=1	BAB1_1546	31.027	63.3	147	16	16	10	11	11	15	13	10	9	11	11	23	13	10	12	10	11	12	11	11	10	10	10	12	9	9	12	10	11	12	11	11	10	10	10	12	9	9	1793200000	3804800000	3572300000	3883400000	3442100000	3980400000
Q2YLY2	Uncharacterized protein OS=Brucella abortus (strain 2308) OX=359391 GN=BAB1_1545 PE=4 SV=1	BAB1_1545	39.86	39.5	98	11	11	6	10	9	2	8	8	8	10	14	3	13	7	9	8	7	4	8	7	8	7	8	4	7	8	9	8	7	4	8	7	8	7	8	4	7	8	113520000	651960000	647600000	69996000	322980000	331000000
Q2YLY3	Prolipoprotein diacylglyceryl transferase OS=Brucella abortus (strain 2308) OX=359391 GN=lgt PE=3 SV=1	lgt	31	13.2	2	3	3	0	0	0	0	1	1	0	0	0	0	0	0	1	1	0	2	2	2	2	1	1	2	1	0	1	1	0	2	2	2	2	1	1	2	1	0	0	0	0	0	0	17239000
Q2YLY4	Uncharacterized protein OS=Brucella abortus (strain 2308) OX=359391 GN=BAB1_1543 PE=4 SV=1	BAB1_1543	11.36	67.9	132	11	11	26	3	4	20	6	7	17	5	6	25	6	7	10	8	8	10	8	8	11	8	9	11	7	8	10	8	8	10	8	8	11	8	9	11	7	8	6228700000	645600000	631630000	12364000000	866060000	864120000
Q2YLY5	UDP-N-acetylglucosamine--N-acetylmuramyl-(pentapeptide) pyrophosphoryl-undecaprenol N-acetylglucosamine transferase OS=Brucella abortus (strain 2308) OX=359391 GN=murG PE=3 SV=1	murG	40.198	64.6	256	20	20	46	14	14	24	20	17	45	11	13	35	8	9	20	15	15	17	14	14	20	10	12	18	8	8	20	15	15	17	14	14	20	10	12	18	8	8	2835600000	1234000000	1269200000	2791500000	1433700000	1471500000
Q2YLY6	UDP-N-acetylmuramate--L-alanine ligase OS=Brucella abortus (strain 2308) OX=359391 GN=murC PE=3 SV=1	murC	50.793	53.9	254	23	23	31	27	26	18	14	16	27	16	16	26	18	19	22	16	16	20	17	17	20	16	16	20	16	16	22	16	16	20	17	17	20	16	16	20	16	16	3013200000	2733400000	2853700000	1713200000	2074800000	1986600000
Q2YLY7	UDP-N-acetylenolpyruvoylglucosamine reductase OS=Brucella abortus (strain 2308) OX=359391 GN=murB PE=3 SV=1	murB	34.88	69.6	105	16	16	19	9	7	10	8	7	11	6	4	10	7	7	12	8	8	12	6	7	13	10	8	12	8	6	12	8	8	12	6	7	13	10	8	12	8	6	925200000	706310000	719020000	694200000	744400000	610060000
Q2YLY8	D-alanine--D-alanine ligase OS=Brucella abortus (strain 2308) OX=359391 GN=ddl PE=3 SV=1	ddl	33.444	54.5	185	14	14	33	8	7	20	16	21	27	8	5	25	7	8	13	7	6	13	11	11	13	9	10	13	5	7	13	7	6	13	11	11	13	9	10	13	5	7	2004200000	533850000	506930000	1606800000	688900000	645990000
Q2YLY9	Cell division protein FtsQ OS=Brucella abortus (strain 2308) OX=359391 GN=ftsQ PE=3 SV=1	ftsQ	31.748	44.4	19	11	11	2	3	2	6	4	2	0	0	0	0	0	0	6	6	4	5	4	2	1	0	0	0	0	0	6	6	4	5	4	2	1	0	0	0	0	0	99842000	0	0	105650000	0	0
Q2YLZ0	Cell division protein FtsA OS=Brucella abortus (strain 2308) OX=359391 GN=ftsA PE=3 SV=1	ftsA	46.306	47.5	56	18	18	20	1	1	13	7	7	4	0	1	2	0	0	15	3	3	12	9	7	7	2	3	2	0	1	15	3	3	12	9	7	7	2	3	2	0	1	1830000000	57206000	57600000	584430000	292020000	198160000
Q2YLZ1	Cell division protein FtsZ OS=Brucella abortus (strain 2308) OX=359391 GN=ftsZ PE=3 SV=1	ftsZ	60.637	86.4	609	40	40	80	73	72	70	62	69	20	48	43	1	33	38	35	34	33	33	32	32	28	28	28	15	28	27	35	34	33	33	32	32	28	28	28	15	28	27	12049000000	14731000000	14995000000	9003200000	10216000000	11258000000
Q2YLZ2	UDP-3-O-acyl-N-acetylglucosamine deacetylase OS=Brucella abortus (strain 2308) OX=359391 GN=lpxC PE=3 SV=1	lpxC	30.853	44.1	176	11	11	19	16	13	20	10	11	17	14	17	13	14	12	11	9	9	10	8	7	9	8	8	9	8	8	11	9	9	10	8	7	9	8	8	9	8	8	1413600000	3013600000	3019700000	889810000	901270000	1041000000
Q2YLZ3	Uncharacterized protein OS=Brucella abortus (strain 2308) OX=359391 GN=BAB1_1442 PE=4 SV=1	BAB1_1442	9.9793	21.8	2	2	2	0	0	0	0	0	0	0	0	2	0	0	0	1	0	0	1	0	0	1	1	1	1	1	1	1	0	0	1	0	0	1	1	1	1	1	1	0	0	0	0	0	0
Q2YLZ4	Outer membrane protein assembly factor BamD OS=Brucella abortus (strain 2308) OX=359391 GN=bamD PE=3 SV=1	bamD	32.082	64.5	247	29	29	17	18	22	18	23	21	23	20	20	21	23	21	24	20	21	25	19	19	25	18	18	27	16	17	24	20	21	25	19	19	25	18	18	27	16	17	2228600000	7999500000	7728500000	6523400000	5822600000	5478400000
Q2YLZ5	DNA repair protein RecN OS=Brucella abortus (strain 2308) OX=359391 GN=recN PE=3 SV=1	recN	60.573	66.7	328	38	38	35	43	46	18	37	37	10	29	24	4	23	22	29	31	31	23	29	30	23	28	26	11	23	23	29	31	31	23	29	30	23	28	26	11	23	23	2876900000	4437400000	4515700000	1792600000	2935500000	2725500000
Q2YLZ6	DNA ligase OS=Brucella abortus (strain 2308) OX=359391 GN=ligA PE=3 SV=1	ligA	78.68	71.1	346	53	53	52	24	28	38	25	28	45	17	17	36	19	17	42	27	26	38	31	30	36	22	21	39	24	24	42	27	26	38	31	30	36	22	21	39	24	24	2946800000	1632900000	1678800000	1938500000	1764700000	1742400000
Q2YLZ7	Uncharacterized protein OS=Brucella abortus (strain 2308) OX=359391 GN=BAB1_1438 PE=4 SV=1	BAB1_1438	27.237	58.5	170	17	17	10	17	17	7	18	17	7	17	16	5	20	19	10	12	13	10	13	12	11	11	12	9	12	11	10	12	13	10	13	12	11	11	12	9	12	11	276660000	899680000	917270000	212480000	603390000	651980000
Q2YLZ8	30S ribosomal protein S12 OS=Brucella abortus (strain 2308) OX=359391 GN=rpsL PE=3 SV=1	rpsL	13.871	61	43	12	12	5	6	4	6	2	2	4	3	3	4	2	2	8	11	11	9	10	9	9	6	6	8	6	7	8	11	11	9	10	9	9	6	6	8	6	7	3651200000	4335900000	4594900000	3106600000	4755700000	4587000000
Q2YLZ9	30S ribosomal protein S7 OS=Brucella abortus (strain 2308) OX=359391 GN=rpsG PE=3 SV=1	rpsG	17.625	80.1	140	18	18	17	14	13	18	14	11	13	6	7	14	7	6	15	15	15	14	15	15	15	13	13	16	13	13	15	15	15	14	15	15	15	13	13	16	13	13	19994000000	2019700000	1702800000	21378000000	574330000	638210000
Q2YM00	Elongation factor G OS=Brucella abortus (strain 2308) OX=359391 GN=fusA PE=3 SV=1	fusA	76.234	72.2	1017	48	48	164	54	61	137	79	73	161	43	44	129	39	33	42	37	37	42	40	37	42	30	32	43	29	28	42	37	37	42	40	37	42	30	32	43	29	28	50202000000	32749000000	31566000000	40818000000	49454000000	50604000000
Q2YM02	30S ribosomal protein S10 OS=Brucella abortus (strain 2308) OX=359391 GN=rpsJ PE=3 SV=1	rpsJ	11.627	88.2	148	15	15	20	16	15	27	13	12	6	7	6	11	8	7	10	10	10	11	10	10	6	7	7	9	6	7	10	10	10	11	10	10	6	7	7	9	6	7	11887000000	21659000000	21637000000	12430000000	10521000000	10381000000
Q2YM03	50S ribosomal protein L3 OS=Brucella abortus (strain 2308) OX=359391 GN=rplC PE=3 SV=1	rplC	25.063	58.2	104	16	16	14	12	10	18	6	9	8	6	5	5	6	5	14	13	13	14	13	12	13	12	12	15	12	12	14	13	13	14	13	12	13	12	12	15	12	12	5436600000	5461000000	5937900000	4772500000	6098700000	6155000000
Q2YM04	50S ribosomal protein L4 OS=Brucella abortus (strain 2308) OX=359391 GN=rplD PE=3 SV=1	rplD	22.561	53.4	236	14	14	22	25	23	19	24	18	14	21	19	14	23	14	10	12	12	9	11	11	9	9	9	9	11	11	10	12	12	9	11	11	9	9	9	9	11	11	11342000000	40592000000	41744000000	22315000000	21572000000	21126000000
Q2YM05	50S ribosomal protein L23 OS=Brucella abortus (strain 2308) OX=359391 GN=rplW PE=3 SV=1	rplW	10.517	80.4	198	9	9	33	22	16	26	18	21	14	5	8	18	8	9	7	8	8	7	8	8	6	7	7	7	6	7	7	8	8	7	8	8	6	7	7	7	6	7	13792000000	10840000000	11025000000	21753000000	8677900000	11277000000
Q2YM06	50S ribosomal protein L2 OS=Brucella abortus (strain 2308) OX=359391 GN=rplB PE=3 SV=1	rplB	30.167	71.8	381	21	21	62	24	26	48	33	34	35	21	20	42	18	18	18	17	15	13	19	19	17	15	14	14	11	12	18	17	15	13	19	19	17	15	14	14	11	12	17941000000	6163700000	6428300000	15568000000	12445000000	11816000000
Q2YM07	30S ribosomal protein S19 OS=Brucella abortus (strain 2308) OX=359391 GN=rpsS PE=3 SV=1	rpsS	10.444	77.2	211	8	8	32	21	19	20	17	15	10	12	15	21	14	15	7	6	6	8	6	6	5	5	5	8	5	5	7	6	6	8	6	6	5	5	5	8	5	5	14016000000	15753000000	16384000000	13174000000	5071200000	4568700000
Q2YM08	Elongation factor Tu OS=Brucella abortus (strain 2308) OX=359391 GN=tuf1 PE=3 SV=1	tuf1	42.604	74.4	1056	35	35	208	49	52	129	101	88	150	34	34	141	35	35	31	28	28	30	30	29	28	20	23	28	25	24	31	28	28	30	30	29	28	20	23	28	25	24	102040000000	31796000000	32098000000	81622000000	106110000000	105020000000
Q2YM09	Protein translocase subunit SecE OS=Brucella abortus (strain 2308) OX=359391 GN=secE PE=3 SV=1	secE	9.0065	13.9	27	1	1	2	2	1	4	1	2	2	3	2	2	3	3	1	1	1	1	1	1	1	1	1	1	1	1	1	1	1	1	1	1	1	1	1	1	1	1	522530000	0	0	552250000	0	0
Q2YM10	Transcription termination/antitermination protein NusG OS=Brucella abortus (strain 2308) OX=359391 GN=nusG PE=3 SV=1	nusG	19.668	87.4	319	21	21	44	19	21	44	24	24	23	18	27	29	21	25	17	14	15	17	15	14	16	13	15	17	14	14	17	14	15	17	15	14	16	13	15	17	14	14	7932100000	12871000000	12315000000	10263000000	11351000000	11483000000
Q2YM11	50S ribosomal protein L11 OS=Brucella abortus (strain 2308) OX=359391 GN=rplK PE=3 SV=1	rplK	15.017	76.1	292	11	11	26	22	29	29	33	32	16	19	21	22	21	22	10	10	10	9	11	11	10	9	8	9	9	9	10	10	10	9	11	11	10	9	8	9	9	9	22341000000	22059000000	22099000000	26346000000	23895000000	25360000000
Q2YM12	50S ribosomal protein L1 OS=Brucella abortus (strain 2308) OX=359391 GN=rplA PE=3 SV=1	rplA	24.61	70.8	662	20	20	70	72	64	86	80	79	32	32	32	40	39	36	20	17	17	18	17	16	16	13	14	19	15	15	20	17	17	18	17	16	16	13	14	19	15	15	15573000000	34115000000	33191000000	32824000000	29881000000	28941000000
Q2YM13	50S ribosomal protein L10 OS=Brucella abortus (strain 2308) OX=359391 GN=rplJ PE=3 SV=1	rplJ	17.944	84.3	307	13	13	35	35	37	32	32	31	18	17	17	23	13	17	11	10	10	11	10	10	10	8	8	11	9	8	11	10	10	11	10	10	10	8	8	11	9	8	8889300000	25957000000	27403000000	11659000000	18115000000	22792000000
Q2YM14	50S ribosomal protein L7/L12 OS=Brucella abortus (strain 2308) OX=359391 GN=rplL PE=3 SV=1	rplL	12.546	95.2	1811	16	16	139	220	141	134	170	155	59	202	206	72	163	150	9	15	14	11	11	11	8	15	13	9	12	12	9	15	14	11	11	11	8	15	13	9	12	12	47589000000	112980000000	90889000000	55998000000	44798000000	49132000000
Q2YM15	DNA-directed RNA polymerase subunit beta OS=Brucella abortus (strain 2308) OX=359391 GN=rpoB PE=3 SV=1	rpoB	153.67	71	1446	103	103	178	143	138	148	162	168	112	60	66	117	78	76	89	85	83	87	84	83	86	66	67	81	68	66	89	85	83	87	84	83	86	66	67	81	68	66	30071000000	35327000000	34125000000	36545000000	47619000000	47422000000
Q2YM16	DNA-directed RNA polymerase subunit beta' OS=Brucella abortus (strain 2308) OX=359391 GN=rpoC PE=3 SV=1	rpoC	155.64	74.4	1498	107	107	205	114	115	204	165	167	120	65	72	136	67	68	92	83	85	93	90	89	86	67	68	88	67	64	92	83	85	93	90	89	86	67	68	88	67	64	42545000000	22257000000	21079000000	47028000000	44455000000	46623000000
Q2YM20	Neutral zinc metallopeptidases, zinc-binding region:Putative neutral zinc metallopeptidase OS=Brucella abortus (strain 2308) OX=359391 GN=BAB1_1504 PE=4 SV=1	BAB1_1504	33.189	70.8	176	16	16	19	14	15	10	11	8	16	16	11	28	15	13	14	11	10	13	10	9	14	12	11	15	11	11	14	11	10	13	10	9	14	12	11	15	11	11	452280000	923240000	1066700000	463160000	796980000	645360000
Q2YM22	Carbamoyl-phosphate synthase small chain OS=Brucella abortus (strain 2308) OX=359391 GN=carA PE=3 SV=1	carA	43.536	71	263	21	21	28	25	25	20	26	21	21	17	12	31	20	17	19	15	16	17	14	16	19	13	13	19	15	14	19	15	16	17	14	16	19	13	13	19	15	14	2887100000	4174300000	4382100000	2131400000	2244600000	2174400000
Q2YM23	GatB/Yqey OS=Brucella abortus (strain 2308) OX=359391 GN=BAB1_1501 PE=4 SV=1	BAB1_1501	16.847	58.7	149	10	10	12	13	15	9	11	12	5	15	15	10	18	14	6	10	9	6	10	10	4	10	10	5	10	10	6	10	9	6	10	10	4	10	10	5	10	10	1800200000	2356900000	2191600000	2585500000	1298300000	1362900000
Q2YM24	Na+/Pi-cotransporter OS=Brucella abortus (strain 2308) OX=359391 GN=BAB1_1500 PE=4 SV=1	BAB1_1500	61.312	25.8	131	16	16	20	3	3	11	8	11	21	8	8	24	7	7	11	5	6	9	9	11	13	11	8	15	9	9	11	5	6	9	9	11	13	11	8	15	9	9	1932800000	194060000	152430000	766850000	1018500000	1086300000
Q2YM25	DNA primase OS=Brucella abortus (strain 2308) OX=359391 GN=dnaG PE=3 SV=1	dnaG	71.886	63.5	275	41	41	31	25	30	22	26	28	14	20	23	10	26	20	34	30	33	32	32	33	26	28	28	28	29	25	34	30	33	32	32	33	26	28	28	28	29	25	2632100000	3709300000	3469900000	1630400000	2693700000	2767900000
Q2YM26	RNA polymerase sigma factor RpoD OS=Brucella abortus (strain 2308) OX=359391 GN=rpoD PE=3 SV=1	rpoD	76.531	56.8	578	43	43	47	53	50	40	50	56	37	52	50	36	57	50	33	35	31	36	34	34	36	32	32	36	32	33	33	35	31	36	34	34	36	32	32	36	32	33	8857400000	13082000000	13820000000	8067500000	11783000000	12607000000
Q2YM27	Uncharacterized protein OS=Brucella abortus (strain 2308) OX=359391 GN=BAB1_1497 PE=4 SV=1	BAB1_1497	10.522	79.2	76	8	8	6	6	8	15	8	6	6	3	5	8	4	1	6	5	6	6	6	4	3	5	5	6	5	3	6	5	6	6	6	4	3	5	5	6	5	3	710240000	945710000	788830000	1182600000	852130000	1068900000
Q2YM28	UPF0260 protein BAB1_1496 OS=Brucella abortus (strain 2308) OX=359391 GN=BAB1_1496 PE=3 SV=1	BAB1_1496	17.516	56.6	55	5	5	8	7	12	3	4	3	0	4	5	0	5	4	4	4	5	4	4	5	3	4	4	0	4	3	4	4	5	4	4	5	3	4	4	0	4	3	479990000	362600000	482910000	175380000	96976000	195020000
Q2YM29	ATP/GTP-binding site motif A (P-loop):ABC transporter:AAA ATPase OS=Brucella abortus (strain 2308) OX=359391 GN=BAB1_1474 PE=4 SV=1	BAB1_1474	60.844	64.1	464	35	35	57	53	42	30	30	31	42	28	32	40	41	38	29	29	29	30	30	29	29	26	26	24	29	30	29	29	29	30	30	29	29	26	26	24	29	30	8526900000	7703300000	7746600000	5535100000	5578600000	5799100000
Q2YM32	Sugar transporter:Citrate-proton symport:General substrate transporter:Sugar transporter superfamily:Major facilitator superf OS=Brucella abortus (strain 2308) OX=359391 GN=BAB1_1471 PE=4 SV=1	BAB1_1471	48.214	9.1	20	4	4	2	0	0	2	4	5	0	0	3	0	2	2	1	0	1	3	4	4	1	1	2	2	2	3	1	0	1	3	4	4	1	1	2	2	2	3	0	0	0	92653000	126050000	125210000
Q2YM33	Uncharacterized protein OS=Brucella abortus (strain 2308) OX=359391 GN=BAB1_1470 PE=4 SV=1	BAB1_1470	11.803	80.4	35	6	6	3	3	4	5	3	2	2	3	4	4	1	1	5	4	4	4	3	3	5	4	4	5	2	2	5	4	4	4	3	3	5	4	4	5	2	2	0	270850000	289990000	0	168900000	161440000
Q2YM34	SAM (And some other nucleotide) binding motif:Generic methyltransferase:Bacterial regulatory protein, ArsR family OS=Brucella abortus (strain 2308) OX=359391 GN=BAB1_1469 PE=4 SV=1	BAB1_1469	37.863	71.8	249	28	28	26	26	23	31	20	21	18	20	23	11	15	15	23	22	23	23	22	22	21	20	22	16	20	19	23	22	23	23	22	22	21	20	22	16	20	19	2917200000	2491500000	2940900000	3022300000	2743200000	2943400000
Q2YM35	Methylenetetrahydrofolate reductase OS=Brucella abortus (strain 2308) OX=359391 GN=metF PE=3 SV=1	metF	33.944	75.6	229	25	25	25	24	23	25	24	22	1	15	23	2	22	23	21	17	17	21	17	16	9	16	15	11	16	16	21	17	17	21	17	16	9	16	15	11	16	16	1894200000	2754000000	2765900000	2453800000	1834100000	1989700000
Q2YM37	Putative peptidoglycan binding domain 1 OS=Brucella abortus (strain 2308) OX=359391 GN=BAB1_1466 PE=4 SV=1	BAB1_1466	44.836	48	148	19	19	23	5	7	18	10	13	21	10	9	19	7	6	19	8	7	13	10	11	16	9	9	16	9	10	19	8	7	13	10	11	16	9	9	16	9	10	933340000	717590000	703810000	844720000	1253000000	1144300000
Q2YM38	Glycoside hydrolase, family 25 OS=Brucella abortus (strain 2308) OX=359391 GN=BAB1_1465 PE=4 SV=1	BAB1_1465	31.75	69	81	17	17	3	11	8	12	12	15	7	1	2	9	1	0	8	12	12	13	14	13	11	5	4	12	6	2	8	12	12	13	14	13	11	5	4	12	6	2	154370000	398710000	289750000	548270000	581420000	447440000
Q2YM39	Antifreeze protein, type I OS=Brucella abortus (strain 2308) OX=359391 GN=BAB1_1464 PE=4 SV=1	BAB1_1464	14.063	34.3	23	2	2	1	0	1	5	1	0	3	2	1	4	3	2	1	1	1	2	2	1	2	1	1	2	2	2	1	1	1	2	2	1	2	1	1	2	2	2	0	0	0	239690000	0	0
Q2YM40	Heat shock protein DnaJ, N-terminal OS=Brucella abortus (strain 2308) OX=359391 GN=BAB1_1463 PE=4 SV=1	BAB1_1463	26.066	41.1	52	9	9	5	5	5	4	5	5	3	5	4	0	5	6	6	6	4	5	5	5	4	6	6	7	6	4	6	6	4	5	5	5	4	6	6	7	6	4	179800000	232070000	267310000	142360000	227560000	181150000
Q2YM41	Putative peptidoglycan binding domain 1:N-acetylmuramoyl-L-alanine amidase, family 2 OS=Brucella abortus (strain 2308) OX=359391 GN=BAB1_1462 PE=4 SV=1	BAB1_1462	29.713	65.3	203	18	18	27	19	16	16	18	23	13	10	11	23	14	13	15	13	14	15	14	14	15	11	11	16	12	11	15	13	14	15	14	14	15	11	11	16	12	11	1772600000	1706400000	1683700000	1167000000	1846800000	1517600000
Q2YM42	Uncharacterized protein OS=Brucella abortus (strain 2308) OX=359391 GN=BAB1_1486 PE=4 SV=1	BAB1_1486	9.8131	27.3	15	2	2	1	1	2	1	2	1	1	1	2	0	2	1	2	2	1	2	2	2	2	1	1	2	2	2	2	2	1	2	2	2	2	1	1	2	2	2	0	0	0	0	0	0
Q2YM45	PhnA protein OS=Brucella abortus (strain 2308) OX=359391 GN=BAB1_1483 PE=4 SV=1	BAB1_1483	7.9181	63	43	6	6	6	7	5	5	5	1	3	2	1	5	1	2	5	4	4	5	3	3	5	3	3	5	2	3	5	4	4	5	3	3	5	3	3	5	2	3	0	774940000	772320000	0	139730000	122700000
Q2YM46	Phthalate dioxygenase reductase:Ferredoxin:Phenol hydroxylase reductase:Oxidoreductase FAD/NAD(P)-binding:Flavoprotein pyridi OS=Brucella abortus (strain 2308) OX=359391 GN=BAB1_1482 PE=4 SV=1	BAB1_1482	41.005	15.3	13	5	5	1	0	0	1	2	2	5	0	0	2	0	0	2	1	0	2	2	2	5	1	1	2	1	1	2	1	0	2	2	2	5	1	1	2	1	1	40196000	0	0	0	45270000	43713000
Q2YM48	Esterase/lipase/thioesterase, active site:Prolyl aminopeptidase S33 OS=Brucella abortus (strain 2308) OX=359391 GN=BAB1_1476 PE=4 SV=1	BAB1_1476	34.612	41.4	40	9	9	6	3	1	8	5	5	4	0	0	5	1	2	6	3	1	6	5	4	6	1	1	4	1	2	6	3	1	6	5	4	6	1	1	4	1	2	158620000	0	0	119680000	101000000	70288000
Q2YM50	Purine nucleoside permease OS=Brucella abortus (strain 2308) OX=359391 GN=BAB1_1563 PE=4 SV=1	BAB1_1563	39.053	57.5	66	18	18	5	5	6	15	14	11	0	0	1	1	5	3	9	8	8	15	13	12	4	3	2	4	5	3	9	8	8	15	13	12	4	3	2	4	5	3	93970000	90627000	115080000	843950000	469270000	569090000
Q2YM51	tRNA (cytidine(34)-2'-O)-methyltransferase OS=Brucella abortus (strain 2308) OX=359391 GN=trmL PE=3 SV=1	trmL	17.64	61.6	34	8	8	4	2	2	7	3	4	6	0	1	2	1	2	6	3	4	8	5	5	6	1	2	6	3	3	6	3	4	8	5	5	6	1	2	6	3	3	177620000	58687000	91554000	172080000	111650000	102150000
Q2YM52	ABC transporter, transmembrane region:ATP/GTP-binding site motif A (P-loop):ABC transporter:AAA ATPase OS=Brucella abortus (strain 2308) OX=359391 GN=BAB1_1561 PE=4 SV=1	BAB1_1561	69.296	35.9	102	19	18	20	6	3	9	6	11	16	4	6	15	3	3	15	8	8	13	11	13	16	7	9	12	6	6	14	7	7	12	10	12	15	7	9	11	5	5	896100000	254350000	259320000	472760000	304720000	302600000
Q2YM53	Uridine kinase:ABC transporter, transmembrane region:ATP/GTP-binding site motif A (P-loop):ABC transporter:AAA ATPase OS=Brucella abortus (strain 2308) OX=359391 GN=BAB1_1560 PE=4 SV=1	BAB1_1560	68.586	22.5	18	13	12	4	0	0	2	1	0	7	1	0	1	1	1	11	2	2	6	3	4	10	1	0	7	3	3	10	1	1	5	2	3	9	1	0	6	2	2	78258000	0	0	46962000	0	0
Q2YM54	Ubiquinol-cytochrome c reductase iron-sulfur subunit OS=Brucella abortus (strain 2308) OX=359391 GN=BAB1_1559 PE=4 SV=1	BAB1_1559	19.838	40.6	53	11	11	3	4	3	3	7	7	4	3	5	4	4	6	7	8	8	7	9	10	7	7	7	6	8	6	7	8	8	7	9	10	7	7	7	6	8	6	185560000	1352200000	1090400000	193910000	2076300000	2262200000
Q2YM55	Cytochrome b OS=Brucella abortus (strain 2308) OX=359391 GN=petB PE=3 SV=1	petB	48.579	21.8	83	11	11	12	5	5	8	8	7	11	5	8	8	3	3	9	6	6	8	9	9	9	8	9	9	6	7	9	6	6	8	9	9	9	8	9	9	6	7	1639800000	288710000	290240000	1191400000	940130000	977430000
Q2YM56	Cytochrome c heme-binding site:Ribosomal protein P2:Cytochrome c1 OS=Brucella abortus (strain 2308) OX=359391 GN=BAB1_1557 PE=4 SV=1	BAB1_1557	32.188	46.4	146	9	9	14	7	8	15	8	5	16	14	16	20	10	13	9	7	7	8	7	7	8	7	7	7	8	7	9	7	7	8	7	7	8	7	7	7	8	7	829420000	2915400000	2350000000	1948600000	976350000	1215200000
Q2YM57	Adenine phosphoribosyltransferase OS=Brucella abortus (strain 2308) OX=359391 GN=apt PE=3 SV=2	apt	19.614	66.3	72	11	11	6	3	5	5	5	7	11	8	6	6	3	7	8	7	7	9	8	8	8	8	7	9	4	7	8	7	7	9	8	8	8	8	7	9	4	7	401190000	138660000	131730000	492850000	311350000	231290000
Q2YM58	MaoC-like dehydratase OS=Brucella abortus (strain 2308) OX=359391 GN=BAB1_1555 PE=4 SV=1	BAB1_1555	17.741	71.9	21	8	8	0	0	0	8	2	2	0	0	0	8	0	1	0	1	1	7	3	2	0	0	1	7	1	2	0	1	1	7	3	2	0	0	1	7	1	2	0	0	0	228420000	136850000	111490000
Q2YM59	MaoC-like dehydratase OS=Brucella abortus (strain 2308) OX=359391 GN=BAB1_1554 PE=4 SV=1	BAB1_1554	18.336	80.7	19	8	8	0	0	0	3	2	3	0	0	0	5	4	2	0	0	0	4	4	3	0	0	0	5	5	4	0	0	0	4	4	3	0	0	0	5	5	4	0	0	0	0	0	0
Q2YM60	SLT domain OS=Brucella abortus (strain 2308) OX=359391 GN=BAB1_1461 PE=4 SV=1	BAB1_1461	22.693	23.8	5	4	4	4	0	0	0	0	0	0	0	0	1	0	0	4	1	0	2	0	0	0	0	0	4	1	0	4	1	0	2	0	0	0	0	0	4	1	0	106400000	0	0	28032000	0	0
Q2YM61	Divalent metal cation transporter MntH OS=Brucella abortus (strain 2308) OX=359391 GN=mntH PE=3 SV=1	mntH	49.026	10.5	46	7	7	1	1	0	3	2	2	1	8	9	3	8	8	2	3	2	3	4	4	3	6	6	4	5	4	2	3	2	3	4	4	3	6	6	4	5	4	1209200000	210560000	492650000	379540000	260920000	279100000
Q2YM63	Ribosomal RNA small subunit methyltransferase H OS=Brucella abortus (strain 2308) OX=359391 GN=rsmH PE=3 SV=1	rsmH	37.501	67.1	167	22	22	26	18	15	10	7	10	17	14	16	12	11	11	17	16	16	15	16	16	17	18	18	15	17	16	17	16	16	15	16	16	17	18	18	15	17	16	2043000000	1225500000	916760000	1154400000	707960000	766560000
Q2YM64	Uncharacterized protein OS=Brucella abortus (strain 2308) OX=359391 GN=BAB1_1457 PE=4 SV=1	BAB1_1457	15.245	17.5	5	2	2	2	0	0	2	0	1	0	0	0	0	0	0	1	0	0	2	1	1	0	0	0	0	0	0	1	0	0	2	1	1	0	0	0	0	0	0	0	0	0	28800000	0	0
Q2YM65	Beta-lactamase, class A:Penicillin-binding protein, transpeptidase domain:ATP/GTP-binding site motif A (P-loop):Penicillin-bi OS=Brucella abortus (strain 2308) OX=359391 GN=BAB1_1456 PE=4 SV=1	BAB1_1456	66.125	17.6	19	9	9	5	1	2	5	3	3	0	0	0	0	0	0	6	4	3	6	2	3	2	0	1	2	1	0	6	4	3	6	2	3	2	0	1	2	1	0	48032000	59879000	50459000	98221000	105120000	98893000
Q2YM66	UDP-N-acetylmuramoyl-L-alanyl-D-glutamate--2,6-diaminopimelate ligase OS=Brucella abortus (strain 2308) OX=359391 GN=murE PE=3 SV=1	murE	51.383	75.4	447	31	31	79	22	21	51	34	33	71	20	25	62	17	12	31	19	19	30	23	21	31	17	16	29	15	13	31	19	19	30	23	21	31	17	16	29	15	13	9212700000	1916700000	1841500000	3464600000	4139400000	3676200000
Q2YM67	UDP-N-acetylmuramoyl-tripeptide--D-alanyl-D-alanine ligase OS=Brucella abortus (strain 2308) OX=359391 GN=murF PE=3 SV=1	murF	51.555	70.5	225	24	24	35	16	15	27	18	17	37	7	11	28	6	8	22	17	17	22	19	17	22	12	14	22	14	13	22	17	17	22	19	17	22	12	14	22	14	13	4430700000	1281100000	1207300000	2060700000	1325800000	1339500000
Q2YM68	Phospho-N-acetylmuramoyl-pentapeptide-transferase OS=Brucella abortus (strain 2308) OX=359391 GN=mraY PE=3 SV=1	mraY	38.745	6.1	6	2	2	3	0	0	1	0	0	1	0	0	1	0	0	2	0	0	1	0	0	1	0	0	2	0	0	2	0	0	1	0	0	1	0	0	2	0	0	84036000	0	0	0	0	0
Q2YM69	UDP-N-acetylmuramoylalanine--D-glutamate ligase OS=Brucella abortus (strain 2308) OX=359391 GN=murD PE=3 SV=1	murD	48.693	40	154	16	16	24	5	5	19	11	10	25	7	10	25	6	7	15	8	8	14	10	11	16	9	10	15	10	10	15	8	8	14	10	11	16	9	10	15	10	10	1666000000	417400000	561060000	1250700000	1006400000	999960000
Q2YM70	Cell cycle protein:Phosphopantetheine attachment site OS=Brucella abortus (strain 2308) OX=359391 GN=ftsW PE=3 SV=1	ftsW	41.959	15.6	14	5	5	1	1	1	2	1	3	0	1	3	0	0	1	2	1	2	3	1	3	2	2	2	2	0	1	2	1	2	3	1	3	2	2	2	2	0	1	0	0	0	0	0	0
Q2YM71	Uncharacterized protein OS=Brucella abortus (strain 2308) OX=359391 GN=BAB1_1296 PE=4 SV=1	BAB1_1296	45.246	19.5	11	5	5	0	0	0	8	0	0	0	0	0	3	0	0	1	0	0	5	0	0	1	0	0	2	0	0	1	0	0	5	0	0	1	0	0	2	0	0	0	0	0	42387000	0	0
Q2YM72	Uncharacterized protein OS=Brucella abortus (strain 2308) OX=359391 GN=BAB1_1295 PE=4 SV=1	BAB1_1295	15.436	45.5	82	6	6	9	4	4	13	4	4	12	5	4	10	5	8	4	4	4	5	5	5	4	5	5	4	5	5	4	4	4	5	5	5	4	5	5	4	5	5	811430000	239830000	265440000	2206500000	146720000	179620000
Q2YM73	Aminotransferase OS=Brucella abortus (strain 2308) OX=359391 GN=BAB1_1294 PE=3 SV=1	BAB1_1294	44.762	45.1	219	19	19	43	18	16	25	25	23	27	5	7	17	8	5	18	17	17	18	18	18	19	10	10	16	10	11	18	17	17	18	18	18	19	10	10	16	10	11	3202600000	833560000	810160000	1902700000	2158000000	2034700000
Q2YM74	Homoserine dehydrogenase OS=Brucella abortus (strain 2308) OX=359391 GN=BAB1_1293 PE=3 SV=1	BAB1_1293	46.782	56.9	316	25	25	36	24	25	26	28	36	39	14	17	42	14	15	22	20	19	21	20	21	23	18	17	22	18	18	22	20	19	21	20	21	23	18	17	22	18	18	3769800000	1809600000	1642300000	2866200000	2703100000	2849000000
Q2YM75	Fructose-1,6-bisphosphatase OS=Brucella abortus (strain 2308) OX=359391 GN=glpX PE=3 SV=1	glpX	34.974	67.1	209	19	19	17	20	19	16	21	23	18	12	14	24	13	12	16	15	17	16	16	16	16	14	14	16	14	15	16	15	17	16	16	16	16	14	14	16	14	15	1302600000	1238700000	1161000000	1373900000	1178800000	1245400000
Q2YM76	D-alanine--D-alanine ligase OS=Brucella abortus (strain 2308) OX=359391 GN=ddl PE=3 SV=1	ddl	37.513	84.7	231	29	29	27	20	20	28	21	17	11	32	30	6	9	10	25	20	20	26	21	21	18	21	21	14	17	18	25	20	20	26	21	21	18	21	21	14	17	18	3163000000	1959000000	1985200000	2177900000	2151400000	2143700000
Q2YM77	Phosphoesterase, RecJ-like:Phosphoesterase, DHHA1:Bacterial RecJ exonuclease OS=Brucella abortus (strain 2308) OX=359391 GN=recJ PE=4 SV=1	recJ	62.206	22.1	30	10	10	11	5	4	1	2	2	2	1	1	0	0	1	8	4	3	4	4	3	3	4	3	2	1	3	8	4	3	4	4	3	3	4	3	2	1	3	885560000	369680000	512400000	286980000	422210000	280240000
Q2YM78	Glyoxalase/Bleomycin resistance protein/dioxygenase domain:Glyoxalase I OS=Brucella abortus (strain 2308) OX=359391 GN=gloA PE=4 SV=1	gloA	16.775	87	141	12	12	16	12	9	20	9	14	13	6	4	19	10	9	12	10	9	12	10	10	10	7	4	12	10	9	12	10	9	12	10	10	10	7	4	12	10	9	2839100000	2417100000	1985600000	4259100000	1979300000	2038800000
Q2YM80	Cold-shock DNA-binding domain OS=Brucella abortus (strain 2308) OX=359391 GN=BAB1_1284 PE=4 SV=1	BAB1_1284	21.364	65.3	63	9	9	12	2	0	15	10	7	7	1	2	5	1	1	7	4	4	8	6	6	5	3	3	6	3	1	7	4	4	8	6	6	5	3	3	6	3	1	1402600000	240420000	175770000	1586800000	787490000	862970000
Q2YM81	Ferric uptake regulation protein OS=Brucella abortus (strain 2308) OX=359391 GN=fur PE=3 SV=1	fur	17.001	45.4	31	6	6	0	7	7	4	1	1	0	2	2	2	3	2	0	4	4	3	1	1	0	2	2	1	3	3	0	4	4	3	1	1	0	2	2	1	3	3	0	141370000	137010000	0	0	0
Q2YM82	Cytochrome c oxidase, subunit I:Cytochrome c oxidase cbb3-type, subunit I OS=Brucella abortus (strain 2308) OX=359391 GN=ccoN PE=3 SV=1	ccoN	61.368	7.9	35	6	6	4	3	2	1	3	1	3	3	5	2	3	5	4	4	4	3	4	5	6	6	6	4	6	4	4	4	4	3	4	5	6	6	6	4	6	4	281620000	90546000	95840000	89773000	165760000	176510000
Q2YM83	Cytochrome c heme-binding site:Cytochrome C oxidase, mono-heme subunit/FixO OS=Brucella abortus (strain 2308) OX=359391 GN=ccoO PE=4 SV=1	ccoO	27.329	54.3	220	14	14	36	16	17	28	14	15	25	11	11	31	9	7	13	9	9	13	9	9	14	7	7	11	7	8	13	9	9	13	9	9	14	7	7	11	7	8	8240100000	2965200000	3140300000	3836500000	2028900000	2054100000
Q2YM84	Cytochrome c oxidase, cbb3-type, CcoQ subunit OS=Brucella abortus (strain 2308) OX=359391 GN=ccoQ PE=4 SV=1	ccoQ	6.0278	32.7	1	3	3	0	0	0	0	0	0	0	0	0	0	0	1	3	2	3	2	2	3	3	2	2	1	2	3	3	2	3	2	2	3	3	2	2	1	2	3	0	0	0	0	0	0
Q2YM85	Cbb3-type cytochrome c oxidase subunit OS=Brucella abortus (strain 2308) OX=359391 GN=BAB1_0389 PE=3 SV=1	BAB1_0389	31.273	58.2	358	16	16	35	42	38	23	20	21	34	35	27	38	23	22	15	14	15	14	11	13	15	13	12	14	13	13	15	14	15	14	11	13	15	13	12	14	13	13	3506100000	7291600000	7008400000	4304700000	1915500000	2529400000
Q2YM86	4Fe-4S ferredoxin, iron-sulfur binding domain OS=Brucella abortus (strain 2308) OX=359391 GN=BAB1_0388 PE=4 SV=1	BAB1_0388	58.213	53.3	120	21	21	17	8	11	20	11	12	12	7	7	1	5	9	18	10	8	17	13	11	13	11	9	7	7	8	18	10	8	17	13	11	13	11	9	7	7	8	1346700000	600560000	713840000	893740000	433960000	402850000
Q2YM87	Nitrogen fixation protein FixH OS=Brucella abortus (strain 2308) OX=359391 GN=BAB1_0387 PE=4 SV=1	BAB1_0387	18.117	18.2	13	2	2	1	2	1	1	2	1	0	2	0	2	0	1	1	1	2	1	1	1	0	1	0	1	1	1	1	1	2	1	1	1	0	1	0	1	1	1	0	0	0	0	0	0
Q2YM88	Cation-transporting ATPase A, P type:Copper-transporting ATPase:ATPase, E1-E2 type:Mercury scavenger protein:Haloacid dehalog OS=Brucella abortus (strain 2308) OX=359391 GN=BAB1_0386 PE=3 SV=1	BAB1_0386	81.042	11.7	10	7	7	0	0	2	2	3	2	0	1	0	0	0	0	3	0	2	4	4	3	1	1	0	0	0	0	3	0	2	4	4	3	1	1	0	0	0	0	0	0	0	0	18769000	20418000
Q2YM90	MOFRL OS=Brucella abortus (strain 2308) OX=359391 GN=BAB1_0384 PE=4 SV=1	BAB1_0384	44.333	50.7	90	17	17	11	4	3	10	9	5	16	4	3	13	6	6	12	4	5	12	6	6	11	5	3	13	6	6	12	4	5	12	6	6	11	5	3	13	6	6	265670000	169680000	158370000	272990000	227060000	221260000
Q2YM91	Amidohydrolase OS=Brucella abortus (strain 2308) OX=359391 GN=BAB1_0383 PE=4 SV=1	BAB1_0383	48.409	54.4	93	17	17	15	0	0	8	12	14	17	2	0	20	3	2	11	5	5	10	11	12	14	4	3	13	3	3	11	5	5	10	11	12	14	4	3	13	3	3	653510000	66854000	90520000	218960000	566630000	535410000
Q2YM92	ATP synthase subunit a OS=Brucella abortus (strain 2308) OX=359391 GN=atpB PE=3 SV=1	atpB	26.979	14.9	51	4	4	12	2	2	5	5	5	7	2	3	5	1	2	2	1	1	2	3	3	2	1	1	2	1	1	2	1	1	2	3	3	2	1	1	2	1	1	381490000	0	0	157780000	206450000	222930000
Q2YM93	ATP synthase protein I OS=Brucella abortus (strain 2308) OX=359391 GN=BAB1_0410 PE=3 SV=1	BAB1_0410	14.09	40.9	17	6	6	1	1	1	1	1	2	1	4	2	0	1	2	1	2	1	1	3	3	1	5	4	0	4	4	1	2	1	1	3	3	1	5	4	0	4	4	0	0	0	0	31564000	34922000
Q2YM97	Heat shock protein Hsp70 OS=Brucella abortus (strain 2308) OX=359391 GN=BAB1_0406 PE=4 SV=1	BAB1_0406	48.51	37.9	41	15	15	8	6	5	3	5	4	8	0	1	0	1	0	12	6	6	8	7	6	7	0	2	4	2	2	12	6	6	8	7	6	7	0	2	4	2	2	166130000	212270000	274360000	154100000	164940000	147720000
Q2YM98	GTPase Der OS=Brucella abortus (strain 2308) OX=359391 GN=der PE=3 SV=1	der	53.297	63.1	224	28	28	36	15	17	21	20	20	30	10	10	27	9	9	25	18	20	24	21	22	22	14	17	24	13	11	25	18	20	24	21	22	22	14	17	24	13	11	1943500000	1420700000	1922600000	819630000	2034000000	2020800000
Q2YM99	Uncharacterized protein OS=Brucella abortus (strain 2308) OX=359391 GN=BAB1_0404 PE=4 SV=1	BAB1_0404	23.666	71.3	255	16	16	28	22	20	23	17	16	23	25	25	20	16	20	13	13	13	13	13	12	11	11	14	12	12	14	13	13	13	13	13	12	11	11	14	12	12	14	4972200000	5761900000	6268400000	3225100000	2977400000	3225000000
Q2YMA0	Polysaccharide deacetylase OS=Brucella abortus (strain 2308) OX=359391 GN=BAB1_0403 PE=4 SV=1	BAB1_0403	36.902	47	55	14	14	3	6	6	7	16	13	0	0	0	0	2	2	7	8	10	6	14	13	2	0	0	4	6	5	7	8	10	6	14	13	2	0	0	4	6	5	153630000	164380000	160520000	292940000	918010000	928580000
Q2YMA1	Bacteroid development protein BacA OS=Brucella abortus (strain 2308) OX=359391 GN=bacA PE=4 SV=1	bacA	47.379	19.5	46	8	8	3	0	0	7	5	6	7	2	6	3	3	4	5	3	3	6	5	5	6	3	4	3	4	3	5	3	3	6	5	5	6	3	4	3	4	3	132100000	64868000	75247000	249170000	305000000	634410000
Q2YMA3	Conserved domain protein OS=Brucella abortus (strain 2308) OX=359391 GN=BAB1_0400 PE=4 SV=1	BAB1_0400	37.298	29.7	76	9	9	4	2	2	14	12	9	2	4	4	12	5	6	8	4	4	9	8	8	7	6	6	9	8	7	8	4	4	9	8	8	7	6	6	9	8	7	559520000	187810000	194890000	2429300000	1665700000	1672100000
Q2YMA4	Uncharacterized protein OS=Brucella abortus (strain 2308) OX=359391 GN=BAB1_0399 PE=1 SV=1	BAB1_0399	13.458	80.2	119	11	11	14	11	8	15	4	8	13	10	11	13	7	5	8	7	8	9	7	7	9	6	7	8	6	6	8	7	8	9	7	7	9	6	7	8	6	6	1142400000	1358500000	1281500000	1460100000	543640000	535990000
Q2YMA6	DSBA oxidoreductase:Twin-arginine translocation pathway signal OS=Brucella abortus (strain 2308) OX=359391 GN=BAB1_0395 PE=4 SV=1	BAB1_0395	22.225	59.8	58	13	13	7	7	5	10	5	4	7	2	4	5	0	2	10	10	7	11	8	6	9	6	7	11	4	5	10	10	7	11	8	6	9	6	7	11	4	5	432080000	302120000	283760000	460220000	330600000	400520000
Q2YMA8	TPR repeat OS=Brucella abortus (strain 2308) OX=359391 GN=BAB1_0430 PE=4 SV=1	BAB1_0430	69.316	75.7	425	46	46	50	34	33	34	29	36	34	29	30	30	48	38	41	33	34	37	35	34	40	31	31	34	31	31	41	33	34	37	35	34	40	31	31	34	31	31	4744300000	5122400000	5521800000	3812600000	2917000000	3031600000
Q2YMA9	Polyprenyl synthetase OS=Brucella abortus (strain 2308) OX=359391 GN=BAB1_0429 PE=3 SV=1	BAB1_0429	36.351	58.2	234	18	18	31	22	18	29	16	15	23	15	15	15	19	16	16	14	13	15	12	12	15	13	13	13	11	11	16	14	13	15	12	12	15	13	13	13	11	11	2418900000	3590300000	3847900000	1731200000	2204300000	2029600000
Q2YMB0	Uncharacterized protein OS=Brucella abortus (strain 2308) OX=359391 GN=BAB1_0428 PE=4 SV=1	BAB1_0428	8.5358	17.3	30	2	2	2	4	5	4	1	1	0	4	4	0	2	3	2	1	1	2	1	1	2	1	1	1	1	1	2	1	1	2	1	1	2	1	1	1	1	1	74969000	0	0	84524000	0	0
Q2YMB1	SAM (And some other nucleotide) binding motif:Site-specific DNA-methyltransferase (Cytosine-N4-specific):N-6 Adenine-specific OS=Brucella abortus (strain 2308) OX=359391 GN=BAB1_0427 PE=3 SV=1	BAB1_0427	26.086	61.5	62	14	14	14	1	0	12	8	8	9	1	1	8	0	0	11	1	3	10	7	7	10	1	1	10	0	0	11	1	3	10	7	7	10	1	1	10	0	0	319720000	0	164060000	328150000	266950000	182540000
Q2YMB3	Na(+)/H(+) antiporter NhaA OS=Brucella abortus (strain 2308) OX=359391 GN=nhaA PE=3 SV=2	nhaA	78.586	30	193	22	22	24	10	10	22	10	11	23	10	13	31	20	9	15	11	11	19	11	11	18	11	12	19	11	12	15	11	11	19	11	11	18	11	12	19	11	12	2283200000	880070000	1091900000	2217700000	2086100000	2071100000
Q2YMB4	Uncharacterized protein OS=Brucella abortus (strain 2308) OX=359391 GN=BAB1_0424 PE=4 SV=1	BAB1_0424	8.4195	13.7	5	1	1	0	1	1	0	1	0	0	0	1	0	1	0	0	1	1	1	1	0	0	0	1	0	1	0	0	1	1	1	1	0	0	0	1	0	1	0	0	0	71285000	0	0	0
Q2YMB5	4-diphosphocytidyl-2-C-methyl-D-erythritol kinase OS=Brucella abortus (strain 2308) OX=359391 GN=ispE PE=3 SV=1	ispE	31.188	31.8	39	6	6	8	2	1	10	4	5	4	0	1	3	1	0	6	2	3	6	4	4	5	1	2	5	1	1	6	2	3	6	4	4	5	1	2	5	1	1	107380000	42934000	32342000	132110000	140390000	96295000
Q2YMB8	Uncharacterized protein OS=Brucella abortus (strain 2308) OX=359391 GN=BAB1_0420 PE=4 SV=1	BAB1_0420	9.6807	42.9	18	4	3	0	0	0	4	1	1	2	0	0	8	1	1	2	1	1	4	3	2	3	1	0	4	2	2	1	0	0	3	2	1	2	1	0	3	1	1	0	0	0	534150000	9196400	0
Q2YMC0	Uncharacterized protein OS=Brucella abortus (strain 2308) OX=359391 GN=BAB1_0418 PE=4 SV=1	BAB1_0418	9.3695	74.4	20	4	3	1	0	0	3	0	0	4	0	0	8	2	2	3	3	2	3	2	2	4	0	2	4	3	3	2	2	1	2	1	1	3	0	2	3	2	2	331190000	0	0	3567600000	0	0
Q2YMC1	Uncharacterized protein OS=Brucella abortus (strain 2308) OX=359391 GN=BAB1_0417 PE=4 SV=1	BAB1_0417	18.016	53	23	7	7	2	3	3	1	1	2	0	3	2	1	1	4	2	4	5	2	4	5	1	3	2	2	3	4	2	4	5	2	4	5	1	3	2	2	3	4	0	322530000	360110000	0	322100000	312530000
Q2YMC3	Ribonuclease HII OS=Brucella abortus (strain 2308) OX=359391 GN=rnhB PE=3 SV=1	rnhB	23.332	53.2	21	9	9	2	3	2	4	5	5	0	0	0	0	0	0	4	4	4	4	7	7	1	0	0	1	0	0	4	4	4	4	7	7	1	0	0	1	0	0	106520000	78076000	98816000	152870000	76894000	76844000
Q2YMC4	ATP synthase subunit b 2 OS=Brucella abortus (strain 2308) OX=359391 GN=atpF2 PE=3 SV=1	atpF2	17.538	61.6	196	12	12	23	17	18	15	9	7	17	18	23	16	16	17	10	12	11	9	11	10	10	9	10	9	10	9	10	12	11	9	11	10	10	9	10	9	10	9	4306600000	9618400000	10130000000	2577600000	4617900000	5702700000
Q2YMC5	ATP synthase subunit b 1 OS=Brucella abortus (strain 2308) OX=359391 GN=atpF1 PE=3 SV=1	atpF1	21.896	31.2	119	8	8	13	9	7	8	5	6	15	14	12	12	10	8	7	8	8	7	8	8	7	8	8	7	8	7	7	8	8	7	8	8	7	8	8	7	8	7	4731000000	4602000000	4627700000	3815800000	2088600000	1964100000
Q2YMC6	ATP synthase subunit c OS=Brucella abortus (strain 2308) OX=359391 GN=atpE PE=3 SV=1	atpE	7.6589	14.7	0	1	1	0	0	0	0	0	0	0	0	0	0	0	0	1	1	1	1	1	1	1	1	1	1	1	1	1	1	1	1	1	1	1	1	1	1	1	1	0	0	0	0	0	0
Q2YMC7	Phosphoglycerate/bisphosphoglycerate mutase OS=Brucella abortus (strain 2308) OX=359391 GN=BAB1_0448 PE=4 SV=1	BAB1_0448	22.641	71.4	136	12	12	15	9	8	9	13	12	15	9	10	13	12	11	10	8	8	8	7	7	11	8	8	10	7	6	10	8	8	8	7	7	11	8	8	10	7	6	830450000	472240000	474520000	698470000	329950000	328850000
Q2YMC8	Enoyl-[acyl-carrier-protein] reductase [NADH] OS=Brucella abortus (strain 2308) OX=359391 GN=fabI-1 PE=3 SV=1	fabI-1	29.208	65.1	249	19	19	35	11	14	36	22	21	31	6	6	43	11	13	16	12	12	17	14	14	17	14	14	17	13	12	16	12	12	17	14	14	17	14	14	17	13	12	5114800000	1503600000	1434900000	5885900000	2565600000	2834700000
Q2YMC9	Heat shock protein DnaJ, N-terminal:Chaperone DnaJ, C-terminal:Heat shock protein DnaJ OS=Brucella abortus (strain 2308) OX=359391 GN=BAB1_0446 PE=4 SV=1	BAB1_0446	33.663	69.6	226	25	25	17	21	19	24	20	19	14	22	19	11	19	21	19	17	18	21	19	17	19	16	16	19	19	17	19	17	18	21	19	17	19	16	16	19	19	17	4267400000	4898000000	3799400000	5795000000	3099900000	4135000000
Q2YMD0	Uncharacterized protein OS=Brucella abortus (strain 2308) OX=359391 GN=BAB1_0445 PE=4 SV=1	BAB1_0445	16.916	35.3	10	4	4	0	0	1	1	0	1	1	1	0	0	4	1	0	1	1	1	0	1	2	1	0	0	3	2	0	1	1	1	0	1	2	1	0	0	3	2	0	0	0	0	0	0
Q2YMD1	Pyridoxine/pyridoxamine 5'-phosphate oxidase OS=Brucella abortus (strain 2308) OX=359391 GN=pdxH PE=3 SV=1	pdxH	23.866	73.6	147	19	19	21	3	1	24	15	15	29	1	1	32	2	3	17	6	6	14	14	13	14	5	6	15	5	6	17	6	6	14	14	13	14	5	6	15	5	6	3058300000	177640000	181400000	4707500000	1342900000	1528600000
Q2YMD2	4-hydroxybenzoate octaprenyltransferase OS=Brucella abortus (strain 2308) OX=359391 GN=ubiA PE=3 SV=1	ubiA	36.739	13.5	5	3	3	4	0	0	1	0	0	0	0	0	0	0	0	3	0	0	1	0	0	2	0	0	1	0	0	3	0	0	1	0	0	2	0	0	1	0	0	60055000	0	0	0	0	0
Q2YMD3	Phosphoribosylamine--glycine ligase OS=Brucella abortus (strain 2308) OX=359391 GN=purD PE=3 SV=1	purD	44.97	52.7	176	22	22	23	13	13	15	18	20	17	11	11	20	10	5	17	12	12	15	12	14	17	11	10	16	9	8	17	12	12	15	12	14	17	11	10	16	9	8	1235700000	542700000	588300000	617480000	953360000	964240000
Q2YMD5	Acyl-CoA dehydrogenase, C-terminal:Acyl-CoA dehydrogenase, central domain OS=Brucella abortus (strain 2308) OX=359391 GN=BAB1_0440 PE=3 SV=1	BAB1_0440	63.276	59.8	324	29	29	22	21	20	21	27	24	24	30	31	35	33	36	24	24	23	27	26	26	24	25	25	27	23	24	24	24	23	27	26	26	24	25	25	27	23	24	1648700000	1498700000	1499500000	2142300000	2566700000	2558200000
Q2YMD6	Enoyl-CoA hydratase/isomerase OS=Brucella abortus (strain 2308) OX=359391 GN=BAB1_0439 PE=4 SV=1	BAB1_0439	26.814	34.8	14	8	8	2	0	0	0	2	2	4	1	0	3	0	0	3	4	1	5	5	5	5	2	3	7	2	1	3	4	1	5	5	5	5	2	3	7	2	1	203680000	55846000	0	194840000	111420000	109850000
Q2YMD8	Uncharacterized protein OS=Brucella abortus (strain 2308) OX=359391 GN=BAB1_0437 PE=4 SV=1	BAB1_0437	9.5188	27.9	9	4	4	1	1	1	0	0	1	1	1	1	0	1	1	2	3	2	3	3	3	3	3	3	1	3	3	2	3	2	3	3	3	3	3	3	1	3	3	0	0	0	0	0	0
Q2YMD9	Plasmid stabilization system OS=Brucella abortus (strain 2308) OX=359391 GN=BAB1_0436 PE=4 SV=1	BAB1_0436	12.09	69.5	59	6	6	9	1	1	7	4	6	8	3	5	7	4	4	5	2	1	5	4	5	6	3	4	6	2	2	5	2	1	5	4	5	6	3	4	6	2	2	296340000	0	0	190650000	87555000	94675000
Q2YME0	RNA-binding region RNP-1 (RNA recognition motif):FAD linked oxidase, C-terminal:FAD linked oxidase, N-terminal OS=Brucella abortus (strain 2308) OX=359391 GN=BAB1_0435 PE=4 SV=1	BAB1_0435	50.6	55.5	231	24	24	21	18	17	16	20	26	22	17	17	24	17	16	18	17	19	16	16	19	19	17	18	19	17	18	18	17	19	16	16	19	19	17	18	19	17	18	2023200000	1155300000	1205300000	1191800000	1666300000	1524600000
Q2YME1	Threonylcarbamoyl-AMP synthase OS=Brucella abortus (strain 2308) OX=359391 GN=BAB1_0434 PE=3 SV=1	BAB1_0434	33.679	77.4	114	19	19	11	8	10	11	4	5	15	13	10	10	10	7	14	9	11	11	10	10	16	11	12	12	13	10	14	9	11	11	10	10	16	11	12	12	13	10	712840000	550490000	506940000	863440000	378920000	373500000
Q2YME2	Glycine--tRNA ligase beta subunit OS=Brucella abortus (strain 2308) OX=359391 GN=glyS PE=3 SV=1	glyS	85.368	60.7	647	48	48	64	59	58	38	56	46	60	51	48	58	58	51	43	39	39	37	37	37	39	36	38	40	39	38	43	39	39	37	37	37	39	36	38	40	39	38	5408200000	12164000000	11954000000	3673900000	9489500000	9754200000
Q2YME4	Glycine--tRNA ligase alpha subunit OS=Brucella abortus (strain 2308) OX=359391 GN=glyQ PE=3 SV=1	glyQ	34.945	55.8	175	15	15	19	11	10	13	16	16	21	13	10	23	13	10	13	10	10	10	11	11	13	10	11	11	11	10	13	10	10	10	11	11	13	10	11	11	11	10	2781400000	1216600000	1234700000	1607100000	1043700000	1182300000
Q2YME5	Peptidoglycan-binding LysM OS=Brucella abortus (strain 2308) OX=359391 GN=BAB1_0467 PE=4 SV=1	BAB1_0467	42.063	61.1	129	20	20	6	11	13	13	14	13	7	12	9	5	13	13	11	16	16	16	17	16	10	14	13	9	15	14	11	16	16	16	17	16	10	14	13	9	15	14	697930000	1440400000	1306200000	832370000	817680000	853950000
Q2YME6	Uncharacterized protein OS=Brucella abortus (strain 2308) OX=359391 GN=BAB1_0466 PE=4 SV=1	BAB1_0466	12.878	64.5	10	5	5	2	0	0	2	0	0	2	0	0	4	0	0	5	4	4	5	4	4	5	4	4	5	4	4	5	4	4	5	4	4	5	4	4	5	4	4	0	0	0	0	0	0
Q2YME7	Cytokinin riboside 5'-monophosphate phosphoribohydrolase OS=Brucella abortus (strain 2308) OX=359391 GN=BAB1_0465 PE=3 SV=1	BAB1_0465	21.973	53.5	171	13	13	22	17	17	20	12	15	15	10	7	16	7	13	13	9	8	12	9	9	11	9	8	12	9	8	13	9	8	12	9	9	11	9	8	12	9	8	2277900000	2341500000	2731300000	1304600000	1408200000	1251300000
Q2YME8	SAM (And some other nucleotide) binding motif OS=Brucella abortus (strain 2308) OX=359391 GN=BAB1_0464 PE=3 SV=1	BAB1_0464	45.053	50.6	49	16	16	8	2	0	8	5	7	10	1	0	6	1	1	12	2	1	10	7	8	13	2	1	10	1	1	12	2	1	10	7	8	13	2	1	10	1	1	197320000	0	0	161030000	116970000	81441000
Q2YME9	Cell division protein FtsJ:RNA-binding S4:Hemolysin A OS=Brucella abortus (strain 2308) OX=359391 GN=tlyA PE=4 SV=1	tlyA	27.306	29.6	8	5	5	1	0	0	1	2	3	0	0	0	0	0	1	3	2	2	1	3	3	0	1	1	1	0	1	3	2	2	1	3	3	0	1	1	1	0	1	51421000	69916000	80312000	0	122160000	82458000
Q2YMF0	1-deoxy-D-xylulose-5-phosphate synthase OS=Brucella abortus (strain 2308) OX=359391 GN=dxs PE=3 SV=1	dxs	69.239	35	85	20	20	8	9	11	8	16	14	2	2	1	2	7	5	12	12	11	10	15	16	8	4	3	10	8	7	12	12	11	10	15	16	8	4	3	10	8	7	226980000	284980000	360660000	491730000	529990000	569630000
Q2YMF2	Ribosomal protein P2 OS=Brucella abortus (strain 2308) OX=359391 GN=BAB1_0460 PE=4 SV=1	BAB1_0460	18.031	25.7	5	3	3	1	0	0	3	1	0	0	0	0	0	0	0	2	1	1	3	2	1	1	1	1	1	1	1	2	1	1	3	2	1	1	1	1	1	1	1	0	0	0	140190000	0	0
Q2YMF5	Exodeoxyribonuclease 7 small subunit OS=Brucella abortus (strain 2308) OX=359391 GN=xseB PE=3 SV=1	xseB	9.4215	69	78	8	8	12	5	9	6	4	2	10	5	7	10	4	4	7	6	6	6	5	6	6	5	5	6	4	5	7	6	6	6	5	6	6	5	5	6	4	5	3435200000	1159700000	1046600000	2506600000	307040000	260760000
Q2YMF6	Histone deacetylase family OS=Brucella abortus (strain 2308) OX=359391 GN=BAB1_0456 PE=4 SV=1	BAB1_0456	37.378	14.8	4	3	3	0	1	3	0	0	0	0	0	0	0	0	0	0	2	2	0	0	0	0	1	1	0	1	0	0	2	2	0	0	0	0	1	1	0	1	0	0	0	161290000	0	0	0
Q2YMF7	3,4-dihydroxy-2-butanone 4-phosphate synthase OS=Brucella abortus (strain 2308) OX=359391 GN=ribB PE=3 SV=1	ribB	40.755	77.9	308	28	28	38	24	25	26	27	31	45	17	13	35	15	12	26	16	18	20	19	21	23	16	16	24	16	16	26	16	18	20	19	21	23	16	16	24	16	16	3891900000	2442300000	2516500000	3470900000	4243100000	3659900000
Q2YMF8	Chorismate synthase OS=Brucella abortus (strain 2308) OX=359391 GN=aroC PE=3 SV=1	aroC	38.987	51.9	175	20	20	16	20	20	19	19	17	12	10	11	15	7	9	17	16	15	17	16	16	16	13	13	17	13	14	17	16	15	17	16	16	16	13	13	17	13	14	1389300000	2418600000	2386100000	1438400000	1592000000	1617200000
Q2YMF9	Uncharacterized protein OS=Brucella abortus (strain 2308) OX=359391 GN=BAB1_0453 PE=4 SV=1	BAB1_0453	9.1394	67.5	220	7	7	23	17	18	14	11	8	27	22	24	18	16	22	6	5	5	6	5	5	7	5	5	7	5	5	6	5	5	6	5	5	7	5	5	7	5	5	7188500000	5683200000	5274800000	4036900000	1088900000	1355200000
Q2YMG1	Uncharacterized protein OS=Brucella abortus (strain 2308) OX=359391 GN=BAB1_0451 PE=4 SV=1	BAB1_0451	6.5575	22	5	2	2	2	0	1	0	0	0	0	1	1	0	0	0	2	0	1	1	0	0	1	1	1	1	0	0	2	0	1	1	0	0	1	1	1	1	0	0	120890000	0	0	113340000	0	0
Q2YMG3	ATP/GTP-binding site motif A (P-loop):Cold-shock DNA-binding domain OS=Brucella abortus (strain 2308) OX=359391 GN=BAB1_0449 PE=4 SV=1	BAB1_0449	7.301	76.8	92	5	5	36	5	4	20	1	1	7	2	4	9	2	1	5	4	3	5	4	4	5	4	5	4	3	2	5	4	3	5	4	4	5	4	5	4	3	2	8291700000	891010000	821130000	7771400000	120570000	107870000
Q2YMG5	Acyl carrier protein OS=Brucella abortus (strain 2308) OX=359391 GN=acpP PE=3 SV=1	acpP	8.3011	26.9	272	3	3	10	21	23	15	12	14	15	33	36	19	42	32	2	3	2	2	2	2	2	2	2	2	2	2	2	3	2	2	2	2	2	2	2	2	2	2	1034100000	18665000000	19559000000	3331500000	8569700000	5864500000
Q2YMG6	Short-chain dehydrogenase/reductase SDR:Glucose/ribitol dehydrogenase OS=Brucella abortus (strain 2308) OX=359391 GN=fabG PE=1 SV=1	fabG	25.959	68.2	259	19	19	30	21	18	34	21	25	24	13	10	36	12	15	18	13	14	19	14	14	16	12	12	17	11	11	18	13	14	19	14	14	16	12	12	17	11	11	5081200000	5964800000	5842700000	8892700000	6215500000	6477500000
Q2YMG7	Malonyl CoA-acyl carrier protein transacylase OS=Brucella abortus (strain 2308) OX=359391 GN=fabD PE=3 SV=1	fabD	32.318	53.8	139	11	11	18	12	10	11	6	8	17	11	13	10	11	12	11	10	9	10	9	8	11	10	10	10	8	9	11	10	9	10	9	8	11	10	10	10	8	9	3197900000	5168300000	5479900000	3159000000	2460100000	2879500000
Q2YMG9	30S ribosomal protein S6 OS=Brucella abortus (strain 2308) OX=359391 GN=rpsF PE=3 SV=1	rpsF	17.096	68.2	128	11	11	26	12	13	16	8	8	6	7	7	10	8	7	9	11	11	8	9	9	9	9	10	9	10	9	9	11	11	8	9	9	9	9	10	9	10	9	9731500000	4953500000	4781200000	8927100000	2656800000	2314600000
Q2YMH0	30S ribosomal protein S18 OS=Brucella abortus (strain 2308) OX=359391 GN=rpsR PE=3 SV=1	rpsR	9.5623	46.3	35	5	5	4	3	3	3	3	2	2	3	2	4	3	3	5	5	5	5	5	5	5	5	5	5	5	5	5	5	5	5	5	5	5	5	5	5	5	5	5301800000	2333200000	2289800000	7661500000	1488900000	1599200000
Q2YMH2	50S ribosomal protein L9 OS=Brucella abortus (strain 2308) OX=359391 GN=rplI PE=3 SV=1	rplI	20.97	73.5	327	21	21	26	45	46	29	26	29	7	29	22	19	21	28	16	20	20	15	19	19	14	16	17	14	17	17	16	20	20	15	19	19	14	16	17	14	17	17	9776500000	20293000000	29571000000	17869000000	10328000000	8381000000
Q2YMH3	SAM (And some other nucleotide) binding motif:Generic methyltransferase:Cyclopropane-fatty-acyl-phospholipid synthase OS=Brucella abortus (strain 2308) OX=359391 GN=cfa PE=4 SV=1	cfa	48.291	59.6	183	23	23	35	2	2	18	14	15	49	6	4	26	6	6	20	4	6	19	13	12	19	6	5	18	5	6	20	4	6	19	13	12	19	6	5	18	5	6	3105100000	63550000	48863000	741190000	360520000	447720000
Q2YMH4	Replicative DNA helicase OS=Brucella abortus (strain 2308) OX=359391 GN=BAB1_0475 PE=3 SV=1	BAB1_0475	55.737	49.3	121	23	23	26	13	14	18	13	20	0	3	3	0	5	6	19	14	16	17	15	17	7	6	5	7	6	7	19	14	16	17	15	17	7	6	5	7	6	7	810110000	386640000	348050000	715380000	814130000	858530000
Q2YMH5	DNA repair protein RadA OS=Brucella abortus (strain 2308) OX=359391 GN=radA PE=3 SV=1	radA	49.023	55.7	111	21	21	25	4	2	15	11	8	23	2	2	12	2	5	17	5	6	14	13	11	18	7	4	15	4	5	17	5	6	14	13	11	18	7	4	15	4	5	1592800000	218260000	243450000	456100000	449950000	422470000
Q2YMH6	Colicin V production protein OS=Brucella abortus (strain 2308) OX=359391 GN=BAB1_0473 PE=4 SV=1	BAB1_0473	20.559	35.4	68	5	5	4	7	6	2	5	5	10	8	7	4	5	5	3	4	4	3	4	4	5	4	4	3	4	4	3	4	4	3	4	4	5	4	4	3	4	4	0	840460000	823940000	207030000	676510000	606390000
Q2YMH7	Amidophosphoribosyltransferase OS=Brucella abortus (strain 2308) OX=359391 GN=purF PE=3 SV=1	purF	52.792	48.2	123	17	17	29	3	3	27	12	10	15	1	2	20	1	0	16	4	7	16	8	8	13	3	3	15	2	0	16	4	7	16	8	8	13	3	3	15	2	0	2250400000	46340000	176200000	1496300000	455920000	416890000
Q2YMH8	Short-chain dehydrogenase/reductase SDR:Glucose/ribitol dehydrogenase OS=Brucella abortus (strain 2308) OX=359391 GN=BAB1_0471 PE=3 SV=1	BAB1_0471	26.673	78	150	19	19	32	2	2	21	11	13	24	6	9	19	7	4	18	6	5	16	11	12	17	7	9	16	10	7	18	6	5	16	11	12	17	7	9	16	10	7	2511500000	200750000	225100000	1804500000	713870000	827810000
Q2YMH9	CDP-alcohol phosphatidyltransferase:CDP-diacylglycerol--serine O-phosphatidyltransferase OS=Brucella abortus (strain 2308) OX=359391 GN=pssA PE=3 SV=1	pssA	30.121	7.2	0	2	2	0	0	0	0	0	0	0	0	0	0	0	0	1	2	2	1	2	1	1	2	2	1	1	0	1	2	2	1	2	1	1	2	2	1	1	0	0	0	0	0	0	0
Q2YMI0	Phosphatidylserine decarboxylase proenzyme OS=Brucella abortus (strain 2308) OX=359391 GN=psd PE=3 SV=1	psd	25.807	67.2	135	14	14	24	8	5	12	11	9	21	6	5	23	6	5	13	8	7	11	8	8	12	8	9	11	7	8	13	8	7	11	8	8	12	8	9	11	7	8	1969400000	1406500000	1788600000	1600000000	1520900000	1861900000
Q2YMI1	ABC transporter, transmembrane region:ATP/GTP-binding site motif A (P-loop):ABC transporter:AAA ATPase OS=Brucella abortus (strain 2308) OX=359391 GN=BAB1_0468 PE=4 SV=1	BAB1_0468	69.985	38.9	77	21	21	12	3	4	7	6	7	16	4	4	8	3	3	17	4	4	10	8	8	17	6	6	11	3	5	17	4	4	10	8	8	17	6	6	11	3	5	664540000	62601000	47931000	182090000	146460000	181990000
Q2YMI2	Alkyl hydroperoxide reductase/ Thiol specific antioxidant/ Mal allergen OS=Brucella abortus (strain 2308) OX=359391 GN=BAB1_0504 PE=4 SV=1	BAB1_0504	16.669	78.3	462	12	12	51	42	41	37	33	29	32	35	32	55	37	38	10	10	10	10	8	10	10	8	9	11	10	8	10	10	10	10	8	10	10	8	9	11	10	8	19225000000	18209000000	19606000000	23373000000	13614000000	13887000000
Q2YMI3	Ribonuclease H OS=Brucella abortus (strain 2308) OX=359391 GN=rnhA PE=3 SV=1	rnhA	17.172	48.7	28	6	6	2	4	3	5	1	2	2	2	5	1	0	1	2	4	4	4	3	4	5	5	5	2	3	3	2	4	4	4	3	4	5	5	5	2	3	3	106240000	78830000	0	140700000	59172000	43212000
Q2YMI4	Homoserine kinase OS=Brucella abortus (strain 2308) OX=359391 GN=thrB PE=3 SV=1	thrB	36.645	46.3	25	12	12	6	2	2	5	3	3	3	0	0	0	1	0	8	4	2	7	6	6	4	1	1	3	2	1	8	4	2	7	6	6	4	1	1	3	2	1	286000000	55112000	0	103800000	80875000	114180000
Q2YMI5	4-hydroxy-3-methylbut-2-enyl diphosphate reductase OS=Brucella abortus (strain 2308) OX=359391 GN=lytB PE=3 SV=1	lytB	40.948	40.1	44	12	12	10	2	2	6	6	6	5	1	2	1	1	2	8	6	5	7	8	6	8	4	3	5	3	3	8	6	5	7	8	6	8	4	3	5	3	3	555650000	109480000	148000000	403640000	293260000	274500000
Q2YMI9	Cytochrome c oxidase subunit 2 OS=Brucella abortus (strain 2308) OX=359391 GN=BAB1_0492 PE=3 SV=1	BAB1_0492	31.443	9.2	3	2	2	0	0	0	0	1	1	0	0	0	0	1	0	0	0	0	0	1	2	0	1	1	0	2	1	0	0	0	0	1	2	0	1	1	0	2	1	0	0	0	0	0	20322000
Q2YMJ0	Uncharacterized protein OS=Brucella abortus (strain 2308) OX=359391 GN=BAB1_0491 PE=4 SV=1	BAB1_0491	20.507	46.5	134	6	6	20	9	13	10	7	6	15	10	12	12	8	12	6	6	5	5	6	6	5	4	4	5	4	5	6	6	5	5	6	6	5	4	4	5	4	5	7985500000	4619800000	4027100000	4423500000	2041100000	2039900000
Q2YMJ1	Modulator of DNA gyrase OS=Brucella abortus (strain 2308) OX=359391 GN=BAB1_0490 PE=4 SV=1	BAB1_0490	50.152	74.5	166	32	32	32	11	10	27	20	18	22	3	5	13	3	2	26	20	19	27	24	24	24	11	12	23	11	12	26	20	19	27	24	24	24	11	12	23	11	12	1361600000	632520000	575140000	1386300000	1308000000	1319000000
Q2YMJ2	Guanylate kinase OS=Brucella abortus (strain 2308) OX=359391 GN=gmk PE=3 SV=1	gmk	25.222	58.2	99	12	12	20	5	5	14	6	7	14	3	4	13	4	4	10	7	8	11	8	8	10	5	6	9	6	6	10	7	8	11	8	8	10	5	6	9	6	6	2225900000	338660000	399850000	2756000000	528930000	524280000
Q2YMJ3	Uncharacterized protein OS=Brucella abortus (strain 2308) OX=359391 GN=BAB1_0488 PE=4 SV=1	BAB1_0488	32.632	67.6	285	21	21	23	24	26	18	19	17	21	26	29	27	27	28	15	21	20	15	20	19	16	20	20	16	20	20	15	21	20	15	20	19	16	20	20	16	20	20	4995200000	2233500000	2276100000	4048300000	1487800000	1428100000
Q2YMJ4	Endolytic murein transglycosylase OS=Brucella abortus (strain 2308) OX=359391 GN=mltG PE=3 SV=1	mltG	44.826	74.8	301	27	27	31	30	27	24	18	19	14	31	37	18	27	25	20	23	21	20	19	21	17	24	24	18	22	20	20	23	21	20	19	21	17	24	24	18	22	20	1752700000	3203300000	3305900000	1426300000	2218300000	2020000000
Q2YMJ5	3-oxoacyl-[acyl-carrier-protein] synthase 2 OS=Brucella abortus (strain 2308) OX=359391 GN=BAB1_0486 PE=3 SV=1	BAB1_0486	44.088	70.7	362	26	26	43	31	35	31	34	35	39	19	19	35	20	21	21	18	16	21	19	19	21	17	16	21	17	17	21	18	16	21	19	19	21	17	16	21	17	17	5281200000	7528300000	7799200000	4128900000	8039300000	7887200000
Q2YMJ6	Chromosome partition protein Smc OS=Brucella abortus (strain 2308) OX=359391 GN=smc PE=3 SV=1	smc	127.34	50.9	394	54	54	27	38	41	10	32	35	18	48	49	11	39	46	34	44	43	23	42	43	26	48	48	20	37	40	34	44	43	23	42	43	26	48	48	20	37	40	1453400000	2016400000	2057600000	722150000	1337100000	1330700000
Q2YMJ7	DSBA oxidoreductase:Twin-arginine translocation pathway signal OS=Brucella abortus (strain 2308) OX=359391 GN=BAB1_0521 PE=4 SV=1	BAB1_0521	23.781	82	370	18	18	30	29	34	24	22	20	29	35	35	33	40	39	14	12	13	13	12	13	14	11	11	12	13	11	14	12	13	13	12	13	14	11	11	12	13	11	17531000000	32293000000	27974000000	18070000000	13436000000	12699000000
Q2YMJ9	Uncharacterized protein OS=Brucella abortus (strain 2308) OX=359391 GN=BAB1_0519 PE=4 SV=1	BAB1_0519	19.033	24.6	14	4	4	1	1	2	2	2	1	1	0	1	1	1	1	2	1	1	2	2	2	1	0	1	1	2	1	2	1	1	2	2	2	1	0	1	1	2	1	0	0	0	0	66327000	46496000
Q2YMK1	Haloacid dehalogenase-like hydrolase:HAD-superfamily hydrolase, subfamily IA, variant 3 OS=Brucella abortus (strain 2308) OX=359391 GN=BAB1_0517 PE=4 SV=1	BAB1_0517	23.3	83.9	77	11	11	11	5	5	14	6	7	2	5	5	5	5	7	8	5	5	10	6	7	4	6	4	6	5	4	8	5	5	10	6	7	4	6	4	6	5	4	187300000	266140000	93359000	482930000	175580000	153040000
Q2YMK2	Modification methylase BabI OS=Brucella abortus (strain 2308) OX=359391 GN=ccrM PE=3 SV=1	ccrM	42.202	5.8	2	2	2	1	0	0	1	0	0	0	0	0	0	0	0	1	0	0	2	0	0	0	0	0	0	0	0	1	0	0	2	0	0	0	0	0	0	0	0	0	0	0	27488000	0	0
Q2YMK4	Haloacid dehalogenase/epoxide hydrolase:Haloacid dehalogenase-like hydrolase:HAD-superfamily hydrolase, subfamily IA, variant OS=Brucella abortus (strain 2308) OX=359391 GN=BAB1_0514 PE=4 SV=1	BAB1_0514	24.396	41.7	104	9	9	7	14	12	5	13	11	5	9	9	3	8	8	7	7	6	7	8	8	8	6	6	6	7	6	7	7	6	7	8	8	8	6	6	6	7	6	693310000	948150000	1037800000	476530000	608180000	584210000
Q2YMK5	Uncharacterized protein OS=Brucella abortus (strain 2308) OX=359391 GN=BAB1_0513 PE=4 SV=1	BAB1_0513	6.7998	75.4	19	3	3	3	1	1	2	1	1	2	2	2	0	2	2	3	2	2	3	2	2	3	2	2	1	2	2	3	2	2	3	2	2	3	2	2	1	2	2	755620000	0	0	541330000	0	0
Q2YMK6	EAL domain OS=Brucella abortus (strain 2308) OX=359391 GN=BAB1_0512 PE=4 SV=1	BAB1_0512	60.239	21.9	12	8	8	0	0	0	4	1	0	2	0	0	5	0	0	4	1	0	4	1	0	4	0	0	5	0	0	4	1	0	4	1	0	4	0	0	5	0	0	31895000	0	0	78133000	0	0
Q2YMK7	Lipoprotein, putative OS=Brucella abortus (strain 2308) OX=359391 GN=BAB1_0511 PE=4 SV=1	BAB1_0511	20.774	62	161	12	12	14	15	15	14	14	12	14	15	12	16	11	9	12	10	10	11	10	10	11	10	11	12	9	10	12	10	10	11	10	10	11	10	11	12	9	10	2381800000	3411400000	3613800000	2624900000	2040300000	1948500000
Q2YMK8	Serine/threonine dehydratase, pyridoxal-phosphate attachment site:Pyridoxal-5'-phosphate-dependent enzyme, beta family:Threon OS=Brucella abortus (strain 2308) OX=359391 GN=BAB1_0510 PE=4 SV=1	BAB1_0510	50.138	57.9	394	23	23	34	38	37	23	31	36	34	34	33	31	31	32	19	18	18	20	19	19	21	17	18	22	19	20	19	18	18	20	19	19	21	17	18	22	19	20	4550500000	4952300000	5080500000	2900800000	3489900000	3580200000
Q2YMK9	Insulinase-like peptidase, family M16:Peptidase M16 inactive OS=Brucella abortus (strain 2308) OX=359391 GN=BAB1_0509 PE=3 SV=1	BAB1_0509	47.793	52.3	180	20	20	30	17	12	19	20	22	13	9	12	9	10	7	17	13	13	17	15	15	16	10	14	15	10	11	17	13	13	17	15	15	16	10	14	15	10	11	1193300000	1148900000	1214900000	1002100000	1557700000	1644800000
Q2YML0	GCN5-related N-acetyltransferase OS=Brucella abortus (strain 2308) OX=359391 GN=BAB1_0508 PE=4 SV=1	BAB1_0508	23.65	47.6	18	7	7	4	2	1	4	2	2	2	0	0	1	0	0	6	1	1	6	2	2	3	1	0	4	0	0	6	1	1	6	2	2	3	1	0	4	0	0	61215000	0	0	84779000	0	0
Q2YML1	PAS domain:GGDEF:PAS-associated C-terminal domain:PAC motif:EAL domain OS=Brucella abortus (strain 2308) OX=359391 GN=BAB1_0507 PE=4 SV=1	BAB1_0507	106.34	48.7	258	40	40	66	15	21	31	27	29	35	11	12	7	2	2	36	22	20	29	25	25	31	13	17	15	7	7	36	22	20	29	25	25	31	13	17	15	7	7	3896400000	871510000	950090000	1682700000	1357500000	1356000000
Q2YML2	UPF0301 protein BAB1_0506 OS=Brucella abortus (strain 2308) OX=359391 GN=BAB1_0506 PE=3 SV=1	BAB1_0506	22.05	20.5	24	4	4	1	2	2	2	3	3	0	3	3	0	2	3	1	2	2	2	3	3	1	3	3	1	2	3	1	2	2	2	3	3	1	3	3	1	2	3	0	0	0	0	158090000	153960000
Q2YML3	Ribosomal protein S7 OS=Brucella abortus (strain 2308) OX=359391 GN=BAB1_0505 PE=4 SV=1	BAB1_0505	28.216	63.9	84	12	12	1	7	6	17	10	16	0	7	5	3	6	6	6	5	6	11	6	7	4	5	4	5	5	5	6	5	6	11	6	7	4	5	4	5	5	5	150270000	443520000	411950000	941690000	735520000	535210000
Q2YML4	Formyl transferase, N-terminal OS=Brucella abortus (strain 2308) OX=359391 GN=BAB1_0540 PE=4 SV=1	BAB1_0540	29.128	62.9	209	15	15	29	12	11	21	18	16	30	8	7	38	10	9	13	12	12	14	14	13	13	11	12	14	10	11	13	12	12	14	14	13	13	11	12	14	10	11	6454100000	1146400000	1144600000	7710600000	3030600000	2905500000
Q2YML9	Glycosyl transferase, family 4 OS=Brucella abortus (strain 2308) OX=359391 GN=BAB1_0535 PE=4 SV=1	BAB1_0535	35.422	6.9	8	3	3	2	0	0	1	0	0	1	1	0	1	1	1	2	0	0	2	0	0	2	1	0	1	2	1	2	0	0	2	0	0	2	1	0	1	2	1	109510000	0	0	63509000	0	0
Q2YMM0	Polysaccharide biosynthesis protein CapD OS=Brucella abortus (strain 2308) OX=359391 GN=BAB1_0534 PE=4 SV=1	BAB1_0534	69.119	40.8	112	20	20	16	8	7	12	9	8	19	6	5	13	5	4	15	13	13	15	12	15	17	12	10	12	8	9	15	13	13	15	12	15	17	12	10	12	8	9	972150000	367190000	299440000	553780000	149960000	190340000
Q2YMM2	5-hydroxyisourate hydrolase OS=Brucella abortus (strain 2308) OX=359391 GN=BAB1_0532 PE=1 SV=1	BAB1_0532	13.033	91.5	220	9	9	30	13	12	24	13	11	32	10	11	39	12	13	9	5	4	9	5	4	9	5	5	9	5	5	9	5	4	9	5	4	9	5	5	9	5	5	3979800000	1325200000	1559500000	2735900000	1063500000	1148600000
Q2YMM3	Ureidoglycolate lyase OS=Brucella abortus (strain 2308) OX=359391 GN=allA PE=3 SV=1	allA	19.042	82.8	80	13	13	13	6	6	7	8	7	5	7	7	2	5	7	8	6	7	7	8	10	6	10	10	4	8	8	8	6	7	7	8	10	6	10	10	4	8	8	558480000	226010000	257820000	571150000	147350000	175600000
Q2YMM5	Beta-lactamase-like OS=Brucella abortus (strain 2308) OX=359391 GN=BAB1_0529 PE=4 SV=1	BAB1_0529	32.524	53.5	66	11	11	13	4	6	12	1	2	8	5	7	4	2	2	7	4	5	7	3	2	7	4	5	5	4	2	7	4	5	7	3	2	7	4	5	5	4	2	306560000	384260000	348400000	379550000	161860000	172360000
Q2YMM6	Uncharacterized protein OS=Brucella abortus (strain 2308) OX=359391 GN=BAB1_0528 PE=4 SV=1	BAB1_0528	29.092	34.7	59	8	8	10	1	1	5	6	5	9	5	4	7	2	4	7	2	4	7	6	7	7	5	4	5	3	4	7	2	4	7	6	7	7	5	4	5	3	4	237270000	45327000	42253000	100910000	180560000	147470000
Q2YMM7	Uncharacterized protein OS=Brucella abortus (strain 2308) OX=359391 GN=BAB1_0527 PE=4 SV=1	BAB1_0527	13.556	39.8	11	3	3	1	3	2	4	0	1	0	0	0	0	0	0	3	3	3	2	3	3	1	2	2	0	2	2	3	3	3	2	3	3	1	2	2	0	2	2	32754000	51424000	53322000	36008000	10366000	0
Q2YMM8	Polysaccharide deacetylase OS=Brucella abortus (strain 2308) OX=359391 GN=BAB1_0526 PE=4 SV=1	BAB1_0526	29.155	42.6	73	12	12	9	1	1	15	6	9	5	2	1	14	4	6	8	5	5	11	6	8	5	4	4	10	5	6	8	5	5	11	6	8	5	4	4	10	5	6	637910000	130920000	146700000	829440000	482560000	462060000
Q2YMM9	Pyruvate, phosphate dikinase OS=Brucella abortus (strain 2308) OX=359391 GN=ppdK PE=3 SV=1	ppdK	96.297	69.1	966	53	53	116	67	73	75	89	96	121	58	52	94	60	65	46	41	44	47	46	44	48	40	40	45	41	43	46	41	44	47	46	44	48	40	40	45	41	43	20227000000	9775400000	9968900000	7346000000	13026000000	12361000000
Q2YMN0	Glyoxalase family protein OS=Brucella abortus (strain 2308) OX=359391 GN=BAB1_0524 PE=4 SV=1	BAB1_0524	12.116	38.9	26	4	4	2	2	4	1	1	2	1	2	3	1	3	4	3	3	3	2	3	3	2	3	3	2	3	4	3	3	3	2	3	3	2	3	3	2	3	4	228320000	192770000	159310000	117290000	68528000	99570000
Q2YMN5	Glycosyl transferase, group 1 OS=Brucella abortus (strain 2308) OX=359391 GN=BAB1_0553 PE=4 SV=1	BAB1_0553	41.984	53.5	81	20	20	9	7	9	10	20	17	3	2	1	0	2	1	13	12	12	13	14	13	6	6	8	3	5	3	13	12	12	13	14	13	6	6	8	3	5	3	439870000	246850000	488910000	475490000	1290900000	773820000
Q2YMP3	GDP-mannose 4,6-dehydratase OS=Brucella abortus (strain 2308) OX=359391 GN=gmd PE=3 SV=1	gmd	41.062	67.7	325	21	21	51	19	25	33	25	28	48	13	12	52	9	10	21	15	14	20	16	16	19	14	13	21	14	13	21	15	14	20	16	16	19	14	13	21	14	13	17341000000	3401600000	3882300000	9781600000	6650900000	6257200000
Q2YMP4	DegT/DnrJ/EryC1/StrS aminotransferase OS=Brucella abortus (strain 2308) OX=359391 GN=BAB1_0544 PE=3 SV=1	BAB1_0544	40.497	58	206	19	19	41	8	10	26	14	20	32	6	7	34	4	4	19	13	14	17	17	17	19	9	10	16	8	7	19	13	14	17	17	17	19	9	10	16	8	7	5435800000	699280000	867040000	3334500000	1779200000	1860900000
Q2YMP5	Transport permease protein OS=Brucella abortus (strain 2308) OX=359391 GN=rfbD PE=3 SV=1	rfbD	29.319	11.9	18	3	3	4	1	1	1	1	1	3	1	1	2	1	1	3	1	1	3	1	1	3	1	1	3	1	1	3	1	1	3	1	1	3	1	1	3	1	1	249770000	0	0	84778000	0	0
Q2YMP6	ATP/GTP-binding site motif A (P-loop):ABC transporter:AAA ATPase OS=Brucella abortus (strain 2308) OX=359391 GN=BAB1_0542 PE=4 SV=1	BAB1_0542	27.098	63.1	133	14	14	27	8	6	14	9	8	17	8	8	13	9	6	13	10	11	13	10	10	13	9	9	12	9	7	13	10	11	13	10	10	13	9	9	12	9	7	1963200000	508830000	513560000	1463700000	1117400000	1051700000
Q2YMP8	NAD/NADP-dependent betaine aldehyde dehydrogenase OS=Brucella abortus (strain 2308) OX=359391 GN=betB PE=3 SV=1	betB	52.035	59.1	288	23	23	50	6	9	26	22	23	48	10	12	58	10	14	17	10	10	18	15	16	19	15	14	20	12	13	17	10	10	18	15	16	19	15	14	20	12	13	4096000000	286460000	356380000	2304600000	1214700000	1179000000
Q2YMQ0	Bacterial regulatory protein LacI, HTH motif:Periplasmic binding protein/LacI transcriptional regulator OS=Brucella abortus (strain 2308) OX=359391 GN=BAB1_0572 PE=4 SV=1	BAB1_0572	37.171	30.6	43	8	8	1	3	3	3	7	6	4	4	3	3	4	2	2	6	5	3	7	6	3	5	5	4	5	4	2	6	5	3	7	6	3	5	5	4	5	4	43703000	104500000	102360000	139940000	135000000	114900000
Q2YMQ1	Xylulose kinase OS=Brucella abortus (strain 2308) OX=359391 GN=xylB PE=3 SV=1	xylB	51.299	42.2	48	13	13	6	0	0	4	10	11	9	0	1	7	0	0	6	0	0	6	8	9	7	0	1	9	0	0	6	0	0	6	8	9	7	0	1	9	0	0	124590000	0	0	104110000	153080000	165090000
Q2YMQ2	Xylose isomerase OS=Brucella abortus (strain 2308) OX=359391 GN=xylA PE=3 SV=1	xylA	49.003	73.3	142	29	29	33	2	3	20	11	13	19	2	3	29	3	4	24	11	9	18	18	18	20	7	7	27	9	9	24	11	9	18	18	18	20	7	7	27	9	9	1526700000	212110000	232910000	1531500000	821830000	777910000
Q2YMQ3	IolE protein OS=Brucella abortus (strain 2308) OX=359391 GN=BAB1_0568 PE=4 SV=1	BAB1_0568	39.254	20.3	39	7	7	0	5	5	2	8	8	0	2	2	0	4	3	2	3	4	4	5	5	1	2	2	1	3	4	2	3	4	4	5	5	1	2	2	1	3	4	0	165230000	309230000	94702000	315780000	330450000
Q2YMQ4	Periplasmic binding protein/LacI transcriptional regulator OS=Brucella abortus (strain 2308) OX=359391 GN=rbsB-1 PE=4 SV=1	rbsB-1	34.613	45	80	15	15	1	2	3	13	6	8	0	9	9	3	12	14	5	8	9	12	9	9	2	10	10	6	12	13	5	8	9	12	9	9	2	10	10	6	12	13	32711000	283680000	244070000	945310000	827120000	872370000
Q2YMQ6	ATP/GTP-binding site motif A (P-loop):ABC transporter:AAA ATPase OS=Brucella abortus (strain 2308) OX=359391 GN=BAB1_0565 PE=4 SV=1	BAB1_0565	55.096	13.3	14	6	6	3	0	0	3	2	2	1	0	1	1	1	0	2	0	0	2	3	3	2	1	1	1	1	0	2	0	0	2	3	3	2	1	1	1	1	0	0	0	0	0	25365000	30857000
Q2YMQ8	Glycosyl transferase, group 1 OS=Brucella abortus (strain 2308) OX=359391 GN=BAB1_0563 PE=4 SV=1	BAB1_0563	41.199	45.8	69	16	16	10	6	4	6	7	8	9	3	4	3	5	4	11	11	9	11	11	10	11	6	6	7	7	5	11	11	9	11	11	10	11	6	6	7	7	5	552320000	537540000	794720000	308260000	583030000	625650000
Q2YMQ9	Mannose-6-phosphate isomerase, type II:Nucleotidyl transferase:Mannose-1-phosphate guanylyltransferase/mannose-6-phosphate is OS=Brucella abortus (strain 2308) OX=359391 GN=BAB1_0561 PE=3 SV=1	BAB1_0561	52.356	57.4	179	24	24	32	9	8	19	10	11	34	9	8	27	4	8	19	10	10	20	12	11	21	7	7	18	6	6	19	10	10	20	12	11	21	7	7	18	6	6	3004400000	518650000	597740000	1205400000	813770000	820990000
Q2YMR0	Phosphoglucomutase/phosphomannomutase:Phosphogluc omutase/phosphomannomutase alpha/beta/alpha domain I:Phosphoglucomutase/phos OS=Brucella abortus (strain 2308) OX=359391 GN=BAB1_0560 PE=3 SV=1	BAB1_0560	46.653	11.7	4	3	3	0	1	0	0	2	1	0	0	0	0	0	0	1	1	0	0	2	1	0	0	0	0	0	0	1	1	0	0	2	1	0	0	0	0	0	0	0	0	0	0	0	3886000
Q2YMR3	Transcriptional regulatory protein MucR OS=Brucella abortus (strain 2308) OX=359391 GN=BAB1_0594 PE=4 SV=1	BAB1_0594	16.024	62.7	431	17	17	44	37	37	36	34	28	45	25	25	46	38	36	13	13	12	15	12	12	15	12	11	15	12	12	13	13	12	15	12	12	15	12	11	15	12	12	12887000000	16742000000	16453000000	15819000000	8186000000	7946200000
Q2YMR4	Esterase/lipase/thioesterase, active site:Prolyl oligopeptidase:Prolyl oligopeptidase serine protease (S9A):Prolyl endopeptid OS=Brucella abortus (strain 2308) OX=359391 GN=BAB1_0593 PE=4 SV=1	BAB1_0593	78.273	61.5	344	40	40	34	24	23	34	39	33	39	20	16	41	22	19	31	24	24	30	27	29	30	24	24	33	22	21	31	24	24	30	27	29	30	24	24	33	22	21	2336400000	1953500000	1977600000	1923200000	2643000000	2771700000
Q2YMR6	Superoxide dismutase OS=Brucella abortus (strain 2308) OX=359391 GN=BAB1_0591 PE=3 SV=1	BAB1_0591	22.54	60.3	328	15	15	46	22	22	27	23	20	38	28	28	22	26	26	13	10	10	13	8	8	13	6	6	13	6	7	13	10	10	13	8	8	13	6	6	13	6	7	38419000000	29374000000	28238000000	31256000000	27237000000	21910000000
Q2YMR7	Haloacid dehalogenase/epoxide hydrolase:Haloacid dehalogenase-like hydrolase:HAD-superfamily hydrolase, subfamily IA, variant 2 OS=Brucella abortus (strain 2308) OX=359391 GN=BAB1_0590 PE=4 SV=1	BAB1_0590	24.414	49.8	54	8	8	12	2	2	7	2	2	8	2	2	12	2	1	8	3	1	6	4	4	6	4	4	8	3	3	8	3	1	6	4	4	6	4	4	8	3	3	1438400000	57206000	0	614180000	251310000	243180000
Q2YMR8	ErfK/YbiS/YcfS/YnhG:Twin-arginine translocation pathway signal OS=Brucella abortus (strain 2308) OX=359391 GN=BAB1_0589 PE=4 SV=1	BAB1_0589	26.258	51.3	122	12	12	9	10	7	18	16	14	14	5	4	15	5	5	12	9	9	12	10	10	12	10	10	12	11	8	12	9	9	12	10	10	12	10	10	12	11	8	2944000000	1611500000	1485200000	7624700000	4096300000	3661900000
Q2YMR9	ATP/GTP-binding site motif A (P-loop) OS=Brucella abortus (strain 2308) OX=359391 GN=BAB1_0588 PE=4 SV=1	BAB1_0588	54.102	49.1	375	23	23	37	28	35	22	27	23	38	44	38	28	30	25	22	21	21	21	20	20	22	21	20	23	21	17	22	21	21	21	20	20	22	21	20	23	21	17	4577300000	5347400000	5732800000	2121800000	3293800000	3316000000
Q2YMS0	Uncharacterized protein OS=Brucella abortus (strain 2308) OX=359391 GN=BAB1_0587 PE=4 SV=1	BAB1_0587	12.051	70.8	102	5	5	12	3	4	14	3	4	6	6	7	26	8	9	5	3	3	5	3	3	4	3	3	5	4	4	5	3	3	5	3	3	4	3	3	5	4	4	3977900000	1142900000	1103800000	6383200000	1390300000	1384900000
Q2YMS1	Mg2+ transporter protein, CorA-like OS=Brucella abortus (strain 2308) OX=359391 GN=BAB1_0583 PE=3 SV=1	BAB1_0583	36.522	35.5	53	10	10	8	2	2	7	6	6	7	2	2	11	0	0	9	3	6	9	7	7	9	4	2	9	3	2	9	3	6	9	7	7	9	4	2	9	3	2	487200000	59375000	114170000	340190000	270710000	297560000
Q2YMS2	Transcriptional regulator AbrB:SpoVT/AbrB-like domain OS=Brucella abortus (strain 2308) OX=359391 GN=BAB1_0582 PE=4 SV=1	BAB1_0582	8.74	48.7	9	3	3	1	1	1	0	1	1	0	1	1	0	1	1	2	2	2	2	3	2	3	2	3	3	3	2	2	2	2	2	3	2	3	2	3	3	3	2	50136000	0	0	0	0	0
Q2YMS3	Death-on-curing family protein OS=Brucella abortus (strain 2308) OX=359391 GN=BAB1_0581 PE=4 SV=1	BAB1_0581	14.296	32.6	30	5	5	2	3	2	3	1	3	3	3	2	2	4	2	4	3	3	2	4	4	2	3	2	3	3	3	4	3	3	2	4	4	2	3	2	3	3	3	37687000	77509000	79301000	73738000	75073000	75975000
Q2YMS4	Prokaryotic transcription elongation factor GreA/GreB OS=Brucella abortus (strain 2308) OX=359391 GN=BAB1_0580 PE=4 SV=1	BAB1_0580	17.26	82.7	157	14	14	10	10	14	18	8	10	13	16	12	13	18	15	12	9	9	12	8	10	9	10	9	11	10	10	12	9	9	12	8	10	9	10	9	11	10	10	463810000	1421900000	1481100000	783410000	847130000	777730000
Q2YMS5	Uncharacterized protein OS=Brucella abortus (strain 2308) OX=359391 GN=BAB1_0579 PE=4 SV=1	BAB1_0579	35.618	66.2	88	16	16	3	8	7	3	10	7	9	11	8	7	7	8	7	8	7	6	10	9	11	9	9	8	7	10	7	8	7	6	10	9	11	9	9	8	7	10	340750000	462900000	555140000	282680000	392460000	437670000
Q2YMS6	HTH-type transcriptional regulator BetI OS=Brucella abortus (strain 2308) OX=359391 GN=betI PE=3 SV=1	betI	21.678	40.4	24	6	6	4	2	3	1	2	4	1	3	1	1	1	1	4	3	4	2	4	6	3	2	1	3	1	1	4	3	4	2	4	6	3	2	1	3	1	1	151360000	97362000	112760000	69751000	86459000	96550000
Q2YMS7	Glucose-methanol-choline oxidoreductase:NAD binding site:GMC oxidoreductase OS=Brucella abortus (strain 2308) OX=359391 GN=BAB1_0577 PE=3 SV=1	BAB1_0577	61.927	6.6	3	3	3	2	0	0	0	0	0	1	0	0	0	0	0	2	0	0	1	0	0	1	0	0	0	0	0	2	0	0	1	0	0	1	0	0	0	0	0	36873000	0	0	0	0	0
Q2YMT5	Glycosyl transferase, family 51:Penicillin-binding protein, transpeptidase domain OS=Brucella abortus (strain 2308) OX=359391 GN=BAB1_0607 PE=4 SV=1	BAB1_0607	79.715	27.2	39	17	17	11	3	2	5	7	5	1	0	0	5	0	0	14	4	2	11	9	9	5	0	1	9	0	1	14	4	2	11	9	9	5	0	1	9	0	1	247410000	100590000	141660000	170990000	237650000	212210000
Q2YMT6	Uncharacterized protein OS=Brucella abortus (strain 2308) OX=359391 GN=BAB1_0606 PE=4 SV=1	BAB1_0606	21.801	44.8	36	7	7	8	1	1	4	2	2	8	1	0	9	0	0	7	2	3	5	4	3	5	1	0	6	1	1	7	2	3	5	4	3	5	1	0	6	1	1	264310000	45401000	36451000	226920000	62655000	60228000
Q2YMT7	Uncharacterized protein OS=Brucella abortus (strain 2308) OX=359391 GN=BAB1_0605 PE=4 SV=1	BAB1_0605	20.068	52.2	43	8	8	5	2	5	6	2	2	3	4	5	4	2	3	5	5	4	4	5	5	5	7	6	3	4	5	5	5	4	4	5	5	5	7	6	3	4	5	133570000	216440000	172410000	157450000	224100000	196220000
Q2YMT8	Uncharacterized protein OS=Brucella abortus (strain 2308) OX=359391 GN=BAB1_0604 PE=4 SV=1	BAB1_0604	39.044	43	45	12	12	4	9	5	0	3	4	0	8	10	0	1	1	6	12	9	2	10	8	2	10	11	0	1	2	6	12	9	2	10	8	2	10	11	0	1	2	142580000	188000000	249940000	0	123880000	130600000
Q2YMT9	Uncharacterized protein OS=Brucella abortus (strain 2308) OX=359391 GN=BAB1_0603 PE=4 SV=1	BAB1_0603	13.014	60.9	46	6	6	9	0	0	8	3	6	6	3	2	6	1	2	4	0	1	6	3	5	4	2	3	5	2	2	4	0	1	6	3	5	4	2	3	5	2	2	126280000	0	0	225210000	45982000	61702000
Q2YMU0	Putative peptidoglycan binding domain 1 OS=Brucella abortus (strain 2308) OX=359391 GN=BAB1_0602 PE=4 SV=1	BAB1_0602	35.952	32	17	6	6	2	3	4	2	2	2	0	1	0	1	0	0	3	3	3	3	3	3	0	2	1	1	0	0	3	3	3	3	3	3	0	2	1	1	0	0	0	63678000	98429000	0	71615000	72685000
Q2YMU1	ATP-binding region, ATPase-like:Histidine kinase A, N-terminal:Bacterial sensor protein, C-terminal:Histidine kinase OS=Brucella abortus (strain 2308) OX=359391 GN=BAB1_0601 PE=4 SV=1	BAB1_0601	64.798	19.2	26	11	11	5	1	3	3	1	1	6	2	2	0	1	1	6	3	4	6	2	2	8	2	3	3	1	2	6	3	4	6	2	2	8	2	3	3	1	2	60248000	44353000	45599000	58780000	34676000	37951000
Q2YMU3	Uncharacterized protein OS=Brucella abortus (strain 2308) OX=359391 GN=BAB1_0599 PE=4 SV=1	BAB1_0599	15.863	55.3	205	10	10	23	10	13	15	11	8	19	22	19	24	21	20	10	8	8	10	8	8	10	9	8	10	8	8	10	8	8	10	8	8	10	9	8	10	8	8	2235200000	1917400000	1775300000	1752300000	1374500000	1502000000
Q2YMU7	Cytochrome c-type biogenesis protein CcmE OS=Brucella abortus (strain 2308) OX=359391 GN=ccmE PE=3 SV=1	ccmE	17.976	53.9	99	9	9	6	14	10	8	9	7	3	11	7	2	12	10	6	8	7	7	7	6	4	8	7	4	7	6	6	8	7	7	7	6	4	8	7	4	7	6	282720000	925350000	790330000	678410000	646810000	694920000
Q2YMU8	TPR repeat OS=Brucella abortus (strain 2308) OX=359391 GN=BAB1_0631 PE=4 SV=1	BAB1_0631	40.845	57	174	22	22	12	17	21	13	18	17	11	10	13	5	20	17	13	20	18	13	19	19	13	16	17	9	17	17	13	20	18	13	19	19	13	16	17	9	17	17	867680000	2045200000	2217500000	882060000	2010700000	1890200000
Q2YMU9	Outer membrane lipoprotein-related protein OS=Brucella abortus (strain 2308) OX=359391 GN=BAB1_0630 PE=4 SV=1	BAB1_0630	16.806	68.9	80	8	8	6	6	7	10	5	7	6	6	5	9	6	7	6	6	6	8	6	6	7	6	6	7	5	5	6	6	6	8	6	6	7	6	6	7	5	5	372450000	563920000	628750000	1077800000	365450000	363690000
Q2YMV0	ATP-binding region, ATPase-like:Histidine kinase, HAMP region:Histidine kinase A, N-terminal:Bacterial sensor protein, C-term OS=Brucella abortus (strain 2308) OX=359391 GN=BAB1_0629 PE=4 SV=1	BAB1_0629	47.285	34.7	67	13	13	9	4	3	4	6	9	12	4	3	8	3	2	12	4	3	9	5	7	12	4	3	8	4	5	12	4	3	9	5	7	12	4	3	8	4	5	387260000	117990000	130040000	333730000	257450000	266890000
Q2YMV1	Response regulator receiver:Transcriptional regulatory protein, C terminal:Sugar transporter superfamily OS=Brucella abortus (strain 2308) OX=359391 GN=BAB1_0628 PE=4 SV=1	BAB1_0628	25.56	57.6	176	14	14	17	13	15	14	12	13	6	17	17	11	22	19	11	11	10	10	10	11	10	10	10	11	11	11	11	11	10	10	10	11	10	10	10	11	11	11	751560000	977540000	994210000	799190000	729000000	667390000
Q2YMV2	Uncharacterized protein OS=Brucella abortus (strain 2308) OX=359391 GN=BAB1_0627 PE=4 SV=1	BAB1_0627	10.036	36.7	25	4	4	6	0	0	4	0	0	3	0	1	8	1	2	4	1	1	4	1	1	4	2	2	4	2	2	4	1	1	4	1	1	4	2	2	4	2	2	470480000	0	0	1257000000	0	0
Q2YMV4	NLP/P60 OS=Brucella abortus (strain 2308) OX=359391 GN=BAB1_0623 PE=4 SV=1	BAB1_0623	15.662	5	1	1	1	0	0	0	0	0	0	0	0	1	0	0	0	0	0	0	0	0	0	0	1	1	0	0	0	0	0	0	0	0	0	0	1	1	0	0	0	0	0	0	0	0	0
Q2YMV9	Uncharacterized protein OS=Brucella abortus (strain 2308) OX=359391 GN=BAB1_0616 PE=4 SV=1	BAB1_0616	15.047	8.9	0	1	1	0	0	0	0	0	0	0	0	0	0	0	0	1	0	0	0	0	0	0	0	0	0	0	0	1	0	0	0	0	0	0	0	0	0	0	0	0	0	0	0	0	0
Q2YMW1	Uncharacterized protein OS=Brucella abortus (strain 2308) OX=359391 GN=BAB1_0650 PE=4 SV=1	BAB1_0650	11.864	70.4	152	13	13	2	4	5	9	9	10	3	23	23	12	29	23	6	7	7	7	7	7	7	11	11	7	12	12	6	7	7	7	7	7	7	11	11	7	12	12	678860000	1194900000	1122500000	0	1881700000	1728800000
Q2YMW2	Glutathione S-transferase, N-terminal:Glutathione S-transferase, C-terminal OS=Brucella abortus (strain 2308) OX=359391 GN=BAB1_0649 PE=3 SV=1	BAB1_0649	27.003	36.9	36	8	8	7	3	3	6	3	3	0	3	2	0	3	3	7	7	7	8	7	7	4	6	6	7	7	6	7	7	7	8	7	7	4	6	6	7	7	6	272270000	428070000	435660000	717300000	428300000	426660000
Q2YMW4	AMP nucleosidase OS=Brucella abortus (strain 2308) OX=359391 GN=amn PE=3 SV=1	amn	55.909	66	358	26	26	51	18	23	35	32	34	59	13	15	57	13	8	24	17	17	25	19	20	25	16	16	26	14	11	24	17	17	25	19	20	25	16	16	26	14	11	4959600000	1017900000	1002300000	1687900000	2125300000	2302900000
Q2YMW5	Endonuclease/exonuclease/phosphatase family OS=Brucella abortus (strain 2308) OX=359391 GN=BAB1_0646 PE=4 SV=1	BAB1_0646	35.279	27.3	36	7	7	6	2	3	0	5	5	6	2	1	1	2	3	5	3	4	3	5	5	4	2	2	3	3	3	5	3	4	3	5	5	4	2	2	3	3	3	550780000	367310000	276220000	194490000	248760000	317680000
Q2YMW6	NAD binding site:ATP/GTP-binding site motif A (P-loop):Aromatic-ring hydroxylase:Electron transfer flavoprotein-ubiquinone ox OS=Brucella abortus (strain 2308) OX=359391 GN=BAB1_0645 PE=4 SV=1	BAB1_0645	61.024	69.4	300	30	30	56	16	12	23	18	17	59	14	18	40	13	14	30	20	20	25	19	20	29	18	18	26	19	17	30	20	20	25	19	20	29	18	18	26	19	17	9627500000	2510300000	2684900000	3751300000	2267200000	2410600000
Q2YMW7	ATP/GTP-binding site motif A (P-loop):Uracil-DNA glycosylase superfamily:Phage SPO1 DNA polymerase-related protein OS=Brucella abortus (strain 2308) OX=359391 GN=BAB1_0644 PE=4 SV=1	BAB1_0644	31.627	81	225	22	22	14	16	17	13	17	18	17	27	26	17	21	22	15	15	14	15	15	15	16	17	15	15	17	14	15	15	14	15	15	15	16	17	15	15	17	14	756440000	990120000	988330000	570600000	831420000	728700000
Q2YMW8	General substrate transporter:Major facilitator superfamily (MFS) OS=Brucella abortus (strain 2308) OX=359391 GN=BAB1_0643 PE=4 SV=1	BAB1_0643	45.027	6	3	2	2	0	0	0	2	0	0	1	0	0	0	0	0	1	0	0	2	1	1	1	0	1	1	0	0	1	0	0	2	1	1	1	0	1	1	0	0	0	0	0	0	0	0
Q2YMX0	Membrane alanine aminopeptidase:Neutral zinc metallopeptidases, zinc-binding region OS=Brucella abortus (strain 2308) OX=359391 GN=pepN PE=4 SV=1	pepN	98.014	67.3	693	56	56	65	57	63	64	56	60	74	39	39	76	53	47	46	46	45	46	49	47	48	40	39	49	40	42	46	46	45	46	49	47	48	40	39	49	40	42	4645200000	6018000000	6497900000	4925000000	6231900000	6246800000
Q2YMX1	PAS domain:PAC motif:ATP-binding region, ATPase-like:Histidine kinase A, N-terminal:Bacterial sensor protein, C-terminal:Hist OS=Brucella abortus (strain 2308) OX=359391 GN=BAB1_0640 PE=4 SV=1	BAB1_0640	86.481	24.3	18	16	16	9	0	1	3	1	1	2	0	1	0	0	0	14	2	3	9	3	3	8	2	3	4	1	1	14	2	3	9	3	3	8	2	3	4	1	1	507130000	0	0	131540000	0	0
Q2YMX2	Glycosyl transferase, family 25:O-antigen polymerase OS=Brucella abortus (strain 2308) OX=359391 GN=BAB1_0639 PE=4 SV=1	BAB1_0639	79.123	20.1	41	11	11	9	2	2	5	4	5	5	2	2	2	2	1	10	5	6	7	6	7	9	7	7	8	5	2	10	5	6	7	6	7	9	7	7	8	5	2	198320000	80654000	29386000	120030000	58234000	60560000
Q2YMX3	Bifunctional glutamine synthetase adenylyltransferase/adenylyl-removing enzyme OS=Brucella abortus (strain 2308) OX=359391 GN=glnE PE=3 SV=1	glnE	109.49	48.2	292	43	43	24	30	34	16	35	41	15	19	17	13	29	19	23	35	34	27	35	35	17	23	21	21	27	25	23	35	34	27	35	35	17	23	21	21	27	25	1346400000	1952800000	1824400000	897280000	2145100000	2059200000
Q2YMX4	ATP-binding region, ATPase-like:Histidine kinase, HAMP region:Histidine kinase A, N-terminal:Bacterial sensor protein, C-term OS=Brucella abortus (strain 2308) OX=359391 GN=BAB1_0637 PE=4 SV=1	BAB1_0637	50.916	49.9	96	20	20	16	4	4	11	12	8	10	8	4	10	5	4	17	7	7	16	15	13	14	9	8	13	8	11	17	7	7	16	15	13	14	9	8	13	8	11	831530000	360740000	348140000	1016700000	1208300000	1110200000
Q2YMX5	Response regulator receiver:Transcriptional regulatory protein, C terminal OS=Brucella abortus (strain 2308) OX=359391 GN=BAB1_0636 PE=4 SV=1	BAB1_0636	26.279	75.7	224	18	18	23	15	16	22	19	16	22	18	18	17	21	17	14	14	14	16	14	14	14	12	13	10	13	12	14	14	14	16	14	14	14	12	13	10	13	12	1908900000	1476400000	1435900000	3199700000	1624000000	1511100000
Q2YMX6	Probable periplasmic serine endoprotease DegP-like OS=Brucella abortus (strain 2308) OX=359391 GN=htrA PE=3 SV=1	htrA	53.482	57.7	444	37	37	46	24	26	40	32	36	40	32	36	46	41	45	32	30	31	32	32	32	31	32	32	34	33	34	32	30	31	32	32	32	31	32	32	34	33	34	23773000000	15536000000	14739000000	33488000000	15290000000	15747000000
Q2YMX7	Cytochrome c-type biogenesis protein OS=Brucella abortus (strain 2308) OX=359391 GN=BAB1_0634 PE=3 SV=1	BAB1_0634	17.479	39.9	68	6	6	6	5	5	4	7	6	5	6	6	5	6	7	5	4	5	5	4	4	4	5	6	5	6	6	5	4	5	5	4	4	4	5	6	5	6	6	428070000	529470000	491610000	823590000	386890000	405530000
Q2YMX8	Cytochrome c assembly protein:Cytochrome c-type biogenesis protein:Cytochrome c-type biogenesis protein CcmF OS=Brucella abortus (strain 2308) OX=359391 GN=BAB1_0633 PE=4 SV=1	BAB1_0633	71.347	9.2	26	8	8	1	0	0	3	5	4	4	3	2	1	2	1	5	1	2	3	6	6	4	2	2	3	3	3	5	1	2	3	6	6	4	2	2	3	3	3	121720000	0	26586000	86817000	62940000	51275000
Q2YMX9	Uracil-DNA glycosylase superfamily OS=Brucella abortus (strain 2308) OX=359391 GN=BAB1_0668 PE=4 SV=1	BAB1_0668	24.468	53.8	52	10	10	7	5	6	6	4	4	5	3	5	3	2	2	6	7	8	5	5	7	8	6	6	5	3	3	6	7	8	5	5	7	8	6	6	5	3	3	333500000	153460000	191430000	269930000	108750000	60829000
Q2YMY0	SsrA-binding protein OS=Brucella abortus (strain 2308) OX=359391 GN=smpB PE=3 SV=1	smpB	18.57	14.6	17	3	3	3	2	2	1	0	1	2	2	1	1	1	1	3	3	3	3	3	3	3	3	2	1	2	2	3	3	3	3	3	3	3	3	2	1	2	2	49615000	0	0	68256000	125620000	130300000
Q2YMY1	4-hydroxy-tetrahydrodipicolinate synthase OS=Brucella abortus (strain 2308) OX=359391 GN=dapA PE=3 SV=1	dapA	31.612	76.5	267	16	16	31	18	18	26	18	18	27	21	21	24	19	26	14	12	11	14	12	11	15	12	12	14	12	13	14	12	11	14	12	11	15	12	12	14	12	13	4497000000	6358900000	6270000000	2857100000	3690600000	3965800000
Q2YMY4	Conserved domain protein OS=Brucella abortus (strain 2308) OX=359391 GN=BAB1_0663 PE=4 SV=1	BAB1_0663	24.44	58.5	224	12	12	11	17	20	15	13	16	11	21	27	22	24	27	9	9	10	10	10	10	9	9	9	10	10	10	9	9	10	10	10	10	9	9	9	10	10	10	1004000000	2632100000	2544600000	1228200000	1504000000	1382600000
Q2YMY6	Uncharacterized protein OS=Brucella abortus (strain 2308) OX=359391 GN=BAB1_0661 PE=4 SV=1	BAB1_0661	23.726	71.8	158	13	13	15	15	16	10	12	18	12	15	12	10	13	10	10	12	13	10	10	11	12	11	10	9	11	11	10	12	13	10	10	11	12	11	10	9	11	11	998930000	935370000	1117900000	720900000	733750000	677460000
Q2YMY7	Porin Omp2b OS=Brucella abortus (strain 2308) OX=359391 GN=omp2b PE=3 SV=2	omp2b	38.722	52.2	340	14	9	15	33	31	9	36	35	13	38	35	13	42	40	9	10	11	8	10	10	10	10	10	10	12	11	7	7	7	6	7	7	7	7	7	7	8	8	4611300000	106020000000	90948000000	1800000000	100750000000	106400000000
Q2YMY8	Porin Omp2a OS=Brucella abortus (strain 2308) OX=359391 GN=omp2a PE=3 SV=1	omp2a	34.534	24.9	12	8	3	0	2	2	0	1	2	0	1	0	0	3	1	3	5	6	3	5	5	4	6	5	4	7	6	1	2	2	1	2	2	1	3	2	1	3	3	0	241010000	250120000	0	0	0
Q2YMZ0	Aminotransferase, class-II:Aminotransferase, class I and II OS=Brucella abortus (strain 2308) OX=359391 GN=BAB1_0657 PE=3 SV=1	BAB1_0657	40.735	73.2	221	23	23	30	17	15	15	15	19	23	15	13	19	20	20	20	18	16	19	17	18	21	17	15	21	20	19	20	18	16	19	17	18	21	17	15	21	20	19	1970800000	2090400000	2153000000	2157300000	1993500000	2043400000
Q2YMZ2	Antifreeze protein, type I OS=Brucella abortus (strain 2308) OX=359391 GN=BAB1_0655 PE=4 SV=1	BAB1_0655	22.066	61.6	386	14	14	39	21	23	28	22	24	20	42	43	42	49	33	9	10	10	10	10	10	9	13	13	9	12	13	9	10	10	10	10	10	9	13	13	9	12	13	6737900000	2547300000	2894800000	3202900000	2505100000	2390400000
Q2YMZ4	Uncharacterized protein OS=Brucella abortus (strain 2308) OX=359391 GN=BAB1_0653 PE=4 SV=1	BAB1_0653	28.021	8.6	5	2	2	2	0	0	0	1	0	0	1	1	0	0	0	2	0	0	0	1	0	0	1	1	0	0	0	2	0	0	0	1	0	0	1	1	0	0	0	0	0	0	0	0	0
Q2YMZ5	Uncharacterized protein OS=Brucella abortus (strain 2308) OX=359391 GN=BAB1_0652 PE=4 SV=1	BAB1_0652	9.656	38.8	2	3	3	0	0	0	2	0	0	0	0	0	0	0	0	0	0	0	3	0	0	0	0	0	0	0	0	0	0	0	3	0	0	0	0	0	0	0	0	0	0	0	51148000	0	0
Q2YMZ7	Uncharacterized protein OS=Brucella abortus (strain 2308) OX=359391 GN=BAB1_0686 PE=4 SV=1	BAB1_0686	22.855	31.6	33	8	8	4	1	1	6	3	4	5	1	1	4	2	1	4	3	3	4	5	6	6	2	2	3	3	2	4	3	3	4	5	6	6	2	2	3	3	2	111860000	82043000	140570000	82502000	116320000	88240000
Q2YMZ8	Tyrosine specific protein phosphatase and dual specificity protein phosphatase OS=Brucella abortus (strain 2308) OX=359391 GN=BAB1_0685 PE=4 SV=1	BAB1_0685	18.366	53.8	14	7	7	2	2	0	2	1	0	4	1	1	0	0	1	5	2	1	4	1	1	6	1	1	2	1	1	5	2	1	4	1	1	6	1	1	2	1	1	32950000	0	0	37470000	0	0
Q2YMZ9	DNA repair protein RecO OS=Brucella abortus (strain 2308) OX=359391 GN=recO PE=3 SV=1	recO	27.668	15	4	2	2	2	0	0	1	0	0	0	0	0	1	0	0	2	0	0	1	0	0	2	0	0	2	0	0	2	0	0	1	0	0	2	0	0	2	0	0	43634000	0	0	0	0	0
Q2YN00	GTPase Era OS=Brucella abortus (strain 2308) OX=359391 GN=era PE=3 SV=1	era	34.684	65	93	19	19	16	4	5	9	9	6	14	3	6	12	5	4	14	8	8	13	11	13	13	7	7	14	5	5	14	8	8	13	11	13	13	7	7	14	5	5	1041900000	138870000	113260000	614530000	413650000	446370000
Q2YN02	Ribonuclease 3 OS=Brucella abortus (strain 2308) OX=359391 GN=rnc PE=3 SV=1	rnc	27.22	38.8	123	8	8	7	12	12	9	9	12	10	11	11	8	11	11	5	6	6	6	6	6	5	5	5	6	7	7	5	6	6	6	6	6	5	5	5	6	7	7	922500000	2093100000	1987700000	686340000	850150000	869180000
Q2YN03	Signal peptidase I OS=Brucella abortus (strain 2308) OX=359391 GN=BAB1_0680 PE=3 SV=1	BAB1_0680	29.084	68.1	182	19	19	26	13	12	15	14	14	25	12	10	20	8	13	16	13	14	16	15	15	17	12	13	16	12	12	16	13	14	16	15	15	17	12	13	16	12	12	4079700000	3156300000	3049800000	2843500000	2975100000	2956900000
Q2YN04	Holo-[acyl-carrier-protein] synthase OS=Brucella abortus (strain 2308) OX=359391 GN=acpS PE=3 SV=1	acpS	14.645	41.8	60	6	6	5	5	4	4	2	3	11	5	5	8	3	5	5	5	5	3	5	5	5	4	6	4	4	4	5	5	5	3	5	5	5	4	6	4	4	4	658010000	429390000	407230000	441470000	273640000	256750000
Q2YN08	Coproporphyrinogen-III oxidase OS=Brucella abortus (strain 2308) OX=359391 GN=BAB1_0675 PE=3 SV=1	BAB1_0675	49.099	61.3	447	27	27	69	30	27	36	20	17	71	27	27	67	28	28	25	19	20	25	17	18	25	20	20	22	19	19	25	19	20	25	17	18	25	20	20	22	19	19	9522900000	6511900000	6523000000	4891500000	1623700000	1613400000
Q2YN09	Cyclic nucleotide-binding domain:Bacterial regulatory protein, Crp family OS=Brucella abortus (strain 2308) OX=359391 GN=BAB1_0674 PE=4 SV=1	BAB1_0674	27.553	38.3	46	10	10	1	3	4	1	10	8	4	8	5	2	0	0	3	7	7	2	9	8	7	7	6	6	0	1	3	7	7	2	9	8	7	7	6	6	0	1	72492000	70997000	61111000	0	150470000	155100000
Q2YN10	Orotate phosphoribosyltransferase OS=Brucella abortus (strain 2308) OX=359391 GN=pyrE PE=3 SV=1	pyrE	20.733	68.2	122	16	16	20	6	8	13	8	9	13	8	7	16	7	7	12	10	10	10	10	9	12	9	8	11	8	8	12	10	10	10	10	9	12	9	8	11	8	8	1260000000	901870000	941180000	855840000	977370000	810330000
Q2YN11	GTP pyrophosphokinase rsh OS=Brucella abortus (strain 2308) OX=359391 GN=rsh PE=3 SV=1	rsh	83.855	65.9	516	49	49	39	38	36	33	34	37	50	56	54	40	49	50	36	40	40	40	38	38	37	38	39	38	37	36	36	40	40	40	38	38	37	38	39	38	37	36	2729500000	4069800000	4266400000	1907100000	2874800000	2780600000
Q2YN12	DNA-directed RNA polymerase subunit omega OS=Brucella abortus (strain 2308) OX=359391 GN=rpoZ PE=3 SV=1	rpoZ	14.514	66.2	202	15	15	14	20	22	17	18	19	13	12	12	17	23	15	12	12	12	13	11	10	11	11	9	10	10	10	12	12	12	13	11	10	11	11	9	10	10	10	2655300000	8307000000	8968900000	4267400000	2587300000	2722700000
Q2YN14	Uncharacterized protein OS=Brucella abortus (strain 2308) OX=359391 GN=BAB1_0669 PE=4 SV=1	BAB1_0669	22.018	64.4	243	15	15	21	19	18	26	18	18	18	19	17	19	28	22	13	10	10	13	9	10	11	10	10	12	10	9	13	10	10	13	9	10	11	10	10	12	10	9	5139900000	6063600000	5520800000	4452000000	3431700000	3057400000
Q2YN15	Ribosomal RNA small subunit methyltransferase A OS=Brucella abortus (strain 2308) OX=359391 GN=rsmA PE=3 SV=1	rsmA	30.306	58.7	59	12	12	8	6	6	7	9	8	4	0	0	7	2	2	10	6	6	9	8	7	9	5	3	8	3	3	10	6	6	9	8	7	9	5	3	8	3	3	197550000	145520000	170520000	211850000	314230000	330370000
Q2YN16	Peptidase M23/M37 OS=Brucella abortus (strain 2308) OX=359391 GN=BAB1_0703 PE=4 SV=1	BAB1_0703	61.859	3.8	2	2	2	0	0	0	0	0	0	0	0	0	0	1	1	0	0	0	0	2	0	0	0	0	0	2	2	0	0	0	0	2	0	0	0	0	0	2	2	0	0	0	0	0	0
Q2YN18	HMG-CoA lyase-like:Alpha-isopropylmalate/homocitrate synthase:Aldehyde dehydrogenase:2-isopropylmalate synthase/homocitrate s OS=Brucella abortus (strain 2308) OX=359391 GN=BAB1_0701 PE=3 SV=1	BAB1_0701	58.118	57.4	106	28	27	19	5	4	17	9	10	23	3	3	7	3	3	20	8	8	20	15	15	24	4	5	11	5	5	20	8	8	20	15	15	24	4	5	11	5	5	1178700000	328910000	262530000	461480000	379590000	380010000
Q2YN22	Cysteine--tRNA ligase OS=Brucella abortus (strain 2308) OX=359391 GN=cysS PE=3 SV=1	cysS	56.283	79.4	294	39	39	27	32	31	17	28	29	24	22	24	14	21	25	29	35	34	26	31	31	29	29	30	26	31	29	29	35	34	26	31	31	29	29	30	26	31	29	2156000000	3672500000	3827000000	1324100000	2655700000	2291500000
Q2YN24	Uncharacterized protein OS=Brucella abortus (strain 2308) OX=359391 GN=BAB1_0695 PE=4 SV=1	BAB1_0695	6.1009	63.6	33	5	5	6	4	3	1	1	1	2	5	5	2	2	1	5	5	4	5	3	4	4	5	4	5	5	5	5	5	4	5	3	4	4	5	4	5	5	5	850620000	0	472180000	312490000	0	148060000
Q2YN26	Putative SOS response-associated peptidase OS=Brucella abortus (strain 2308) OX=359391 GN=BAB1_0693 PE=3 SV=1	BAB1_0693	28.997	48.6	66	11	11	4	9	7	6	3	5	3	10	9	0	6	4	6	9	7	8	6	7	5	7	7	0	4	5	6	9	7	8	6	7	5	7	7	0	4	5	97441000	258320000	318430000	127780000	119330000	131780000
Q2YN27	NUDIX hydrolase OS=Brucella abortus (strain 2308) OX=359391 GN=BAB1_0692 PE=4 SV=1	BAB1_0692	16.211	75.5	41	6	6	6	3	2	2	4	5	4	3	4	3	2	3	3	3	4	4	4	4	3	4	4	3	3	3	3	3	4	4	4	4	3	4	4	3	3	3	195260000	155840000	130480000	120540000	91476000	108740000
Q2YN28	Uncharacterized protein OS=Brucella abortus (strain 2308) OX=359391 GN=BAB1_0691 PE=4 SV=1	BAB1_0691	14.256	44.9	47	5	5	3	5	7	4	3	5	3	5	6	1	3	2	4	4	4	4	5	4	4	3	2	1	3	3	4	4	4	4	5	4	4	3	2	1	3	3	118220000	154840000	134320000	213040000	81172000	59890000
Q2YN29	Uncharacterized protein OS=Brucella abortus (strain 2308) OX=359391 GN=BAB1_0690 PE=4 SV=1	BAB1_0690	9.9072	31.8	11	2	2	0	2	2	1	1	1	0	0	2	0	1	1	1	2	2	1	2	2	0	2	2	0	1	1	1	2	2	1	2	2	0	2	2	0	1	1	0	54347000	69078000	0	60288000	73315000
Q2YN30	Uncharacterized protein OS=Brucella abortus (strain 2308) OX=359391 GN=BAB1_0689 PE=4 SV=1	BAB1_0689	27.676	26.8	40	6	6	0	6	6	2	5	4	0	4	6	0	4	3	1	6	6	3	6	5	0	6	6	1	5	4	1	6	6	3	6	5	0	6	6	1	5	4	0	215130000	212200000	164530000	181250000	167100000
Q2YN31	Dihydroorotase OS=Brucella abortus (strain 2308) OX=359391 GN=pyrC-1 PE=4 SV=1	pyrC-1	48.838	78.4	414	29	29	60	28	27	38	33	35	66	23	19	53	19	13	26	19	23	26	24	24	26	18	18	27	17	17	26	19	23	26	24	24	26	18	18	27	17	17	5666000000	3659700000	3528400000	2851800000	4181500000	4212800000
Q2YN32	Glycine cleavage T protein (Aminomethyl transferase) OS=Brucella abortus (strain 2308) OX=359391 GN=BAB1_0687 PE=3 SV=1	BAB1_0687	31.094	37.3	37	9	9	4	1	0	4	8	6	3	0	1	7	2	1	7	3	2	6	7	8	7	3	4	7	4	5	7	3	2	6	7	8	7	3	4	7	4	5	221600000	83925000	116690000	298130000	450190000	299890000
Q2YN33	OmpA-like transmembrane domain OS=Brucella abortus (strain 2308) OX=359391 GN=BAB1_0722 PE=4 SV=1	BAB1_0722	23.151	70.9	695	21	21	24	66	72	14	70	73	28	81	80	18	82	87	15	20	20	14	20	21	14	20	20	15	19	19	15	20	20	14	20	21	14	20	20	15	19	19	3330100000	80222000000	64046000000	765630000	53900000000	49751000000
Q2YN35	UvrABC system protein C OS=Brucella abortus (strain 2308) OX=359391 GN=uvrC PE=3 SV=1	uvrC	68.025	35.7	110	19	19	17	9	12	8	10	12	10	6	4	4	11	7	11	10	14	10	15	16	11	8	9	8	10	10	11	10	14	10	15	16	11	8	9	8	10	10	478150000	535040000	430450000	264480000	403490000	495860000
Q2YN36	CDP-alcohol phosphatidyltransferase:NADH-ubiquinone oxidoreductase, chain 4:CDP-diacylglycerol--glycerol-3-phosphate 3-phosph OS=Brucella abortus (strain 2308) OX=359391 GN=pgsA PE=3 SV=1	pgsA	21.459	22.2	24	5	5	2	2	1	2	2	2	2	3	4	1	2	1	3	2	1	2	2	2	2	3	3	3	2	2	3	2	1	2	2	2	2	3	3	3	2	2	0	0	0	0	591080000	556630000
Q2YN37	ThiamineS OS=Brucella abortus (strain 2308) OX=359391 GN=moaD PE=4 SV=1	moaD	9.4686	90.6	23	6	6	6	1	1	5	0	0	6	0	0	4	0	0	4	4	4	4	3	3	4	3	2	4	2	2	4	4	4	4	3	3	4	3	2	4	2	2	1668300000	0	0	1201100000	0	0
Q2YN38	Molybdopterin biosynthesis MoaE OS=Brucella abortus (strain 2308) OX=359391 GN=moaE PE=4 SV=1	moaE	18.396	83.4	114	11	11	15	7	8	11	6	6	14	6	10	14	9	8	10	7	8	9	6	8	10	6	5	10	8	6	10	7	8	9	6	8	10	6	5	10	8	6	917530000	633930000	575090000	604340000	530100000	421910000
Q2YN39	Uncharacterized protein OS=Brucella abortus (strain 2308) OX=359391 GN=BAB1_0716 PE=4 SV=1	BAB1_0716	28.681	24	0	3	3	0	0	0	0	0	0	0	0	0	0	0	0	2	2	2	3	2	2	1	2	2	2	2	2	2	2	2	3	2	2	1	2	2	2	2	2	0	0	0	0	0	0
Q2YN40	Nucleoside diphosphate kinase OS=Brucella abortus (strain 2308) OX=359391 GN=ndk PE=3 SV=1	ndk	15.278	42.1	459	11	11	56	38	48	49	32	29	29	40	35	37	30	36	10	10	10	11	9	8	9	9	9	9	9	9	10	10	10	11	9	8	9	9	9	9	9	9	21659000000	35549000000	31829000000	29043000000	20125000000	20017000000
Q2YN41	DinB OS=Brucella abortus (strain 2308) OX=359391 GN=BAB1_0714 PE=4 SV=1	BAB1_0714	19.976	58.8	41	8	8	4	2	7	6	4	5	3	0	1	7	1	1	6	2	5	6	5	5	3	1	1	8	1	2	6	2	5	6	5	5	3	1	1	8	1	2	138560000	55619000	36353000	129680000	132460000	99075000
Q2YN42	ATP/GTP-binding site motif A (P-loop):ABC transporter:AAA ATPase OS=Brucella abortus (strain 2308) OX=359391 GN=BAB1_0713 PE=4 SV=1	BAB1_0713	69.553	54.2	150	26	26	17	15	19	10	23	14	13	12	8	4	8	7	19	17	17	16	19	19	18	14	11	10	11	11	19	17	17	16	19	19	18	14	11	10	11	11	695340000	549940000	472750000	546420000	650270000	711520000
Q2YN43	Uncharacterized protein OS=Brucella abortus (strain 2308) OX=359391 GN=BAB1_0712 PE=4 SV=1	BAB1_0712	20.524	59.4	54	8	8	3	5	4	5	5	6	6	5	4	4	3	4	6	6	5	7	7	8	8	6	6	6	6	6	6	6	5	7	7	8	8	6	6	6	6	6	761310000	494670000	475780000	309180000	631110000	613600000
Q2YN44	DNA polymerase III chi subunit, HolC OS=Brucella abortus (strain 2308) OX=359391 GN=BAB1_0711 PE=4 SV=1	BAB1_0711	17.187	55.7	41	7	7	4	3	3	5	1	1	7	4	4	4	1	4	5	6	5	5	3	3	6	5	5	5	3	5	5	6	5	5	3	3	6	5	5	5	3	5	839860000	421640000	720740000	741460000	0	0
Q2YN45	Probable cytosol aminopeptidase OS=Brucella abortus (strain 2308) OX=359391 GN=pepA PE=3 SV=1	pepA	52.545	73.4	846	39	39	101	62	67	56	46	48	73	84	87	56	80	86	35	31	30	33	29	29	35	30	30	33	30	29	35	31	30	33	29	29	35	30	30	33	30	29	20067000000	26527000000	27217000000	12362000000	15574000000	15272000000
Q2YN46	Predicted permease YjgP/YjgQ family OS=Brucella abortus (strain 2308) OX=359391 GN=BAB1_0709 PE=4 SV=1	BAB1_0709	44.723	36.1	43	12	12	9	1	2	4	2	3	11	1	2	5	2	1	9	3	4	8	4	3	7	2	2	8	3	2	9	3	4	8	4	3	7	2	2	8	3	2	289150000	108470000	185840000	152760000	0	148580000
Q2YN47	Predicted permease YjgP/YjgQ family OS=Brucella abortus (strain 2308) OX=359391 GN=BAB1_0708 PE=4 SV=1	BAB1_0708	40.172	27.6	61	9	9	9	4	1	11	5	5	11	3	3	7	1	1	8	3	1	8	6	5	7	4	4	8	1	1	8	3	1	8	6	5	7	4	4	8	1	1	591260000	0	0	304500000	271770000	185980000
Q2YN48	LPS-assembly protein LptD OS=Brucella abortus (strain 2308) OX=359391 GN=lptD PE=3 SV=1	lptD	88.561	52.4	234	40	40	17	20	21	23	21	23	18	22	19	13	20	17	27	27	28	35	32	32	30	29	31	32	30	29	27	27	28	35	32	32	30	29	31	32	30	29	1062000000	2320000000	2471700000	1657400000	4860400000	4575200000
Q2YN49	Peptidyl-prolyl cis-trans isomerase, putative OS=Brucella abortus (strain 2308) OX=359391 GN=BAB1_0706 PE=4 SV=1	BAB1_0706	35.19	69.5	268	24	24	41	14	14	42	27	21	26	17	15	29	11	11	19	19	19	21	20	20	18	16	17	18	16	15	19	19	19	21	20	20	18	16	17	18	16	15	11509000000	3880800000	3747700000	7867400000	3805000000	3916300000
Q2YN50	4-hydroxythreonine-4-phosphate dehydrogenase OS=Brucella abortus (strain 2308) OX=359391 GN=pdxA PE=3 SV=1	pdxA	36.178	76.4	160	19	19	22	10	15	22	13	19	21	5	7	14	5	7	16	13	12	16	13	14	16	8	8	13	9	9	16	13	12	16	13	14	16	8	8	13	9	9	913800000	674310000	612240000	779580000	727010000	722680000
Q2YN51	ETC complex I subunit conserved region OS=Brucella abortus (strain 2308) OX=359391 GN=BAB1_0739 PE=4 SV=1	BAB1_0739	11.954	85.1	189	11	11	21	21	20	21	16	12	17	14	11	12	13	11	10	8	8	9	6	6	9	6	6	10	6	6	10	8	8	9	6	6	9	6	6	10	6	6	4240200000	3782900000	4372500000	2741400000	1598800000	1535000000
Q2YN54	Short-chain dehydrogenase/reductase SDR:Glucose/ribitol dehydrogenase OS=Brucella abortus (strain 2308) OX=359391 GN=BAB1_0736 PE=4 SV=1	BAB1_0736	24.947	69.2	131	16	16	17	8	11	19	8	11	15	7	10	16	4	5	15	12	12	15	13	12	15	12	12	13	10	9	15	12	12	15	13	12	15	12	12	13	10	9	1756100000	917420000	1012100000	2814600000	1337300000	1330900000
Q2YN56	UDP-glucose 4-epimerase OS=Brucella abortus (strain 2308) OX=359391 GN=BAB1_0734 PE=4 SV=1	BAB1_0734	30.907	45	41	12	12	9	1	0	7	2	5	7	0	0	10	0	0	7	2	1	7	3	4	10	1	0	9	0	0	7	2	1	7	3	4	10	1	0	9	0	0	161770000	90070000	0	275370000	89596000	102590000
Q2YN57	Uncharacterized protein OS=Brucella abortus (strain 2308) OX=359391 GN=BAB1_0733 PE=4 SV=1	BAB1_0733	68.266	33.2	158	17	17	9	13	13	13	9	9	12	21	17	10	15	17	13	11	12	16	10	10	13	14	14	14	13	13	13	11	12	16	10	10	13	14	14	14	13	13	512780000	987840000	964900000	856010000	846980000	734660000
Q2YN59	Phosphoribosylformylglycinamidine cyclo-ligase OS=Brucella abortus (strain 2308) OX=359391 GN=purM PE=3 SV=1	purM	37.447	70.5	311	18	18	28	32	26	22	27	26	32	21	27	25	22	23	17	15	16	15	16	16	15	15	15	16	15	14	17	15	16	15	16	16	15	15	15	16	15	14	3021700000	4184800000	3991300000	1890800000	3266500000	3004500000
Q2YN60	Phosphoribosylglycinamide formyltransferase OS=Brucella abortus (strain 2308) OX=359391 GN=purN PE=3 SV=1	purN	19.968	45.5	23	5	5	3	2	3	2	2	2	3	0	0	3	2	1	3	2	2	4	2	2	4	3	2	5	2	2	3	2	2	4	2	2	4	3	2	5	2	2	212210000	63003000	51944000	145440000	87582000	94773000
Q2YN61	Uncharacterized protein OS=Brucella abortus (strain 2308) OX=359391 GN=BAB1_0729 PE=4 SV=1	BAB1_0729	17.65	74.7	78	12	12	6	3	3	10	9	9	3	2	2	14	9	8	9	9	9	12	9	9	9	9	10	10	9	9	9	9	9	12	9	9	9	9	10	10	9	9	725260000	215340000	236770000	5022100000	3650300000	2519200000
Q2YN62	Immunoglobulin/major histocompatibility complex:Prokaryotic molybdopterin oxidoreductase:Molybdopterin oxidoreductase:Molydop OS=Brucella abortus (strain 2308) OX=359391 GN=BAB1_0728 PE=3 SV=1	BAB1_0728	78.252	28.5	29	13	13	7	2	1	8	2	1	7	0	0	0	0	1	9	3	1	7	3	2	10	0	1	1	3	2	9	3	1	7	3	2	10	0	1	1	3	2	193290000	0	0	96858000	0	0
Q2YN64	Ribosomal RNA large subunit methyltransferase J OS=Brucella abortus (strain 2308) OX=359391 GN=rlmJ PE=3 SV=1	rlmJ	32.895	47.6	121	12	12	16	13	12	4	13	12	13	9	8	7	8	6	7	10	10	7	12	11	8	8	9	8	10	8	7	10	10	7	12	11	8	8	9	8	10	8	288940000	485480000	495200000	198790000	327990000	301160000
Q2YN65	Uncharacterized protein OS=Brucella abortus (strain 2308) OX=359391 GN=BAB1_0725 PE=4 SV=1	BAB1_0725	17.172	55.1	128	9	9	10	6	7	17	14	10	8	8	9	11	13	15	9	7	8	8	8	8	8	6	7	7	7	7	9	7	8	8	8	8	8	6	7	7	7	7	426860000	1231900000	1654600000	1261300000	2027700000	2188600000
Q2YN67	Aminoacyl-tRNA synthetase, class I:Glutathione S-transferase, N-terminal OS=Brucella abortus (strain 2308) OX=359391 GN=BAB1_0723 PE=4 SV=1	BAB1_0723	22.722	69.3	160	10	10	17	13	13	16	11	14	10	8	12	21	11	14	8	9	9	10	9	9	8	7	7	10	8	7	8	9	9	10	9	9	8	7	7	10	8	7	1834200000	1330100000	1376800000	1852300000	1031000000	1224100000
Q2YN69	Uncharacterized protein OS=Brucella abortus (strain 2308) OX=359391 GN=BAB1_0751 PE=4 SV=1	BAB1_0751	7.5245	67.7	16	4	4	3	2	2	1	2	1	0	3	2	0	0	0	3	3	3	2	3	3	0	2	1	1	1	1	3	3	3	2	3	3	0	2	1	1	1	1	0	160940000	139140000	0	62935000	59070000
Q2YN70	Uncharacterized protein OS=Brucella abortus (strain 2308) OX=359391 GN=BAB1_0750 PE=4 SV=1	BAB1_0750	68.772	4.2	12	3	3	0	2	3	0	1	2	0	1	1	0	1	1	0	3	3	0	1	2	0	1	1	0	1	1	0	3	3	0	1	2	0	1	1	0	1	1	0	600190000	685540000	0	0	256890000
Q2YN74	Helix-turn-helix motif OS=Brucella abortus (strain 2308) OX=359391 GN=BAB1_0744 PE=4 SV=1	BAB1_0744	29.19	57.2	37	12	12	10	3	4	10	4	6	0	0	0	0	0	0	10	6	6	11	5	6	1	1	2	2	0	0	10	6	6	11	5	6	1	1	2	2	0	0	162260000	63166000	61268000	187390000	76725000	88349000
Q2YN75	GCN5-related N-acetyltransferase OS=Brucella abortus (strain 2308) OX=359391 GN=BAB1_0743 PE=4 SV=1	BAB1_0743	57.734	14.1	14	6	6	2	2	2	0	4	4	0	0	0	0	0	0	2	2	4	2	6	5	0	0	0	2	1	1	2	2	4	2	6	5	0	0	0	2	1	1	51324000	24150000	27377000	38044000	23005000	18717000
Q2YN76	ATP/GTP-binding site motif A (P-loop) OS=Brucella abortus (strain 2308) OX=359391 GN=BAB1_0742 PE=4 SV=1	BAB1_0742	19.102	30.2	12	5	5	0	0	1	3	5	3	0	0	0	0	0	0	1	3	3	3	5	4	0	0	0	0	0	0	1	3	3	3	5	4	0	0	0	0	0	0	0	40227000	0	69626000	57380000	98945000
Q2YN78	Uncharacterized protein OS=Brucella abortus (strain 2308) OX=359391 GN=BAB1_0740 PE=4 SV=1	BAB1_0740	21.882	76	121	15	15	7	20	20	19	17	13	2	6	8	1	4	4	9	12	12	13	13	13	6	7	7	6	6	7	9	12	12	13	13	13	6	7	7	6	6	7	616260000	3970700000	3550700000	2001800000	1820600000	1758600000
Q2YN79	Polyphosphate kinase OS=Brucella abortus (strain 2308) OX=359391 GN=ppk PE=3 SV=1	ppk	84.123	44.2	82	28	28	15	2	2	16	10	13	11	1	1	11	0	0	17	5	5	18	13	14	13	2	2	16	3	2	17	5	5	18	13	14	13	2	2	16	3	2	708300000	18495000	21806000	650770000	122240000	157770000
Q2YN80	Uncharacterized protein OS=Brucella abortus (strain 2308) OX=359391 GN=BAB1_0771 PE=4 SV=1	BAB1_0771	9.2633	94	85	4	4	21	5	10	6	3	4	5	10	10	5	3	3	4	4	4	3	3	2	3	2	3	3	2	2	4	4	4	3	3	2	3	2	3	3	2	2	5549600000	11579000000	12393000000	2836200000	1031000000	905570000
Q2YN81	NAD binding site:Flavoprotein monooxygenase:Adrenodoxin reductase:Aromatic-ring hydroxylase OS=Brucella abortus (strain 2308) OX=359391 GN=BAB1_0770 PE=4 SV=1	BAB1_0770	43.533	60.8	172	22	22	32	6	6	17	11	13	39	6	7	27	3	5	18	5	6	17	11	12	19	7	7	19	7	8	18	5	6	17	11	12	19	7	7	19	7	8	3276500000	788580000	671070000	1084100000	992550000	889660000
Q2YN82	ATP/GTP-binding site motif A (P-loop):ABC transporter:AAA ATPase OS=Brucella abortus (strain 2308) OX=359391 GN=BAB1_0769 PE=4 SV=1	BAB1_0769	28.526	41	21	8	8	3	0	1	5	3	5	0	1	0	3	0	0	4	1	1	5	3	4	2	1	1	3	2	0	4	1	1	5	3	4	2	1	1	3	2	0	56846000	0	0	95642000	0	0
Q2YN86	PA-phosphatase related phosphoesterase OS=Brucella abortus (strain 2308) OX=359391 GN=BAB1_0761 PE=4 SV=1	BAB1_0761	28.013	19.2	10	4	4	3	0	0	0	0	2	0	1	3	0	0	1	3	2	2	2	2	3	2	2	2	0	2	1	3	2	2	2	2	3	2	2	2	0	2	1	120470000	0	0	0	0	58498000
Q2YN87	Cys/Met metabolism pyridoxal-phosphate-dependent enzymes:Cystathionine beta-lyase, bacterial OS=Brucella abortus (strain 2308) OX=359391 GN=BAB1_0760 PE=3 SV=1	BAB1_0760	42.443	57.3	132	16	16	19	6	9	14	13	12	32	3	4	14	2	4	14	7	8	13	10	10	15	6	8	14	6	6	14	7	8	13	10	10	15	6	8	14	6	6	1630800000	310620000	337360000	784920000	434640000	439270000
Q2YN89	Uncharacterized protein OS=Brucella abortus (strain 2308) OX=359391 GN=BAB1_0758 PE=4 SV=1	BAB1_0758	8.2867	76.8	394	4	4	6	22	27	16	32	29	7	42	36	28	76	73	3	2	2	2	2	2	2	2	3	2	3	3	3	2	2	2	2	2	2	2	3	2	3	3	1593300000	12958000000	11443000000	13536000000	7623400000	11148000000
Q2YN91	Uncharacterized protein OS=Brucella abortus (strain 2308) OX=359391 GN=BAB1_0756 PE=4 SV=1	BAB1_0756	31.793	29.2	7	6	6	3	0	0	0	0	0	2	0	0	2	0	0	4	0	0	2	1	1	3	0	1	2	1	1	4	0	0	2	1	1	3	0	1	2	1	1	64893000	0	0	49510000	0	0
Q2YN92	Riboflavin synthase OS=Brucella abortus (strain 2308) OX=359391 GN=ribE PE=1 SV=1	ribE	22.223	54	153	12	12	16	4	4	33	10	16	15	5	3	33	6	8	10	5	5	12	7	8	12	6	5	12	8	8	10	5	5	12	7	8	12	6	5	12	8	8	1535600000	516870000	580420000	8364700000	3590200000	3605200000
Q2YN93	Riboflavin biosynthesis protein RibD OS=Brucella abortus (strain 2308) OX=359391 GN=ribD PE=3 SV=1	ribD	39.321	58.7	126	23	23	6	1	1	36	14	17	7	0	1	32	6	5	14	2	3	18	17	17	12	2	3	20	7	8	14	2	3	18	17	17	12	2	3	20	7	8	112880000	47941000	97791000	2603000000	1049800000	1168600000
Q2YN94	Transcriptional repressor NrdR OS=Brucella abortus (strain 2308) OX=359391 GN=nrdR PE=3 SV=1	nrdR	17.933	64.6	439	11	11	50	28	25	20	21	24	56	51	55	30	41	38	11	10	10	10	10	11	11	10	11	10	10	10	11	10	10	10	10	11	11	10	11	10	10	10	12731000000	8301200000	7869200000	9256800000	3943100000	3723200000
Q2YN95	Serine hydroxymethyltransferase OS=Brucella abortus (strain 2308) OX=359391 GN=glyA PE=3 SV=1	glyA	47.16	58.2	281	29	29	40	21	22	22	21	19	32	19	18	30	17	20	27	25	25	25	23	25	26	19	21	26	21	21	27	25	25	25	23	25	26	19	21	26	21	21	10097000000	11672000000	11822000000	5628300000	5404700000	5353900000
Q2YN97	Putative peptidoglycan binding domain 1:Twin-arginine translocation pathway signal OS=Brucella abortus (strain 2308) OX=359391 GN=BAB1_0785 PE=4 SV=1	BAB1_0785	48.194	62.4	138	23	23	11	14	11	14	19	23	9	3	2	6	13	13	18	19	19	16	22	22	16	8	6	15	15	16	18	19	19	16	22	22	16	8	6	15	15	16	1022500000	1315100000	1517800000	3788300000	4042500000	4159300000
Q2YN99	Bacterial regulatory protein, MarR family OS=Brucella abortus (strain 2308) OX=359391 GN=BAB1_0783 PE=4 SV=1	BAB1_0783	22.897	33.2	8	7	7	1	1	1	3	2	0	0	0	0	0	0	0	4	3	3	5	3	3	0	2	0	1	0	1	4	3	3	5	3	3	0	2	0	1	0	1	56523000	0	0	179190000	0	0
Q2YNA1	Enoyl-CoA hydratase/isomerase OS=Brucella abortus (strain 2308) OX=359391 GN=BAB1_0781 PE=4 SV=1	BAB1_0781	37.801	67.9	258	18	18	26	31	21	16	20	17	19	19	22	26	25	16	15	14	14	14	15	14	15	14	15	13	14	13	15	14	14	14	15	14	15	14	15	13	14	13	2963200000	6070700000	6018500000	2238300000	4133400000	4108200000
Q2YNA2	Delta-aminolevulinic acid dehydratase OS=Brucella abortus (strain 2308) OX=359391 GN=hemB PE=3 SV=1	hemB	38.068	74.2	375	22	22	41	26	24	21	27	23	46	37	34	27	38	31	21	18	18	17	18	18	19	17	17	20	18	18	21	18	18	17	18	18	19	17	17	20	18	18	8046000000	4445200000	4062800000	3386600000	2843200000	2727000000
Q2YNA3	Uncharacterized protein OS=Brucella abortus (strain 2308) OX=359391 GN=BAB1_0779 PE=4 SV=1	BAB1_0779	17.447	26.3	32	4	4	4	1	0	3	2	1	9	2	3	6	0	1	4	2	0	3	3	3	4	2	2	4	0	1	4	2	0	3	3	3	4	2	2	4	0	1	146240000	0	0	217010000	131440000	178660000
Q2YNA4	Aspartate/glutamate leucyltransferase OS=Brucella abortus (strain 2308) OX=359391 GN=bpt PE=3 SV=1	bpt	28.714	55.8	48	12	12	18	3	4	7	6	6	2	0	0	2	0	0	9	3	3	9	7	6	5	0	3	4	0	1	9	3	3	9	7	6	5	0	3	4	0	1	603050000	89714000	38813000	342560000	195030000	350030000
Q2YNA5	DNA topoisomerase 4 subunit A OS=Brucella abortus (strain 2308) OX=359391 GN=parC PE=3 SV=1	parC	86.383	61.6	464	46	45	53	41	40	37	46	46	41	28	33	36	32	31	38	33	34	35	33	34	33	30	32	34	28	28	37	32	33	34	32	33	32	29	31	33	27	27	3171000000	2602200000	2571600000	2816800000	3090500000	3284500000
Q2YNA6	Uncharacterized protein OS=Brucella abortus (strain 2308) OX=359391 GN=BAB1_0776 PE=4 SV=1	BAB1_0776	42.738	68.6	167	26	26	16	15	15	22	14	15	4	11	14	7	19	15	24	20	23	25	20	22	9	17	18	19	21	22	24	20	23	25	20	22	9	17	18	19	21	22	1412500000	3101700000	2703700000	2955000000	1686200000	1921000000
Q2YNA7	Aspartate--tRNA(Asp/Asn) ligase OS=Brucella abortus (strain 2308) OX=359391 GN=aspS PE=3 SV=1	aspS	67.254	65.5	456	38	38	61	35	29	50	42	43	61	22	18	58	21	16	33	28	27	33	30	31	33	20	18	32	19	15	33	28	27	33	30	31	33	20	18	32	19	15	8747800000	4324800000	4048400000	4813500000	10120000000	10138000000
Q2YNA8	Ribonuclease D OS=Brucella abortus (strain 2308) OX=359391 GN=rnd PE=3 SV=1	rnd	43.2	45.5	325	18	18	22	29	23	26	27	26	26	31	30	31	28	26	14	15	15	16	15	15	15	16	16	15	15	15	14	15	15	16	15	15	15	16	16	15	15	15	2389100000	4205100000	4295500000	2257500000	2580900000	2545600000
Q2YNA9	Lipocalin-related protein and Bos/Can/Equ allergen:Ppx/GppA phosphatase OS=Brucella abortus (strain 2308) OX=359391 GN=BAB1_0773 PE=4 SV=1	BAB1_0773	55.838	67	143	25	25	24	7	7	12	10	12	30	3	4	25	5	4	19	9	8	17	12	14	18	7	7	18	7	7	19	9	8	17	12	14	18	7	7	18	7	7	935590000	246670000	227070000	944210000	504790000	577850000
Q2YNB0	Heme A synthase OS=Brucella abortus (strain 2308) OX=359391 GN=ctaA PE=3 SV=1	ctaA	40.048	19	51	6	6	5	4	4	1	4	4	7	5	6	5	3	3	2	3	3	2	5	3	2	5	4	4	3	4	2	3	3	2	5	3	2	5	4	4	3	4	121670000	28666000	29969000	34425000	48963000	40817000
Q2YNB2	Conserved domain protein OS=Brucella abortus (strain 2308) OX=359391 GN=BAB1_0805 PE=4 SV=1	BAB1_0805	23.495	19.5	27	3	3	4	2	2	2	2	2	2	2	2	3	2	2	3	3	2	3	2	3	3	3	2	3	3	2	3	3	2	3	2	3	3	3	2	3	3	2	103310000	78613000	81491000	152190000	101360000	118870000
Q2YNB3	Polysaccharide export protein OS=Brucella abortus (strain 2308) OX=359391 GN=BAB1_0804 PE=4 SV=1	BAB1_0804	21.186	65.1	134	11	11	9	11	15	13	15	12	7	12	11	15	7	7	6	9	9	8	10	9	5	8	7	7	7	9	6	9	9	8	10	9	5	8	7	7	7	9	694160000	2013900000	1950400000	1433800000	1905900000	1578500000
Q2YNB5	Bacterial sugar transferase OS=Brucella abortus (strain 2308) OX=359391 GN=BAB1_0802 PE=4 SV=1	BAB1_0802	57.667	28.5	29	12	12	14	0	0	2	0	0	10	1	0	2	0	0	12	0	0	4	0	0	9	1	0	4	0	0	12	0	0	4	0	0	9	1	0	4	0	0	350260000	0	0	74921000	0	0
Q2YNB7	Bacterial regulatory protein, MerR family OS=Brucella abortus (strain 2308) OX=359391 GN=BAB1_0800 PE=4 SV=1	BAB1_0800	20.41	69.4	132	16	16	18	6	7	21	6	6	13	8	9	21	8	9	13	7	8	15	7	7	12	8	8	15	7	7	13	7	8	15	7	7	12	8	8	15	7	7	2542000000	2019700000	1797200000	2382900000	974510000	962030000
Q2YNB8	Integration host factor subunit alpha OS=Brucella abortus (strain 2308) OX=359391 GN=ihfA PE=3 SV=1	ihfA	11.972	43	154	7	7	12	12	10	15	9	7	15	17	14	15	15	13	4	6	6	5	6	5	4	5	5	5	6	6	4	6	6	5	6	5	4	5	5	5	6	6	6196100000	6459200000	5765500000	11153000000	4231000000	3648200000
Q2YNB9	3-oxoacyl-[acyl-carrier-protein] synthase 3 OS=Brucella abortus (strain 2308) OX=359391 GN=fabH PE=3 SV=1	fabH	34.448	51.1	164	15	15	20	11	12	18	20	16	20	10	9	21	3	4	13	10	10	12	12	12	13	8	8	12	3	3	13	10	10	12	12	12	13	8	8	12	3	3	2139200000	754220000	947790000	2085000000	1394200000	1239800000
Q2YNC0	Phosphate acyltransferase OS=Brucella abortus (strain 2308) OX=359391 GN=plsX PE=3 SV=1	plsX	36.969	70.5	236	19	19	21	20	18	17	21	20	14	17	25	23	20	20	16	12	13	17	13	13	16	10	13	18	10	10	16	12	13	17	13	13	16	10	13	18	10	10	1067000000	1507700000	1274300000	919270000	1378100000	1341500000
Q2YNC1	Uncharacterized protein OS=Brucella abortus (strain 2308) OX=359391 GN=BAB1_0796 PE=4 SV=1	BAB1_0796	20.354	31.9	100	5	5	6	10	11	5	7	9	6	15	12	2	7	10	4	4	4	4	4	4	4	5	4	4	4	5	4	4	4	4	4	4	4	5	4	4	4	5	671630000	1067900000	1106500000	905510000	482590000	681820000
Q2YNC2	Ubiquinol-cytochrome C chaperone OS=Brucella abortus (strain 2308) OX=359391 GN=BAB1_0795 PE=4 SV=1	BAB1_0795	20.732	47.3	37	6	6	5	2	3	6	3	4	3	3	2	3	2	1	6	4	4	5	4	5	5	3	2	5	3	3	6	4	4	5	4	5	5	3	2	5	3	3	430240000	80896000	113740000	342270000	282640000	258250000
Q2YNC3	SmpA/OmlA OS=Brucella abortus (strain 2308) OX=359391 GN=BAB1_0794 PE=4 SV=1	BAB1_0794	18.683	40.1	69	9	9	5	4	4	14	5	5	9	3	3	10	3	4	8	6	7	9	6	6	9	6	5	8	5	5	8	6	7	9	6	6	9	6	5	8	5	5	1927600000	2847900000	2840100000	3329000000	1579200000	1573000000
Q2YNC4	K(+)-insensitive pyrophosphate-energized proton pump OS=Brucella abortus (strain 2308) OX=359391 GN=hppA PE=3 SV=1	hppA	73.34	20.2	121	17	17	13	3	3	11	11	11	16	9	9	18	8	9	11	6	5	11	13	14	13	14	12	14	12	14	11	6	5	11	13	14	13	14	12	14	12	14	848910000	88389000	90430000	1401500000	772070000	785740000
Q2YNC5	Transcription antitermination protein NusB OS=Brucella abortus (strain 2308) OX=359391 GN=nusB PE=3 SV=1	nusB	18.951	60.8	144	13	13	11	10	12	20	10	12	12	8	9	13	13	14	12	9	9	12	9	9	10	9	9	10	9	10	12	9	9	12	9	9	10	9	9	10	9	10	1515300000	1594200000	1499700000	2823000000	1368100000	1376500000
Q2YNC6	6,7-dimethyl-8-ribityllumazine synthase 1 OS=Brucella abortus (strain 2308) OX=359391 GN=ribH1 PE=1 SV=1	ribH1	16.791	52.9	125	5	5	6	11	10	8	13	13	7	11	12	10	13	11	4	4	4	4	5	4	4	4	4	4	4	4	4	4	4	4	5	4	4	4	4	4	4	4	1277300000	2019400000	1785700000	2971500000	2227300000	2833000000
Q2YNC7	NADH-quinone oxidoreductase subunit C OS=Brucella abortus (strain 2308) OX=359391 GN=nuoC PE=3 SV=1	nuoC	23.309	65.3	276	16	16	40	21	16	33	16	20	25	16	19	34	19	17	14	10	10	14	10	10	13	10	9	13	9	9	14	10	10	14	10	10	13	10	9	13	9	9	7125700000	10534000000	9633200000	6817800000	5641300000	5387400000
Q2YNC8	NADH-quinone oxidoreductase subunit B OS=Brucella abortus (strain 2308) OX=359391 GN=nuoB PE=3 SV=1	nuoB	21.036	49.7	66	7	7	14	2	3	9	7	9	9	1	1	9	1	1	7	5	3	6	5	5	7	4	4	7	4	4	7	5	3	6	5	5	7	4	4	7	4	4	790990000	48367000	0	411200000	559020000	524160000
Q2YNC9	NADH-quinone oxidoreductase subunit A OS=Brucella abortus (strain 2308) OX=359391 GN=nuoA PE=3 SV=1	nuoA	13.796	12.4	0	1	1	0	0	0	0	0	0	0	0	0	0	0	0	1	1	1	1	1	1	1	1	1	1	1	1	1	1	1	1	1	1	1	1	1	1	1	1	0	0	0	0	0	0
Q2YND2	Uncharacterized protein OS=Brucella abortus (strain 2308) OX=359391 GN=BAB1_0819 PE=4 SV=1	BAB1_0819	14.511	60.9	51	7	7	5	4	2	6	4	4	6	6	4	6	3	1	5	5	5	5	5	6	6	4	5	6	4	3	5	5	5	5	5	6	6	4	5	6	4	3	179390000	288510000	403950000	243890000	192480000	197950000
Q2YND4	Uncharacterized protein OS=Brucella abortus (strain 2308) OX=359391 GN=BAB1_0817 PE=4 SV=1	BAB1_0817	14.443	84	222	13	13	25	24	34	14	19	20	17	13	20	11	13	12	12	10	10	10	9	9	11	8	8	9	10	8	12	10	10	10	9	9	11	8	8	9	10	8	2001300000	3838100000	3637300000	1960200000	2265900000	2231600000
Q2YND5	Uncharacterized protein OS=Brucella abortus (strain 2308) OX=359391 GN=BAB1_0816 PE=4 SV=1	BAB1_0816	19.11	39.1	25	6	6	4	2	2	5	3	3	1	1	1	2	0	1	4	3	3	4	4	4	2	2	2	2	1	2	4	3	3	4	4	4	2	2	2	2	1	2	0	50284000	56443000	0	23081000	114040000
Q2YND6	Cys/Met metabolism pyridoxal-phosphate-dependent enzymes:O-acetylhomoserine/O-acetylserine sulfhydrylase OS=Brucella abortus (strain 2308) OX=359391 GN=BAB1_0813 PE=3 SV=1	BAB1_0813	45.722	60.2	374	24	24	35	22	25	50	34	42	40	12	16	54	23	21	20	18	20	20	20	21	20	15	14	20	16	16	20	18	20	20	20	21	20	15	14	20	16	16	4767200000	3711000000	3938300000	8612300000	9987500000	9978100000
Q2YND8	50S ribosomal protein L13 OS=Brucella abortus (strain 2308) OX=359391 GN=rplM PE=3 SV=1	rplM	17.301	68.2	91	12	12	16	8	9	15	10	7	7	1	1	10	4	3	10	7	6	11	6	6	8	6	5	10	6	6	10	7	6	11	6	6	8	6	5	10	6	6	2854500000	2039800000	1905600000	6168900000	1350700000	1405700000
Q2YND9	30S ribosomal protein S9 OS=Brucella abortus (strain 2308) OX=359391 GN=rpsI PE=3 SV=1	rpsI	17.173	81.6	186	14	14	22	25	21	15	14	17	14	15	12	11	10	10	10	13	12	10	12	12	9	9	9	10	9	9	10	13	12	10	12	12	9	9	9	10	9	9	16690000000	35046000000	34474000000	15335000000	19987000000	20374000000
Q2YNE0	Putative agmatinase:Arginase/agmatinase/formiminoglutamase OS=Brucella abortus (strain 2308) OX=359391 GN=BAB1_0809 PE=3 SV=1	BAB1_0809	34.253	57.3	52	15	15	15	4	3	3	4	6	11	0	1	1	1	3	12	5	5	8	5	7	12	1	2	7	2	3	12	5	5	8	5	7	12	1	2	7	2	3	819150000	177190000	103790000	193150000	274800000	342790000
Q2YNE1	N-acetyl-gamma-glutamyl-phosphate reductase OS=Brucella abortus (strain 2308) OX=359391 GN=argC PE=3 SV=1	argC	33.796	72.6	347	19	19	23	39	27	24	29	28	19	31	29	29	34	35	17	17	16	17	17	17	17	17	17	18	17	17	17	17	16	17	17	17	17	17	17	18	17	17	2988700000	9161000000	9774000000	3311300000	6725600000	5691500000
Q2YNE2	Uncharacterized protein OS=Brucella abortus (strain 2308) OX=359391 GN=BAB1_0843 PE=4 SV=1	BAB1_0843	46.178	46	137	18	18	33	4	4	9	9	12	32	5	6	15	3	5	17	7	10	12	12	13	18	8	10	14	8	9	17	7	10	12	12	13	18	8	10	14	8	9	2663700000	365130000	298980000	876560000	678160000	649280000
Q2YNE3	Proline--tRNA ligase OS=Brucella abortus (strain 2308) OX=359391 GN=proS PE=3 SV=1	proS	49.506	77.4	400	29	29	58	26	19	46	35	30	60	18	16	60	15	17	27	22	22	27	24	24	27	19	19	27	19	16	27	22	22	27	24	24	27	19	19	27	19	16	13651000000	2807700000	2795600000	6604800000	6188300000	6308500000
Q2YNE6	Uncharacterized protein OS=Brucella abortus (strain 2308) OX=359391 GN=BAB1_0839 PE=4 SV=1	BAB1_0839	9.9946	13.5	3	1	1	0	1	0	0	0	0	0	1	1	0	0	0	0	1	0	0	1	0	0	1	1	0	0	0	0	1	0	0	1	0	0	1	1	0	0	0	0	0	0	0	0	0
Q2YNE7	Glyoxalase/Bleomycin resistance protein/dioxygenase domain OS=Brucella abortus (strain 2308) OX=359391 GN=BAB1_0838 PE=4 SV=1	BAB1_0838	14.335	69.4	93	7	7	12	5	4	15	5	6	11	5	5	13	6	6	6	3	3	5	4	4	6	4	4	5	4	4	6	3	3	5	4	4	6	4	4	5	4	4	1494100000	873170000	845690000	1477200000	862370000	627180000
Q2YNE8	Beta-lactamase-like OS=Brucella abortus (strain 2308) OX=359391 GN=BAB1_0837 PE=4 SV=1	BAB1_0837	61.271	65.1	218	27	27	36	13	10	24	18	20	29	11	6	28	11	12	21	13	9	18	12	14	19	9	9	19	10	10	21	13	9	18	12	14	19	9	9	19	10	10	1846500000	1276100000	1512000000	2260700000	2037500000	2305300000
Q2YNE9	Biotin protein ligase, C-terminal:Biotin/lipoate A/B protein ligase domain:Biotin--acetyl-CoA-carboxylase ligase OS=Brucella abortus (strain 2308) OX=359391 GN=BAB1_0836 PE=4 SV=1	BAB1_0836	28.33	31.3	39	6	6	8	1	1	5	5	6	6	0	2	4	0	1	6	4	3	5	5	6	6	2	3	4	2	3	6	4	3	5	5	6	6	2	3	4	2	3	358150000	59737000	81112000	277980000	163120000	202310000
Q2YNF0	NADH-quinone oxidoreductase subunit N OS=Brucella abortus (strain 2308) OX=359391 GN=nuoN PE=3 SV=1	nuoN	50.701	5.4	17	3	3	3	1	1	3	1	1	2	1	1	1	1	1	2	1	1	2	1	1	2	1	1	2	1	1	2	1	1	2	1	1	2	1	1	2	1	1	167180000	0	0	188020000	0	0
Q2YNF1	NADH/Ubiquinone/plastoquinone (Complex I):NADH-ubiquinone oxidoreductase, chain 4 OS=Brucella abortus (strain 2308) OX=359391 GN=nuoM PE=4 SV=1	nuoM	55.399	5.6	30	4	4	2	2	3	2	3	3	2	3	2	3	3	2	3	2	2	3	2	2	2	3	2	3	2	2	3	2	2	3	2	2	2	3	2	3	2	2	131460000	73539000	77919000	113120000	265640000	278400000
Q2YNF2	NADH-Ubiquinone oxidoreductase (Complex I), chain 5/L, N-terminal:NADH/Ubiquinone/plastoquinone (Complex I):NADH-ubiquinone o OS=Brucella abortus (strain 2308) OX=359391 GN=BAB1_0833 PE=4 SV=1	BAB1_0833	72.806	10.3	30	6	6	2	2	2	2	2	2	3	3	3	3	3	3	5	3	4	3	5	5	4	4	5	3	4	4	5	3	4	3	5	5	4	4	5	3	4	4	510700000	108820000	108380000	1012500000	306520000	306360000
Q2YNF3	NADH-quinone oxidoreductase subunit K OS=Brucella abortus (strain 2308) OX=359391 GN=nuoK PE=3 SV=1	nuoK	10.942	11.8	5	1	1	0	1	1	0	1	1	0	0	0	0	1	0	0	1	1	0	1	1	0	0	0	0	1	1	0	1	1	0	1	1	0	0	0	0	1	1	0	0	0	0	0	0
Q2YNF4	Photosynthetic reaction centre protein:NADH-ubiquinone/plastoquinone oxidoreductase, chain 6 OS=Brucella abortus (strain 2308) OX=359391 GN=nuoJ PE=3 SV=1	nuoJ	22.231	16.6	40	5	5	7	2	3	2	2	2	6	3	5	4	2	2	4	2	2	3	2	2	5	2	2	4	2	2	4	2	2	3	2	2	5	2	2	4	2	2	1331600000	211680000	134860000	1409200000	617960000	597210000
Q2YNF5	NADH-quinone oxidoreductase subunit I OS=Brucella abortus (strain 2308) OX=359391 GN=nuoI PE=3 SV=1	nuoI	18.519	79.1	189	14	14	21	14	17	18	14	13	12	18	18	8	20	16	10	11	13	11	12	13	10	10	11	10	9	9	10	11	13	11	12	13	10	10	11	10	9	9	4189700000	4342100000	3808500000	3893100000	2386300000	2469200000
Q2YNF6	NADH-quinone oxidoreductase subunit H OS=Brucella abortus (strain 2308) OX=359391 GN=nuoH PE=3 SV=1	nuoH	38.428	11.2	30	5	5	6	0	0	3	4	3	3	3	2	2	2	2	4	0	1	4	2	3	3	2	2	4	2	2	4	0	1	4	2	3	3	2	2	4	2	2	64448000	0	0	41080000	183750000	122760000
Q2YNF7	NADH-quinone oxidoreductase OS=Brucella abortus (strain 2308) OX=359391 GN=nuoG PE=3 SV=1	nuoG	74.515	72	737	48	48	115	59	54	75	75	61	65	47	45	54	44	43	46	38	38	45	40	39	44	40	39	41	39	38	46	38	38	45	40	39	44	40	39	41	39	38	25795000000	13552000000	14603000000	15677000000	14201000000	14615000000
Q2YNF8	NADH-quinone oxidoreductase subunit F OS=Brucella abortus (strain 2308) OX=359391 GN=BAB1_0827 PE=3 SV=1	BAB1_0827	48.022	69.9	322	30	30	63	27	32	27	33	27	44	15	14	16	12	12	27	18	19	25	21	21	26	15	11	20	18	14	27	18	19	25	21	21	26	15	11	20	18	14	7271200000	2693400000	3026400000	3884100000	4053000000	4161800000
Q2YNF9	NADH dehydrogenase (Ubiquinone), 24 kDa subunit OS=Brucella abortus (strain 2308) OX=359391 GN=nuoE PE=4 SV=1	nuoE	25.911	88.2	381	18	18	58	37	27	42	29	27	32	29	26	26	26	22	17	12	13	17	13	12	16	10	10	17	9	9	17	12	13	17	13	12	16	10	10	17	9	9	6450700000	12281000000	13168000000	6241200000	6630500000	6485000000
Q2YNG0	NADH-quinone oxidoreductase subunit D OS=Brucella abortus (strain 2308) OX=359391 GN=nuoD PE=3 SV=1	nuoD	45.026	75	389	27	27	63	28	30	43	40	31	42	15	18	42	22	15	27	22	21	25	21	21	24	17	18	23	19	19	27	22	21	25	21	21	24	17	18	23	19	19	11588000000	8514500000	9968700000	8711600000	9011900000	9565100000
Q2YNG1	Phosphoribosylaminoimidazole-succinocarboxamide synthase OS=Brucella abortus (strain 2308) OX=359391 GN=purC PE=3 SV=1	purC	28.936	64.6	274	21	21	31	25	23	17	19	18	25	26	22	22	24	22	17	19	18	17	19	17	18	19	18	16	19	19	17	19	18	17	19	17	18	19	18	16	19	19	6921400000	8247500000	7840400000	4459400000	3575600000	4175800000
Q2YNG2	Phosphoribosylformylglycinamidine synthase subunit PurS OS=Brucella abortus (strain 2308) OX=359391 GN=purS PE=3 SV=1	purS	8.3796	55	207	4	4	14	26	20	16	15	16	15	19	21	9	19	17	4	4	4	4	4	3	4	4	4	4	4	4	4	4	4	4	4	3	4	4	4	4	4	4	3552000000	8367300000	8611300000	3572200000	2893700000	3730300000
Q2YNG3	Phosphoribosylformylglycinamidine synthase subunit PurQ OS=Brucella abortus (strain 2308) OX=359391 GN=purQ PE=3 SV=1	purQ	23.767	62.8	81	13	13	14	4	4	12	7	6	11	5	5	6	4	3	13	6	6	13	10	10	12	7	9	11	8	7	13	6	6	13	10	10	12	7	9	11	8	7	1306400000	224060000	320650000	1268600000	462390000	512730000
Q2YNG4	Glutathione S-transferase, N-terminal:Glutathione S-transferase, C-terminal OS=Brucella abortus (strain 2308) OX=359391 GN=BAB1_0859 PE=4 SV=1	BAB1_0859	24.379	57.2	186	16	16	16	13	14	16	9	9	27	18	19	12	16	17	15	11	13	15	13	12	15	12	10	15	10	11	15	11	13	15	13	12	15	12	10	15	10	11	3065300000	2949500000	3293300000	1699500000	1497600000	1294200000
Q2YNG5	Lipoprotein, putative OS=Brucella abortus (strain 2308) OX=359391 GN=BAB1_0858 PE=4 SV=1	BAB1_0858	14.221	72.9	65	9	9	0	14	14	2	9	9	2	4	4	2	3	2	4	9	9	4	8	8	5	5	7	5	6	5	4	9	9	4	8	8	5	5	7	5	6	5	155260000	757470000	827480000	0	279220000	302470000
Q2YNG6	Phosphoribosylformylglycinamidine synthase subunit PurL OS=Brucella abortus (strain 2308) OX=359391 GN=purL PE=3 SV=1	purL	79.147	79.2	668	45	45	78	58	67	48	45	54	67	48	42	47	56	58	39	36	36	38	33	34	40	29	28	37	34	32	39	36	36	38	33	34	40	29	28	37	34	32	8850700000	10937000000	11601000000	5166300000	9313300000	9094100000
Q2YNG7	ATP/GTP-binding site motif A (P-loop):BolA-like protein OS=Brucella abortus (strain 2308) OX=359391 GN=BAB1_0856 PE=3 SV=1	BAB1_0856	8.3714	84.4	114	5	5	8	13	11	4	7	4	10	13	11	14	10	9	4	4	4	4	4	3	5	5	5	4	5	5	4	4	4	4	4	3	5	5	5	4	5	5	8858300000	1556900000	1322300000	2361800000	595300000	629240000
Q2YNG8	Glutaredoxin OS=Brucella abortus (strain 2308) OX=359391 GN=BAB1_0855 PE=3 SV=1	BAB1_0855	14.163	44.6	105	7	7	11	8	10	7	5	10	8	13	9	10	7	7	4	7	7	4	6	6	5	7	7	4	6	6	4	7	7	4	6	6	5	7	7	4	6	6	8787600000	13494000000	14525000000	7484800000	4979000000	5353900000
Q2YNG9	Tetracycline resistance protein TetB:Drug resistance transporter Bcr/CflA subfamily:General substrate transporter:Major facil OS=Brucella abortus (strain 2308) OX=359391 GN=BAB1_0854 PE=4 SV=1	BAB1_0854	45.167	9.5	17	4	4	2	1	1	0	1	3	2	1	1	0	2	3	2	1	1	2	2	2	3	1	1	1	2	3	2	1	1	2	2	2	3	1	1	1	2	3	61997000	0	0	93869000	0	33453000
Q2YNH0	Inositol phosphatase/fructose-1,6-bisphosphatase:Inositol monophosphatase OS=Brucella abortus (strain 2308) OX=359391 GN=BAB1_0853 PE=4 SV=1	BAB1_0853	29.956	52.4	66	9	9	17	2	1	9	1	3	12	2	1	15	2	1	8	5	4	8	4	4	9	3	3	9	2	3	8	5	4	8	4	4	9	3	3	9	2	3	476400000	169140000	152700000	497350000	257030000	271320000
Q2YNH1	tRNA-cytidine(32) 2-sulfurtransferase OS=Brucella abortus (strain 2308) OX=359391 GN=ttcA PE=3 SV=1	ttcA	33.259	58.7	87	16	16	7	9	13	9	7	7	1	7	8	2	9	8	6	11	11	8	10	10	2	7	8	3	9	11	6	11	11	8	10	10	2	7	8	3	9	11	378420000	421520000	472050000	253990000	218450000	215110000
Q2YNH2	30S ribosomal protein S4 OS=Brucella abortus (strain 2308) OX=359391 GN=rpsD PE=3 SV=1	rpsD	23.566	82	281	29	29	46	23	23	47	34	29	16	9	7	27	11	9	23	22	20	23	22	21	21	14	15	23	14	14	23	22	20	23	22	21	21	14	15	23	14	14	20733000000	15460000000	19644000000	34328000000	22500000000	23849000000
Q2YNH3	Uncharacterized protein OS=Brucella abortus (strain 2308) OX=359391 GN=BAB1_0847 PE=4 SV=1	BAB1_0847	14.831	54.7	110	10	10	21	8	9	16	7	8	10	4	3	18	3	3	9	7	7	10	7	8	9	7	7	9	5	6	9	7	7	10	7	8	9	7	7	9	5	6	4940000000	2530300000	2269700000	4133500000	1512500000	1346400000
Q2YNH4	Uncharacterized protein OS=Brucella abortus (strain 2308) OX=359391 GN=BAB1_0846 PE=4 SV=1	BAB1_0846	7.077	76.9	66	9	9	7	3	1	7	0	0	8	7	7	14	6	6	6	5	5	5	2	1	6	7	7	7	6	6	6	5	5	5	2	1	6	7	7	7	6	6	905310000	172840000	166770000	495850000	182000000	0
Q2YNH5	DNA-directed DNA polymerase OS=Brucella abortus (strain 2308) OX=359391 GN=BAB1_0845 PE=4 SV=1	BAB1_0845	128.72	39.6	159	38	38	30	16	22	13	22	24	8	8	8	2	2	4	31	19	23	22	27	25	18	8	6	8	5	8	31	19	23	22	27	25	18	8	6	8	5	8	1181300000	258510000	350070000	406120000	508090000	530340000
Q2YNH6	Lipoprotein-releasing system ATP-binding protein LolD OS=Brucella abortus (strain 2308) OX=359391 GN=lolD PE=3 SV=1	lolD	24.929	45.4	157	12	12	17	10	13	10	9	9	18	14	16	20	10	11	9	8	8	8	6	7	9	9	10	8	8	9	9	8	8	8	6	7	9	9	10	8	8	9	2663400000	1873800000	1800100000	1756400000	880460000	1032500000
Q2YNH7	Solute-binding protein/glutamate receptor:Ionotropic glutamate receptor:Bacterial extracellular solute-binding protein, family 3 OS=Brucella abortus (strain 2308) OX=359391 GN=BAB1_0881 PE=3 SV=1	BAB1_0881	30.853	66.7	197	18	18	9	18	28	10	13	15	10	21	22	10	20	21	16	14	14	15	13	14	13	13	14	14	14	13	16	14	14	15	13	14	13	13	14	14	14	13	561700000	2558000000	2302000000	847100000	1279500000	1368000000
Q2YNH8	Haloacid dehalogenase/epoxide hydrolase:Haloacid dehalogenase-like hydrolase:HAD-superfamily hydrolase, subfamily IIB:HAD-sup OS=Brucella abortus (strain 2308) OX=359391 GN=BAB1_0880 PE=4 SV=1	BAB1_0880	24.56	70.9	180	15	15	29	10	11	20	13	14	28	7	10	26	6	6	13	9	10	13	11	11	15	8	9	14	8	5	13	9	10	13	11	11	15	8	9	14	8	5	2385300000	740280000	677710000	1829200000	1404200000	1251000000
Q2YNH9	Amidohydrolase OS=Brucella abortus (strain 2308) OX=359391 GN=phnM PE=4 SV=1	phnM	41.335	45.6	121	18	18	14	10	9	7	11	7	10	11	14	6	11	11	15	11	11	12	10	9	11	11	11	13	9	9	15	11	11	12	10	9	11	11	11	13	9	9	305960000	413140000	465570000	332400000	407350000	405370000
Q2YNI0	Uncharacterized protein OS=Brucella abortus (strain 2308) OX=359391 GN=BAB1_0878 PE=4 SV=1	BAB1_0878	27.504	32.1	26	8	8	3	2	4	2	3	5	4	1	0	2	0	0	7	3	4	5	4	4	5	1	0	4	0	0	7	3	4	5	4	4	5	1	0	4	0	0	132080000	47103000	44730000	88610000	60268000	57826000
Q2YNI1	Aldose 1-epimerase OS=Brucella abortus (strain 2308) OX=359391 GN=galM PE=3 SV=1	galM	37.275	68.2	129	15	15	11	14	8	17	16	8	15	6	3	20	6	5	13	10	10	14	12	11	15	7	7	14	9	9	13	10	10	14	12	11	15	7	7	14	9	9	881410000	328330000	377890000	714820000	624730000	590800000
Q2YNI3	Acyl carrier protein (ACP):Phosphopantetheine attachment site:Phosphopantetheine-binding domain OS=Brucella abortus (strain 2308) OX=359391 GN=BAB1_0874 PE=4 SV=1	BAB1_0874	10.361	61.3	97	8	8	11	12	7	6	3	5	7	14	14	2	7	9	5	7	7	5	6	5	6	7	7	6	7	6	5	7	7	5	6	5	6	7	7	6	7	6	7883700000	8004900000	5475400000	9320600000	2000200000	2614000000
Q2YNI4	Beta-ketoacyl synthase OS=Brucella abortus (strain 2308) OX=359391 GN=BAB1_0873 PE=4 SV=1	BAB1_0873	40.9	72.3	308	21	21	36	23	26	30	28	26	35	19	16	43	13	13	19	17	17	19	17	16	19	13	13	19	14	12	19	17	17	19	17	16	19	13	13	19	14	12	3346100000	3755800000	3915500000	2739600000	4082600000	4071400000
Q2YNI5	Beta-ketoacyl synthase:ATP/GTP-binding site motif A (P-loop) OS=Brucella abortus (strain 2308) OX=359391 GN=BAB1_0872 PE=3 SV=1	BAB1_0872	44.27	73.9	271	26	26	27	24	15	20	23	23	25	24	23	35	16	16	23	18	19	21	19	19	22	18	18	23	19	19	23	18	19	21	19	19	22	18	18	23	19	19	2131600000	2934200000	2757800000	1932000000	3527100000	3673000000
Q2YNI6	Zinc-containing alcohol dehydrogenase superfamily:Glucose/ribitol dehydrogenase OS=Brucella abortus (strain 2308) OX=359391 GN=BAB1_0871 PE=4 SV=1	BAB1_0871	36.463	64.6	176	20	20	31	8	9	15	11	12	35	5	7	28	6	9	19	8	8	17	12	13	19	8	8	19	7	7	19	8	8	17	12	13	19	8	8	19	7	7	3479600000	714030000	739940000	2001300000	2432500000	2097800000
Q2YNI7	Bacterial lipid A biosynthesis acyltransferase OS=Brucella abortus (strain 2308) OX=359391 GN=BAB1_0870 PE=4 SV=1	BAB1_0870	35.515	22.7	34	9	9	8	2	2	2	1	1	12	1	1	2	1	1	7	2	2	6	3	3	7	4	3	5	2	2	7	2	2	6	3	3	7	4	3	5	2	2	477720000	677900000	491310000	198880000	178350000	148950000
Q2YNI8	Ribulose-phosphate 3-epimerase OS=Brucella abortus (strain 2308) OX=359391 GN=rpe PE=3 SV=1	rpe	23.853	35.1	81	6	6	7	11	9	5	8	8	3	6	4	5	7	8	5	5	5	4	5	5	5	5	5	4	5	5	5	5	5	4	5	5	5	5	5	4	5	5	874400000	1922800000	1684200000	402530000	1359400000	1421400000
Q2YNI9	Adenylosuccinate lyase OS=Brucella abortus (strain 2308) OX=359391 GN=purB PE=3 SV=1	purB	48.71	63.3	308	25	25	47	14	16	30	30	28	49	12	10	46	13	13	24	20	19	24	21	22	25	16	16	23	17	16	24	20	19	24	21	22	25	16	16	23	17	16	9834500000	2201800000	2324600000	4520900000	4561300000	4423300000
Q2YNJ0	Glyoxalase/Bleomycin resistance protein/dioxygenase domain OS=Brucella abortus (strain 2308) OX=359391 GN=BAB1_0867 PE=4 SV=1	BAB1_0867	29.35	74.9	78	13	13	7	5	8	3	3	3	17	6	6	12	4	4	10	6	6	9	4	4	12	8	7	10	8	6	10	6	6	9	4	4	12	8	7	10	8	6	470150000	434590000	463740000	356400000	374730000	333260000
Q2YNJ2	Uncharacterized protein OS=Brucella abortus (strain 2308) OX=359391 GN=BAB1_0865 PE=4 SV=1	BAB1_0865	20.697	52.1	100	14	14	12	6	7	16	9	8	7	5	6	10	7	7	7	7	7	11	8	7	8	7	8	9	7	8	7	7	7	11	8	7	8	7	8	9	7	8	644770000	808210000	776340000	843890000	649330000	638910000
Q2YNJ3	HpcH/HpaI aldolase OS=Brucella abortus (strain 2308) OX=359391 GN=BAB1_0864 PE=3 SV=1	BAB1_0864	27.251	62.7	91	12	12	10	4	4	8	9	10	12	3	3	21	3	4	11	8	8	11	8	8	11	7	6	11	7	8	11	8	8	11	8	8	11	7	6	11	7	8	782680000	228050000	248990000	906140000	589210000	601060000
Q2YNJ4	Uncharacterized protein OS=Brucella abortus (strain 2308) OX=359391 GN=BAB1_0863 PE=4 SV=1	BAB1_0863	12.192	75.7	666	11	11	69	57	55	52	40	38	52	61	61	54	57	70	9	9	9	9	10	9	9	9	9	9	8	9	9	9	9	9	10	9	9	9	9	9	8	9	21293000000	26355000000	21968000000	22314000000	10000000000	9672200000
Q2YNJ5	Segregation and condensation protein B OS=Brucella abortus (strain 2308) OX=359391 GN=BAB1_0900 PE=3 SV=1	BAB1_0900	26.423	67.2	107	13	13	10	9	10	14	10	8	6	13	7	3	7	10	7	9	10	9	10	9	8	10	9	4	9	9	7	9	10	9	10	9	8	10	9	4	9	9	695210000	692330000	713840000	774970000	470830000	474250000
Q2YNJ6	Segregation and condensation protein A OS=Brucella abortus (strain 2308) OX=359391 GN=BAB1_0899 PE=3 SV=1	BAB1_0899	27.613	28.6	42	7	7	3	5	5	0	4	4	0	4	5	1	7	4	3	6	6	3	7	6	1	7	7	2	7	5	3	6	6	3	7	6	1	7	7	2	7	5	144660000	255890000	221030000	107760000	231560000	218600000
Q2YNJ7	Glycoside hydrolase, family 3, N-terminal OS=Brucella abortus (strain 2308) OX=359391 GN=BAB1_0898 PE=4 SV=1	BAB1_0898	36.697	77.9	348	20	20	25	35	35	20	33	29	23	36	31	26	30	25	16	17	17	18	18	18	16	18	17	16	17	17	16	17	17	18	18	18	16	18	17	16	17	17	3067800000	6604600000	6564100000	1728600000	4677500000	5013500000
Q2YNJ8	Antifreeze protein, type I OS=Brucella abortus (strain 2308) OX=359391 GN=BAB1_0897 PE=4 SV=1	BAB1_0897	106.36	55.5	481	37	37	28	48	44	29	53	48	5	49	46	17	58	56	28	34	36	26	33	34	18	34	35	24	32	33	28	34	36	26	33	34	18	34	35	24	32	33	2153400000	6852800000	6312700000	5127800000	5233300000	5077800000
Q2YNJ9	Arginine--tRNA ligase OS=Brucella abortus (strain 2308) OX=359391 GN=argS PE=3 SV=1	argS	65.186	79.8	727	52	52	89	58	54	58	59	58	90	48	42	92	36	43	46	39	39	43	39	40	45	35	36	46	33	33	46	39	39	43	39	40	45	35	36	46	33	33	10411000000	10931000000	10662000000	6125600000	8981600000	9091000000
Q2YNK0	Deoxyguanosinetriphosphate triphosphohydrolase-like protein OS=Brucella abortus (strain 2308) OX=359391 GN=BAB1_0895 PE=3 SV=1	BAB1_0895	45.74	67.7	147	23	23	12	12	11	13	13	13	17	10	8	17	11	10	16	16	17	13	18	19	14	13	12	13	16	15	16	16	17	13	18	19	14	13	12	13	16	15	714130000	802690000	792760000	624780000	844210000	697320000
Q2YNK1	Uncharacterized protein OS=Brucella abortus (strain 2308) OX=359391 GN=BAB1_0894 PE=3 SV=1	BAB1_0894	11.431	46.3	44	5	5	3	6	3	9	4	4	1	2	2	5	3	2	4	4	3	5	4	4	3	3	3	4	3	3	4	4	3	5	4	4	3	3	3	4	3	3	59347000	236160000	210810000	244660000	185540000	204510000
Q2YNK2	Uncharacterized protein OS=Brucella abortus (strain 2308) OX=359391 GN=BAB1_0893 PE=4 SV=1	BAB1_0893	24.808	74	185	15	15	22	13	13	22	15	10	14	14	15	16	16	15	14	12	11	14	12	11	13	11	12	14	11	10	14	12	11	14	12	11	13	11	12	14	11	10	3307600000	6622300000	8336800000	4298900000	5437100000	5676600000
Q2YNK3	AP endonuclease, family 1:Exodeoxyribonuclease III xth:Endonuclease/exonuclease/phosphatase family OS=Brucella abortus (strain 2308) OX=359391 GN=xth-1 PE=4 SV=1	xth-1	29.543	84.2	151	19	19	23	13	14	17	10	8	12	10	9	16	10	9	17	15	16	15	16	15	11	15	15	15	14	14	17	15	16	15	16	15	11	15	15	15	14	14	1911400000	2008300000	2229400000	2347900000	1036500000	1059200000
Q2YNK4	Sel1-like repeat OS=Brucella abortus (strain 2308) OX=359391 GN=BAB1_0891 PE=4 SV=1	BAB1_0891	28.957	27.3	23	6	6	5	1	1	7	1	1	2	0	0	2	2	1	3	3	2	6	4	1	3	0	0	5	2	1	3	3	2	6	4	1	3	0	0	5	2	1	67950000	162140000	49830000	245760000	143180000	0
Q2YNK6	Bacterial regulatory proteins, AsnC family OS=Brucella abortus (strain 2308) OX=359391 GN=BAB1_0887 PE=4 SV=1	BAB1_0887	18.494	84.9	122	17	17	34	1	1	10	2	5	29	6	5	13	8	8	16	4	4	12	7	9	15	6	7	13	8	8	16	4	4	12	7	9	15	6	7	13	8	8	3871200000	0	0	322500000	125110000	245560000
Q2YNK7	Nicotinate-nucleotide--dimethylbenzimidazole phosphoribosyltransferase OS=Brucella abortus (strain 2308) OX=359391 GN=cobT PE=3 SV=1	cobT	35.116	40.7	280	14	14	37	17	20	23	22	22	28	18	21	31	22	19	12	10	11	13	10	11	12	11	10	13	11	10	12	10	11	13	10	11	12	11	10	13	11	10	4314900000	1911200000	1892100000	1662700000	2502200000	2584900000
Q2YNK8	Adenosylcobinamide-GDP ribazoletransferase OS=Brucella abortus (strain 2308) OX=359391 GN=cobS PE=3 SV=1	cobS	26.404	12.7	6	3	3	3	0	0	1	0	0	1	0	0	1	0	0	3	0	0	3	0	0	2	0	0	2	0	0	3	0	0	3	0	0	2	0	0	2	0	0	20405000	0	0	18823000	0	0
Q2YNK9	Uncharacterized protein OS=Brucella abortus (strain 2308) OX=359391 GN=BAB1_0884 PE=4 SV=1	BAB1_0884	6.9511	84.4	7	5	5	2	1	1	1	0	0	0	2	0	0	0	0	4	1	3	3	1	1	3	2	2	2	0	1	4	1	3	3	1	1	3	2	2	2	0	1	89997000	0	0	194190000	0	0
Q2YNL0	Eukaryotic/viral aspartic protease, active site OS=Brucella abortus (strain 2308) OX=359391 GN=BAB1_0883 PE=4 SV=1	BAB1_0883	24.506	33.8	11	5	5	1	1	1	3	1	2	1	1	0	0	0	0	3	2	2	2	2	4	2	1	0	1	0	0	3	2	2	2	2	4	2	1	0	1	0	0	88237000	0	0	80371000	0	0
Q2YNL1	tRNA-dihydrouridine(20/20a) synthase OS=Brucella abortus (strain 2308) OX=359391 GN=dusA PE=3 SV=1	dusA	37.122	55.3	112	12	12	13	10	13	8	13	9	8	11	12	3	5	7	11	11	10	8	10	10	8	10	10	6	8	8	11	11	10	8	10	10	8	10	10	6	8	8	718710000	496370000	506830000	371200000	308280000	256280000
Q2YNL2	Aspartyl/glutamyl-tRNA(Asn/Gln) amidotransferase subunit B OS=Brucella abortus (strain 2308) OX=359391 GN=gatB PE=3 SV=1	gatB	54.714	60.4	298	28	28	30	26	23	27	23	26	31	19	19	34	19	21	26	21	23	26	24	25	27	19	19	25	20	19	26	21	23	26	24	25	27	19	19	25	20	19	5701500000	6251300000	5948800000	5820700000	6353000000	6360900000
Q2YNL3	Trigger factor OS=Brucella abortus (strain 2308) OX=359391 GN=tig PE=3 SV=2	tig	52.937	71.1	880	52	52	53	100	96	60	71	68	33	102	107	35	81	74	36	44	45	39	41	40	38	43	42	36	39	39	36	44	45	39	41	40	38	43	42	36	39	39	20551000000	76597000000	77802000000	42706000000	37566000000	36193000000
Q2YNL4	Uncharacterized protein OS=Brucella abortus (strain 2308) OX=359391 GN=BAB1_0916 PE=4 SV=1	BAB1_0916	20.603	51.3	50	8	8	4	4	9	7	4	7	1	3	4	1	3	3	5	5	6	6	5	5	2	3	2	4	3	3	5	5	6	6	5	5	2	3	2	4	3	3	119940000	198040000	189270000	234970000	167500000	166280000
Q2YNL5	Membrane protein, putative OS=Brucella abortus (strain 2308) OX=359391 GN=BAB1_0915 PE=4 SV=1	BAB1_0915	40.55	7.7	8	3	3	0	3	2	0	1	1	0	0	1	0	0	0	1	3	2	0	1	1	0	1	2	0	0	0	1	3	2	0	1	1	0	1	2	0	0	0	0	111020000	161690000	0	0	0
Q2YNL6	Uncharacterized protein OS=Brucella abortus (strain 2308) OX=359391 GN=BAB1_0914 PE=4 SV=1	BAB1_0914	5.7844	64.6	4	4	4	0	0	0	0	0	0	1	0	0	3	0	0	3	1	1	4	0	0	4	2	2	4	1	1	3	1	1	4	0	0	4	2	2	4	1	1	0	0	0	0	0	0
Q2YNL7	Methylenetetrahydrofolate--tRNA-(uracil-5-)-methyltransferase TrmFO OS=Brucella abortus (strain 2308) OX=359391 GN=trmFO PE=3 SV=1	trmFO	50.174	48.5	115	14	14	15	9	8	11	11	8	15	6	7	9	7	9	11	7	8	10	10	9	12	8	9	12	7	6	11	7	8	10	10	9	12	8	9	12	7	6	688870000	391720000	372500000	468430000	706220000	705310000
Q2YNL8	Uncharacterized protein OS=Brucella abortus (strain 2308) OX=359391 GN=BAB1_0912 PE=4 SV=1	BAB1_0912	30.692	61.4	114	16	16	6	9	7	7	11	10	12	12	11	7	11	11	10	9	8	10	10	10	12	9	9	10	12	11	10	9	8	10	10	10	12	9	9	10	12	11	210660000	487660000	681460000	333720000	402610000	412120000
Q2YNL9	Uncharacterized protein OS=Brucella abortus (strain 2308) OX=359391 GN=BAB1_0911 PE=4 SV=1	BAB1_0911	10.646	56.6	72	5	5	4	10	11	5	9	6	3	5	5	3	4	7	4	5	5	3	5	5	2	4	4	4	4	4	4	5	5	3	5	5	2	4	4	4	4	4	372710000	588000000	617820000	460400000	374000000	335380000
Q2YNM0	Protein translocase subunit SecDF OS=Brucella abortus (strain 2308) OX=359391 GN=secDF PE=3 SV=2	secDF	81.981	29	134	20	20	19	8	2	11	16	16	17	6	10	11	9	9	16	12	10	13	13	14	17	12	12	12	13	12	16	12	10	13	13	14	17	12	12	12	13	12	516960000	363920000	390700000	457420000	590770000	578160000
Q2YNM1	Sec translocon accessory complex subunit YajC OS=Brucella abortus (strain 2308) OX=359391 GN=yajC PE=3 SV=1	yajC	12.56	52.2	67	9	9	5	4	3	6	4	7	8	4	4	9	8	5	8	7	7	8	6	7	8	7	6	7	7	7	8	7	7	8	6	7	8	7	6	7	7	7	1093200000	544770000	711050000	1262300000	928580000	963700000
Q2YNM2	ATP/GTP-binding site motif A (P-loop) OS=Brucella abortus (strain 2308) OX=359391 GN=BAB1_0908 PE=4 SV=1	BAB1_0908	32.643	74.7	219	21	21	20	18	17	19	17	18	16	17	17	22	18	20	14	14	16	14	14	14	14	13	11	14	15	15	14	14	16	14	14	14	14	13	11	14	15	15	1132100000	1652400000	1580600000	831760000	1527900000	1157000000
Q2YNM3	Peptidoglycan-binding LysM:Peptidase M23/M37 OS=Brucella abortus (strain 2308) OX=359391 GN=BAB1_0907 PE=4 SV=1	BAB1_0907	43.604	83.8	242	26	26	23	28	31	18	22	20	8	38	33	0	10	11	26	24	25	21	25	25	22	25	25	4	19	19	26	24	25	21	25	25	22	25	25	4	19	19	2498400000	3657000000	3672300000	1754000000	1797900000	1829100000
Q2YNM4	SAM (And some other nucleotide) binding motif:Rhodopsin-like GPCR superfamily:Protein-L-isoaspartate(D-aspartate) O-methyltra OS=Brucella abortus (strain 2308) OX=359391 GN=BAB1_0906 PE=4 SV=1	BAB1_0906	22.038	61.3	81	9	9	4	14	9	5	8	6	8	6	4	2	7	8	5	7	8	5	6	6	7	6	5	5	5	6	5	7	8	5	6	6	7	6	5	5	5	6	155760000	538250000	399390000	457380000	331570000	362040000
Q2YNM5	5'-nucleotidase SurE OS=Brucella abortus (strain 2308) OX=359391 GN=surE PE=3 SV=1	surE	27.509	52.9	128	11	11	17	13	13	20	10	11	12	7	5	7	6	7	10	9	9	10	7	8	8	5	5	9	3	5	10	9	9	10	7	8	8	5	5	9	3	5	1711100000	1652300000	1691700000	1314800000	1256700000	1531200000
Q2YNM6	Serine--tRNA ligase OS=Brucella abortus (strain 2308) OX=359391 GN=serS PE=3 SV=1	serS	47.548	66	443	28	28	36	41	46	33	37	39	44	28	32	36	35	36	26	19	20	25	20	20	24	19	19	24	18	19	26	19	20	25	20	20	24	19	19	24	18	19	3928600000	5169300000	4694700000	3432500000	3640500000	3825200000
Q2YNM8	Sec-independent protein translocase protein TatB OS=Brucella abortus (strain 2308) OX=359391 GN=tatB PE=3 SV=1	tatB	21.869	54.7	65	9	9	6	2	1	6	5	3	4	7	7	4	10	10	8	3	3	6	7	6	7	5	5	7	7	8	8	3	3	6	7	6	7	5	5	7	7	8	296880000	0	0	160070000	104910000	37004000
Q2YNM9	Sec-independent protein translocase protein TatA OS=Brucella abortus (strain 2308) OX=359391 GN=tatA PE=3 SV=1	tatA	8.8592	15	18	2	2	1	1	2	0	1	1	0	3	3	0	3	3	1	2	2	1	2	2	1	2	2	1	2	2	1	2	2	1	2	2	1	2	2	1	2	2	0	72427000	65549000	0	53412000	66651000
Q2YNN4	Peptide chain release factor 2 OS=Brucella abortus (strain 2308) OX=359391 GN=prfB PE=3 SV=1	prfB	36.045	67.3	187	19	19	17	17	18	12	15	16	20	13	12	16	17	14	12	13	13	13	12	14	14	12	12	11	14	13	12	13	13	13	12	14	14	12	12	11	14	13	957820000	1471800000	1867400000	1303000000	1163400000	1358100000
Q2YNN5	Glycosyl transferase, family 51:Penicillin-binding protein, transpeptidase domain OS=Brucella abortus (strain 2308) OX=359391 GN=BAB1_0932 PE=4 SV=1	BAB1_0932	89.609	58.5	406	46	46	52	34	35	47	52	49	30	12	14	34	23	24	39	31	34	37	39	38	32	25	24	32	30	29	39	31	34	37	39	38	32	25	24	32	30	29	4378900000	2050000000	2012600000	4016700000	4323700000	4379500000
Q2YNN6	Cell wall hydrolase/autolysin OS=Brucella abortus (strain 2308) OX=359391 GN=BAB1_0931 PE=4 SV=1	BAB1_0931	46.738	34.1	57	15	15	6	7	8	7	8	7	0	5	4	0	2	3	10	9	9	10	8	9	2	7	8	4	3	4	10	9	9	10	8	9	2	7	8	4	3	4	237630000	206680000	327170000	427910000	277490000	278070000
Q2YNN7	Ribonuclease E OS=Brucella abortus (strain 2308) OX=359391 GN=rne PE=3 SV=1	rne	103.75	69.8	761	60	60	61	90	66	55	85	92	64	53	49	66	38	42	46	42	42	47	45	46	44	34	35	47	29	34	46	42	42	47	45	46	44	34	35	47	29	34	5976900000	7563700000	8091300000	6860200000	7001400000	6654100000
Q2YNN8	1-aminocyclopropane-1-carboxylate synthase:Aminotransferase, class I and II OS=Brucella abortus (strain 2308) OX=359391 GN=BAB1_0929 PE=4 SV=1	BAB1_0929	42.61	61	112	19	19	26	4	5	17	14	15	16	0	0	15	0	0	17	6	7	16	12	12	15	2	4	14	1	3	17	6	7	16	12	12	15	2	4	14	1	3	1537300000	26250000	47703000	523810000	562820000	521040000
Q2YNN9	TPR repeat OS=Brucella abortus (strain 2308) OX=359391 GN=BAB1_0928 PE=4 SV=1	BAB1_0928	50.295	58.4	124	24	24	17	11	8	15	7	9	12	7	8	18	7	5	23	15	16	19	13	15	17	13	16	21	16	15	23	15	16	19	13	15	17	13	16	21	16	15	1055400000	686010000	770730000	690980000	542780000	516560000
Q2YNP0	DSBA oxidoreductase OS=Brucella abortus (strain 2308) OX=359391 GN=BAB1_0927 PE=4 SV=1	BAB1_0927	28.725	49.4	186	12	12	14	29	28	11	12	16	4	18	20	1	16	17	11	9	9	8	9	8	9	10	10	6	9	10	11	9	9	8	9	8	9	10	10	6	9	10	1792400000	5221000000	4666100000	1514800000	1394000000	1437500000
Q2YNP1	3-dehydroquinate dehydratase OS=Brucella abortus (strain 2308) OX=359391 GN=aroQ PE=3 SV=1	aroQ	16.968	92.4	162	13	13	31	7	5	14	16	12	22	5	6	26	9	9	12	6	7	13	7	7	13	4	7	13	7	7	12	6	7	13	7	7	13	4	7	13	7	7	1773500000	652330000	753090000	947730000	1314100000	1121800000
Q2YNP2	Biotin carboxyl carrier protein of acetyl-CoA carboxylase OS=Brucella abortus (strain 2308) OX=359391 GN=accB PE=4 SV=1	accB	16.267	96.2	172	14	14	23	14	13	14	15	17	12	9	6	22	13	14	11	10	10	13	8	9	11	9	8	10	8	7	11	10	10	13	8	9	11	9	8	10	8	7	801680000	875650000	944460000	471050000	536510000	426000000
Q2YNP3	Biotin carboxylase OS=Brucella abortus (strain 2308) OX=359391 GN=accC PE=4 SV=1	accC	49.192	69.2	407	22	22	52	29	26	50	38	28	62	12	13	70	13	14	22	17	17	22	18	17	22	12	14	22	15	14	22	17	17	22	18	17	22	12	14	22	15	14	13291000000	4465300000	4381700000	8015100000	8343400000	8337500000
Q2YNP4	Leucyl/phenylalanyl-tRNA--protein transferase OS=Brucella abortus (strain 2308) OX=359391 GN=aat PE=3 SV=2	aat	23.152	56.4	45	9	9	4	4	4	2	10	12	2	1	1	0	3	2	3	3	4	4	7	6	3	2	1	1	3	2	3	3	4	4	7	6	3	2	1	1	3	2	0	60368000	51070000	0	163750000	163710000
Q2YNP5	Uncharacterized protein OS=Brucella abortus (strain 2308) OX=359391 GN=BAB1_0922 PE=4 SV=1	BAB1_0922	17.274	23.7	81	4	4	12	5	7	8	5	6	10	4	4	12	4	4	4	3	3	4	3	3	4	3	3	4	2	3	4	3	3	4	3	3	4	3	3	4	2	3	1983100000	1960900000	1987900000	991620000	1364100000	1252000000
Q2YNP7	NADH:ubiquinone oxidoreductase 17.2 kD subunit OS=Brucella abortus (strain 2308) OX=359391 GN=BAB1_0920 PE=4 SV=1	BAB1_0920	15.771	76.5	127	12	12	16	13	8	12	10	8	9	12	8	5	12	14	11	10	8	10	8	8	8	7	7	7	10	9	11	10	8	10	8	8	8	7	7	7	10	9	1999300000	2574800000	2358200000	1446900000	1416200000	1229600000
Q2YNP8	GCN5-related N-acetyltransferase OS=Brucella abortus (strain 2308) OX=359391 GN=BAB1_0919 PE=4 SV=1	BAB1_0919	18.989	43.7	8	6	6	0	1	1	1	1	0	0	0	0	2	1	1	5	4	5	5	5	3	3	1	0	4	1	1	5	4	5	5	5	3	3	1	0	4	1	1	0	0	0	0	0	0
Q2YNP9	NAD kinase OS=Brucella abortus (strain 2308) OX=359391 GN=nadK PE=3 SV=1	nadK	29.189	55.5	77	14	14	12	3	4	5	6	6	10	6	5	11	4	5	11	4	5	10	7	8	11	6	6	11	6	7	11	4	5	10	7	8	11	6	6	11	6	7	645700000	212480000	196970000	448550000	415810000	371570000
Q2YNQ0	Glycosyl transferase, family 2 OS=Brucella abortus (strain 2308) OX=359391 GN=BAB1_0953 PE=4 SV=1	BAB1_0953	36.83	39.3	114	12	12	19	7	5	10	10	11	8	7	9	17	7	4	10	7	5	12	9	9	9	8	7	11	6	5	10	7	5	12	9	9	9	8	7	11	6	5	1491800000	331470000	353050000	1335200000	833850000	826140000
Q2YNQ1	Uncharacterized protein OS=Brucella abortus (strain 2308) OX=359391 GN=BAB1_0952 PE=4 SV=1	BAB1_0952	15.092	28.8	16	2	2	0	2	2	1	3	1	0	2	2	0	2	1	1	2	2	1	2	1	0	2	2	0	2	2	1	2	2	1	2	1	0	2	2	0	2	2	0	225810000	128970000	0	149400000	0
Q2YNQ2	Cysteine desulfurase OS=Brucella abortus (strain 2308) OX=359391 GN=BAB1_0951 PE=3 SV=1	BAB1_0951	45.736	54.8	135	18	18	8	12	14	10	18	14	14	8	4	17	6	10	13	14	13	16	16	14	15	11	11	16	10	11	13	14	13	16	16	14	15	11	11	16	10	11	929280000	1062300000	1130500000	929370000	1430400000	1266200000
Q2YNQ3	Uncharacterized protein OS=Brucella abortus (strain 2308) OX=359391 GN=BAB1_0950 PE=4 SV=1	BAB1_0950	45.688	53.9	267	21	21	39	28	25	25	23	28	30	16	13	22	10	8	20	16	15	20	15	17	19	12	14	17	9	11	20	16	15	20	15	17	19	12	14	17	9	11	2830900000	3560300000	3473200000	3179100000	3119800000	3154400000
Q2YNQ4	ATP/GTP-binding site motif A (P-loop):ABC transporter:AAA ATPase OS=Brucella abortus (strain 2308) OX=359391 GN=BAB1_0949 PE=4 SV=1	BAB1_0949	27.397	73.7	230	18	18	22	24	25	26	19	19	13	17	13	19	16	17	16	15	15	16	15	14	14	14	14	16	14	13	16	15	15	16	15	14	14	14	14	16	14	13	3850600000	8164100000	8263700000	6107800000	4363400000	3677400000
Q2YNQ5	Uncharacterized protein OS=Brucella abortus (strain 2308) OX=359391 GN=BAB1_0948 PE=4 SV=1	BAB1_0948	56.551	72.2	390	34	34	39	41	47	35	40	35	34	20	21	32	24	22	27	32	32	28	31	30	28	23	23	25	23	22	27	32	32	28	31	30	28	23	23	25	23	22	3234500000	7340000000	8179400000	2935100000	4669700000	4694800000
Q2YNQ6	Aminotransferase, class V OS=Brucella abortus (strain 2308) OX=359391 GN=BAB1_0947 PE=3 SV=1	BAB1_0947	40.783	39.3	48	10	10	9	6	3	5	8	6	7	1	2	1	0	0	6	7	6	6	7	8	8	1	2	3	1	2	6	7	6	6	7	8	8	1	2	3	1	2	246320000	105610000	113170000	201550000	132850000	128280000
Q2YNQ7	Esterase/lipase/thioesterase, active site OS=Brucella abortus (strain 2308) OX=359391 GN=BAB1_0946 PE=4 SV=1	BAB1_0946	24.999	76.8	110	14	14	18	7	5	11	7	7	20	3	4	18	5	5	11	8	8	10	8	9	12	5	7	12	5	6	11	8	8	10	8	9	12	5	7	12	5	6	6036600000	5318200000	5407800000	3373800000	10393000000	9816700000
Q2YNQ9	Anhydro-N-acetylmuramic acid kinase OS=Brucella abortus (strain 2308) OX=359391 GN=anmK PE=3 SV=1	anmK	39.828	45.6	93	16	16	11	11	8	8	7	7	12	4	5	9	5	6	11	13	12	9	12	10	11	8	9	9	10	8	11	13	12	9	12	10	11	8	9	9	10	8	599160000	361350000	355640000	381680000	312050000	336520000
Q2YNR0	Tyrosine--tRNA ligase OS=Brucella abortus (strain 2308) OX=359391 GN=tyrS PE=3 SV=1	tyrS	46.156	56.6	262	21	21	35	22	21	22	25	27	34	11	15	29	8	13	19	16	15	18	16	16	18	14	14	17	14	15	19	16	15	18	16	16	18	14	14	17	14	15	5027300000	4026400000	4469000000	4483500000	6561100000	6222200000
Q2YNR1	RNA-binding region RNP-1 (RNA recognition motif) OS=Brucella abortus (strain 2308) OX=359391 GN=BAB1_0942 PE=4 SV=1	BAB1_0942	122.61	23	48	23	23	5	3	2	12	12	11	0	0	1	0	1	1	10	10	9	13	16	15	2	2	1	3	1	3	10	10	9	13	16	15	2	2	1	3	1	3	104380000	223940000	195220000	233150000	238990000	317410000
Q2YNR2	Alkyl hydroperoxide reductase/ Thiol specific antioxidant/ Mal allergen OS=Brucella abortus (strain 2308) OX=359391 GN=bcp PE=4 SV=1	bcp	17.044	79.2	179	12	12	33	3	5	19	11	12	40	6	5	39	3	3	12	7	8	12	10	10	12	6	7	12	6	6	12	7	8	12	10	10	12	6	7	12	6	6	4171900000	377160000	346770000	5641500000	880480000	858960000
Q2YNR3	Uncharacterized protein OS=Brucella abortus (strain 2308) OX=359391 GN=BAB1_0940 PE=4 SV=1	BAB1_0940	31.072	23.3	10	8	8	1	2	1	1	2	1	0	0	1	0	1	0	2	2	3	3	3	1	2	2	3	2	3	2	2	2	3	3	3	1	2	2	3	2	3	2	0	60920000	67722000	0	0	0
Q2YNR6	Molybdenum cofactor guanylyltransferase OS=Brucella abortus (strain 2308) OX=359391 GN=mobA PE=3 SV=1	mobA	23.734	52	19	10	10	4	1	1	9	2	1	1	0	0	0	0	0	6	4	4	6	5	6	2	0	0	3	0	0	6	4	4	6	5	6	2	0	0	3	0	0	115230000	0	0	334420000	50716000	55962000
Q2YNR8	Membrane protein involved in aromatic hydrocarbon degradation OS=Brucella abortus (strain 2308) OX=359391 GN=BAB1_0967 PE=4 SV=1	BAB1_0967	32.182	63.2	63	13	13	5	12	15	0	0	0	8	12	11	0	0	0	9	10	10	0	1	0	9	10	11	1	0	0	9	10	10	0	1	0	9	10	11	1	0	0	182750000	392730000	403950000	0	0	0
Q2YNR9	Valine--tRNA ligase OS=Brucella abortus (strain 2308) OX=359391 GN=valS PE=3 SV=1	valS	102.68	61.9	641	49	49	74	55	46	49	62	62	89	30	33	74	33	34	41	34	35	37	37	38	40	29	27	41	32	32	41	34	35	37	37	38	40	29	27	41	32	32	12993000000	9390600000	9455800000	8305000000	12739000000	12394000000
Q2YNS1	Uncharacterized protein OS=Brucella abortus (strain 2308) OX=359391 GN=BAB1_0964 PE=4 SV=1	BAB1_0964	26.762	80.2	164	21	21	19	14	17	17	11	9	4	18	19	5	16	15	15	14	17	15	15	15	8	17	18	6	14	15	15	14	17	15	15	15	8	17	18	6	14	15	1168700000	1876700000	1825400000	1496700000	660600000	675960000
Q2YNS2	Outer membrane efflux protein OS=Brucella abortus (strain 2308) OX=359391 GN=BAB1_0963 PE=4 SV=1	BAB1_0963	48.49	55.3	167	24	24	5	10	12	13	27	26	4	13	12	10	17	18	13	19	19	18	21	22	10	17	16	18	17	17	13	19	19	18	21	22	10	17	16	18	17	17	632240000	2827000000	2708200000	1854100000	7452300000	7098500000
Q2YNS3	SAM (And some other nucleotide) binding motif:Protein-L-isoaspartate(D-aspartate) O-methyltransferase:Site-specific DNA-methy OS=Brucella abortus (strain 2308) OX=359391 GN=BAB1_0962 PE=4 SV=1	BAB1_0962	23.817	44.6	164	10	10	29	14	16	21	10	13	22	4	9	19	5	2	10	10	9	10	9	9	10	8	9	9	9	7	10	10	9	10	9	9	10	8	9	9	9	7	4653400000	2119200000	2212800000	10278000000	965010000	885250000
Q2YNS5	Heavy metal transport/detoxification protein:Heavy metal binding OS=Brucella abortus (strain 2308) OX=359391 GN=BAB1_0960 PE=4 SV=1	BAB1_0960	6.6257	45.5	34	4	4	7	1	2	7	1	1	5	2	2	6	0	0	3	2	3	4	2	2	3	3	3	4	1	1	3	2	3	4	2	2	3	3	3	4	1	1	699420000	0	0	639720000	0	0
Q2YNS7	Uncharacterized protein OS=Brucella abortus (strain 2308) OX=359391 GN=BAB1_0956 PE=3 SV=1	BAB1_0956	13.427	61.1	32	5	5	5	2	2	6	3	2	1	2	2	5	1	1	5	2	2	5	3	2	2	2	2	5	2	1	5	2	2	5	3	2	2	2	2	5	2	1	201410000	98646000	110280000	560920000	196530000	246220000
Q2YNS8	ATP-dependent helicase, DEAD-box:DEAD/DEAH box helicase:Helicase, C-terminal:ATP/GTP-binding site motif A (P-loop) OS=Brucella abortus (strain 2308) OX=359391 GN=BAB1_0955 PE=3 SV=1	BAB1_0955	53.273	65.1	259	27	27	36	33	34	19	33	29	13	13	13	15	11	10	25	23	24	20	22	22	18	19	16	19	17	17	25	23	24	20	22	22	18	19	16	19	17	17	3222000000	4414400000	4866800000	2478700000	4253600000	4183400000
Q2YNT1	Phage integrase OS=Brucella abortus (strain 2308) OX=359391 GN=BAB1_0983 PE=3 SV=1	BAB1_0983	38.517	12.9	9	4	4	0	5	4	0	0	0	0	0	0	0	0	0	0	4	4	1	2	1	1	0	1	1	0	0	0	4	4	1	2	1	1	0	1	1	0	0	0	30868000	25008000	0	15993000	0
Q2YNT5	Fumarate hydratase class I OS=Brucella abortus (strain 2308) OX=359391 GN=BAB1_0977 PE=3 SV=1	BAB1_0977	59.033	83.9	485	43	43	91	34	33	47	32	37	83	20	24	50	15	19	43	30	32	40	31	32	41	27	26	40	27	26	43	30	32	40	31	32	41	27	26	40	27	26	14344000000	3430000000	3136500000	4076200000	2200700000	2106000000
Q2YNT6	Uncharacterized protein OS=Brucella abortus (strain 2308) OX=359391 GN=BAB1_0974 PE=4 SV=1	BAB1_0974	13.731	78.2	63	9	9	9	8	7	6	5	4	5	3	3	7	4	2	8	7	7	8	6	6	7	6	6	8	6	6	8	7	7	8	6	6	7	6	6	8	6	6	916370000	402090000	435070000	558390000	182450000	189730000
Q2YNT7	GTP 3',8-cyclase OS=Brucella abortus (strain 2308) OX=359391 GN=moaA PE=3 SV=1	moaA	38.687	63.7	130	21	21	15	19	16	16	19	24	8	6	4	1	2	0	17	13	13	17	15	15	11	8	7	5	5	2	17	13	13	17	15	15	11	8	7	5	5	2	1100400000	1058200000	1030400000	580010000	1897100000	2216100000
Q2YNT8	Heme exporter protein C OS=Brucella abortus (strain 2308) OX=359391 GN=ccmC PE=3 SV=1	ccmC	29.034	3.4	5	1	1	1	0	0	0	1	1	0	1	1	0	0	0	1	0	0	1	1	1	1	1	1	0	0	0	1	0	0	1	1	1	1	1	1	0	0	0	0	0	0	0	0	0
Q2YNU0	Cytochrome c biogenesis ATP-binding export protein CcmA OS=Brucella abortus (strain 2308) OX=359391 GN=ccmA PE=3 SV=1	ccmA	22.922	57.2	71	10	10	8	6	8	5	5	4	8	4	6	4	7	6	7	5	6	7	5	5	7	4	4	7	6	6	7	5	6	7	5	5	7	4	4	7	6	6	498040000	451160000	491070000	368290000	308990000	320860000
Q2YNU1	Aconitate hydratase OS=Brucella abortus (strain 2308) OX=359391 GN=BAB1_0090 PE=3 SV=1	BAB1_0090	97.063	66.3	952	61	61	140	72	70	81	69	68	127	49	51	112	58	55	53	50	48	51	49	49	54	44	47	51	44	49	53	50	48	51	49	49	54	44	47	51	44	49	63478000000	36095000000	34752000000	32195000000	28732000000	26701000000
Q2YNU2	Uncharacterized protein OS=Brucella abortus (strain 2308) OX=359391 GN=BAB1_0089 PE=4 SV=1	BAB1_0089	4.6962	17.4	0	1	1	0	0	0	0	0	0	0	0	0	0	0	0	0	1	1	0	1	1	0	0	1	1	0	0	0	1	1	0	1	1	0	0	1	1	0	0	0	0	0	0	0	0
Q2YNU3	Uncharacterized protein OS=Brucella abortus (strain 2308) OX=359391 GN=BAB1_0088 PE=4 SV=1	BAB1_0088	26.661	59.8	71	12	12	6	5	5	11	7	6	8	5	7	2	4	5	9	7	7	10	9	8	10	7	8	7	7	8	9	7	7	10	9	8	10	7	8	7	7	8	74944000	195790000	196750000	172700000	145320000	136870000
Q2YNU5	Uncharacterized protein OS=Brucella abortus (strain 2308) OX=359391 GN=BAB1_0084 PE=3 SV=1	BAB1_0084	26.563	18	58	4	4	4	4	5	4	6	5	1	6	8	2	6	7	2	2	3	2	4	4	2	4	4	2	4	4	2	2	3	2	4	4	2	4	4	2	4	4	1775600000	0	0	2247500000	342900000	315860000
Q2YNU6	Uncharacterized protein OS=Brucella abortus (strain 2308) OX=359391 GN=BAB1_0083 PE=4 SV=1	BAB1_0083	89.369	29.2	52	21	21	10	0	1	6	5	2	15	0	0	11	2	0	18	1	1	12	8	5	13	1	2	15	4	1	18	1	1	12	8	5	13	1	2	15	4	1	437490000	0	0	341760000	0	0
Q2YNU7	ATP/GTP-binding site motif A (P-loop):ABC transporter:AAA ATPase:Sugar transporter superfamily OS=Brucella abortus (strain 2308) OX=359391 GN=BAB1_0082 PE=4 SV=1	BAB1_0082	25.486	55	99	8	8	6	9	6	15	7	7	8	5	6	14	5	11	5	5	4	7	5	5	8	5	4	6	4	5	5	5	4	7	5	5	8	5	4	6	4	5	202050000	178810000	193000000	382530000	304410000	323360000
Q2YNU8	Lipolytic enzyme, G-D-S-L family OS=Brucella abortus (strain 2308) OX=359391 GN=BAB1_0081 PE=4 SV=1	BAB1_0081	25.691	62.2	80	12	12	14	4	4	18	7	5	5	5	5	3	5	5	11	6	6	11	7	6	8	7	7	7	7	7	11	6	6	11	7	6	8	7	7	7	7	7	618520000	367610000	512620000	1001100000	300170000	306650000
Q2YNU9	RNA 2',3'-cyclic phosphodiesterase OS=Brucella abortus (strain 2308) OX=359391 GN=BAB1_0080 PE=3 SV=1	BAB1_0080	21.701	69.4	33	10	10	1	6	7	1	7	4	0	0	0	1	3	3	2	8	8	4	9	9	0	2	0	3	4	4	2	8	8	4	9	9	0	2	0	3	4	4	0	257470000	381940000	454850000	757260000	617260000
Q2YNV0	Putative pterin-4-alpha-carbinolamine dehydratase OS=Brucella abortus (strain 2308) OX=359391 GN=BAB1_0077 PE=3 SV=1	BAB1_0077	11.054	52.6	17	4	4	1	1	1	2	1	1	0	0	0	8	1	1	3	2	2	3	2	2	2	1	1	4	2	2	3	2	2	3	2	2	2	1	1	4	2	2	90293000	0	0	435700000	0	0
Q2YNV1	Uncharacterized protein OS=Brucella abortus (strain 2308) OX=359391 GN=BAB1_0076 PE=4 SV=1	BAB1_0076	14.01	15.7	9	2	2	1	0	0	1	1	1	0	0	0	3	1	1	1	1	1	2	1	1	0	1	2	2	1	1	1	1	1	2	1	1	0	1	2	2	1	1	0	0	0	0	0	0
Q2YNV2	Uncharacterized protein OS=Brucella abortus (strain 2308) OX=359391 GN=BAB1_0075 PE=4 SV=1	BAB1_0075	17.813	71.9	72	10	10	13	3	4	11	3	4	8	4	4	10	4	4	10	10	10	9	10	10	10	10	10	10	9	10	10	10	10	9	10	10	10	10	10	10	9	10	12451000000	1417300000	1961800000	6489700000	1117700000	1133700000
Q2YNV3	Dual-specificity RNA methyltransferase RlmN OS=Brucella abortus (strain 2308) OX=359391 GN=rlmN PE=3 SV=1	rlmN	45.812	46.2	65	17	17	7	7	7	4	17	13	4	1	1	4	0	0	9	10	8	8	14	12	8	2	2	8	2	2	9	10	8	8	14	12	8	2	2	8	2	2	527300000	321370000	389250000	300880000	824460000	787750000
Q2YNV4	SAM (And some other nucleotide) binding motif:Generic methyltransferase OS=Brucella abortus (strain 2308) OX=359391 GN=BAB1_0111 PE=4 SV=1	BAB1_0111	29.59	66	114	14	14	7	9	10	13	10	11	7	8	8	14	10	7	8	7	9	11	8	8	10	6	5	10	6	7	8	7	9	11	8	8	10	6	5	10	6	7	252730000	366100000	358510000	282190000	332840000	350140000
Q2YNV5	Phenazine biosynthesis PhzC/PhzF protein OS=Brucella abortus (strain 2308) OX=359391 GN=BAB1_0110 PE=4 SV=1	BAB1_0110	29.803	60.1	163	11	11	24	12	11	15	11	16	21	7	12	17	9	8	10	7	7	9	8	8	10	7	7	9	7	7	10	7	7	9	8	8	10	7	7	9	7	7	1190900000	491230000	392670000	722160000	654560000	668900000
Q2YNV6	Nicotinate phosphoribosyltransferase OS=Brucella abortus (strain 2308) OX=359391 GN=pncB PE=3 SV=1	pncB	49.908	40.1	77	18	18	8	7	7	9	9	7	11	4	4	6	2	3	15	11	10	13	12	9	13	7	7	8	5	4	15	11	10	13	12	9	13	7	7	8	5	4	749500000	945820000	915940000	479820000	1025600000	786160000
Q2YNV7	Cyclic beta 1-2 glucan synthetase OS=Brucella abortus (strain 2308) OX=359391 GN=BAB1_0108 PE=1 SV=1	BAB1_0108	305.24	60.2	1076	135	135	191	45	47	94	72	70	222	45	51	160	38	41	120	57	56	100	72	72	125	56	59	116	46	53	120	57	56	100	72	72	125	56	59	116	46	53	17063000000	3472200000	3662800000	5356000000	4638200000	4352700000
Q2YNV8	Sulfate/thiosulfate import ATP-binding protein CysA OS=Brucella abortus (strain 2308) OX=359391 GN=cysA PE=3 SV=1	cysA	39.601	78	297	23	23	43	21	21	14	27	23	42	16	18	35	18	19	18	16	14	16	16	14	21	12	16	21	13	14	18	16	14	16	16	14	21	12	16	21	13	14	6287400000	1683800000	1778900000	1840200000	1597000000	1584800000
Q2YNW0	Binding-protein-dependent transport systems inner membrane component OS=Brucella abortus (strain 2308) OX=359391 GN=BAB1_0105 PE=4 SV=1	BAB1_0105	31.274	10.4	5	3	3	2	0	0	0	0	0	3	0	0	0	0	0	3	0	0	0	0	0	3	0	0	2	0	0	3	0	0	0	0	0	3	0	0	2	0	0	112270000	0	0	0	0	0
Q2YNW1	Prokaryotic sulfate-/thiosulfate-binding protein:Bacterial extracellular solute-binding protein, family 1 OS=Brucella abortus (strain 2308) OX=359391 GN=BAB1_0104 PE=4 SV=1	BAB1_0104	37.722	45.9	273	18	18	51	10	14	11	14	12	48	16	18	36	23	20	17	14	15	14	13	13	17	13	14	15	15	14	17	14	15	14	13	13	17	13	14	15	15	14	9274000000	1696100000	1877100000	1047900000	1022900000	953340000
Q2YNW2	Uncharacterized protein OS=Brucella abortus (strain 2308) OX=359391 GN=BAB1_0103 PE=4 SV=1	BAB1_0103	29.731	38.2	92	7	7	11	2	2	6	6	4	1	5	6	29	11	9	7	5	5	5	4	5	6	6	6	7	6	6	7	5	5	5	4	5	6	6	6	7	6	6	530740000	116190000	118220000	1271200000	440940000	355130000
Q2YNW3	Formate/nitrite transporter OS=Brucella abortus (strain 2308) OX=359391 GN=BAB1_0102 PE=4 SV=1	BAB1_0102	25.509	39.7	408	11	11	36	25	35	26	23	17	27	42	47	37	46	47	9	10	10	9	9	8	9	10	10	9	10	10	9	10	10	9	9	8	9	10	10	9	10	10	8252300000	9047300000	8955300000	7049300000	3252000000	3248400000
Q2YNW4	Uncharacterized protein OS=Brucella abortus (strain 2308) OX=359391 GN=BAB1_0101 PE=4 SV=1	BAB1_0101	15.279	9	3	1	1	2	0	0	1	0	0	0	0	0	0	0	0	1	0	0	1	1	0	0	0	0	1	0	0	1	0	0	1	1	0	0	0	0	1	0	0	0	0	0	0	0	0
Q2YNW5	Transcriptional regulator, putative OS=Brucella abortus (strain 2308) OX=359391 GN=BAB1_0100 PE=4 SV=1	BAB1_0100	8.835	87.2	131	7	7	14	13	11	13	10	8	14	9	9	15	8	7	5	6	7	5	7	6	6	6	6	5	6	6	5	6	7	5	7	6	6	6	6	5	6	6	1633700000	2296100000	1955000000	2797300000	1374900000	1424900000
Q2YNW6	Response regulator receiver OS=Brucella abortus (strain 2308) OX=359391 GN=BAB1_0099 PE=4 SV=1	BAB1_0099	13.483	66.4	54	8	8	1	1	1	15	12	12	0	2	2	1	4	3	3	2	2	7	6	6	0	3	3	2	4	4	3	2	2	7	6	6	0	3	3	2	4	4	126500000	0	226310000	836740000	474910000	753410000
Q2YNW9	Dihydroxy-acid dehydratase OS=Brucella abortus (strain 2308) OX=359391 GN=ilvD PE=3 SV=1	ilvD	65.31	66	733	36	36	119	68	64	61	65	60	96	33	26	56	45	40	34	30	29	30	28	29	32	22	25	30	24	26	34	30	29	30	28	29	32	22	25	30	24	26	22615000000	9674100000	10121000000	10360000000	9431300000	9986700000
Q2YNX0	Periplasmic protein thiol:disulfide oxidoreductase DsbE:Thioredoxin type domain:Thioredoxin domain 2 OS=Brucella abortus (strain 2308) OX=359391 GN=BAB1_0095 PE=4 SV=1	BAB1_0095	22.009	66	81	13	13	6	6	4	7	7	5	10	7	10	8	6	5	8	9	8	7	10	10	10	10	9	8	10	10	8	9	8	7	10	10	10	10	9	8	10	10	287340000	530200000	475210000	240100000	311740000	277090000
Q2YNX3	S-(hydroxymethyl)glutathione dehydrogenase OS=Brucella abortus (strain 2308) OX=359391 GN=BAB1_0128 PE=3 SV=1	BAB1_0128	39.625	81.4	489	24	24	79	22	19	47	32	34	98	26	22	69	20	21	23	15	14	22	16	17	23	16	15	22	14	13	23	15	14	22	16	17	23	16	15	22	14	13	24698000000	3416400000	3225500000	11273000000	4891500000	4827600000
Q2YNX4	GCN5-related N-acetyltransferase OS=Brucella abortus (strain 2308) OX=359391 GN=BAB1_0127 PE=4 SV=1	BAB1_0127	17.092	65.8	34	9	9	8	2	5	7	6	4	1	1	0	0	0	0	8	3	5	9	7	6	4	1	0	2	1	1	8	3	5	9	7	6	4	1	0	2	1	1	589390000	61618000	74829000	306420000	173570000	191870000
Q2YNX5	S-formylglutathione hydrolase OS=Brucella abortus (strain 2308) OX=359391 GN=BAB1_0124 PE=3 SV=1	BAB1_0124	28.111	71.7	75	11	11	16	5	4	7	9	8	16	1	1	8	0	0	9	5	6	6	6	6	11	2	2	9	2	2	9	5	6	6	6	6	11	2	2	9	2	2	331520000	410510000	302910000	343880000	672430000	707520000
Q2YNX7	DNA gyrase subunit B OS=Brucella abortus (strain 2308) OX=359391 GN=gyrB PE=3 SV=1	gyrB	89.14	56.2	636	46	46	59	58	54	39	62	59	52	48	44	59	46	56	37	38	38	37	40	39	37	37	38	39	37	38	37	38	38	37	40	39	37	37	38	39	37	38	10286000000	6134100000	6203000000	7093000000	7418600000	7698000000
Q2YNX8	Lipocalin-related protein and Bos/Can/Equ allergen:ATP-dependent helicase, DEAD-box:DEAD/DEAH box helicase:Helicase, C-termin OS=Brucella abortus (strain 2308) OX=359391 GN=BAB1_0121 PE=3 SV=1	BAB1_0121	68.799	51.8	229	29	29	26	23	28	22	21	26	26	13	10	11	12	11	21	22	22	23	20	21	20	16	14	20	14	13	21	22	22	23	20	21	20	16	14	20	14	13	1142400000	1420100000	1423800000	834150000	1190800000	1158300000
Q2YNX9	DNA polymerase I OS=Brucella abortus (strain 2308) OX=359391 GN=polA PE=3 SV=1	polA	107	66	515	56	56	48	49	50	34	49	50	57	35	33	44	31	35	42	38	39	35	42	43	45	33	32	34	32	28	42	38	39	35	42	43	45	33	32	34	32	28	3862400000	2633500000	2620100000	1986900000	3144900000	2976900000
Q2YNY1	Peptidase M20/M25/M40 OS=Brucella abortus (strain 2308) OX=359391 GN=BAB1_0118 PE=4 SV=1	BAB1_0118	51.01	69	599	33	33	88	27	32	57	42	48	84	34	31	89	32	35	27	23	23	26	27	28	30	24	24	28	23	24	27	23	23	26	27	28	30	24	24	28	23	24	16809000000	7477800000	7293200000	13345000000	13490000000	12737000000
Q2YNY2	3'-5' exonuclease OS=Brucella abortus (strain 2308) OX=359391 GN=BAB1_0117 PE=4 SV=1	BAB1_0117	23.111	49.3	30	7	7	4	1	1	5	2	2	3	2	2	3	2	3	6	5	4	6	6	6	6	5	3	5	5	4	6	5	4	6	6	6	6	5	3	5	5	4	642140000	309670000	363780000	588050000	361250000	288070000
Q2YNY3	Outer membrane protein, putative OS=Brucella abortus (strain 2308) OX=359391 GN=BAB1_0116 PE=4 SV=1	BAB1_0116	24.586	51.3	57	12	12	4	2	6	6	5	3	5	3	3	8	7	5	10	11	10	10	9	10	10	10	10	9	10	10	10	11	10	10	9	10	10	10	10	9	10	10	2191700000	3525000000	3361800000	1475200000	4886900000	3811700000
Q2YNY4	Outer membrane protein, putative OS=Brucella abortus (strain 2308) OX=359391 GN=BAB1_0115 PE=4 SV=1	BAB1_0115	24.748	33.5	46	6	6	0	3	8	0	7	2	0	8	8	1	4	5	3	5	5	1	5	5	2	5	5	2	5	5	3	5	5	1	5	5	2	5	5	2	5	5	0	196970000	257790000	0	302290000	230200000
Q2YNY5	Glycosyl transferase, family 51:Penicillin-binding protein, transpeptidase domain:ATP/GTP-binding site motif A (P-loop) OS=Brucella abortus (strain 2308) OX=359391 GN=BAB1_0114 PE=4 SV=1	BAB1_0114	83.119	30.3	76	19	19	5	9	12	8	13	16	2	0	0	1	6	4	8	13	13	9	15	16	4	0	0	4	7	6	8	13	13	9	15	16	4	0	0	4	7	6	76718000	259460000	176960000	121600000	316680000	383220000
Q2YNY6	Short-chain dehydrogenase/reductase SDR:Glucose/ribitol dehydrogenase OS=Brucella abortus (strain 2308) OX=359391 GN=BAB1_0113 PE=4 SV=1	BAB1_0113	28.792	76.1	215	21	21	16	13	15	19	12	11	19	21	22	27	21	19	17	13	16	18	13	14	18	16	16	17	16	16	17	13	16	18	13	14	18	16	16	17	16	16	2452900000	1747700000	1627300000	2081900000	1602100000	1671900000
Q2YNY7	Ribokinase:Carbohydrate kinase, PfkB OS=Brucella abortus (strain 2308) OX=359391 GN=cscK PE=1 SV=1	cscK	33.029	71.1	103	16	16	17	3	4	15	10	9	15	4	2	18	3	3	13	4	6	13	8	8	14	5	5	15	6	5	13	4	6	13	8	8	14	5	5	15	6	5	1231300000	77196000	60048000	1356800000	495820000	536410000
Q2YNY9	Uncharacterized protein OS=Brucella abortus (strain 2308) OX=359391 GN=BAB1_0147 PE=4 SV=1	BAB1_0147	31.73	55.2	55	14	14	12	3	6	6	5	7	6	1	1	8	0	0	12	5	8	10	7	8	9	4	2	10	3	2	12	5	8	10	7	8	9	4	2	10	3	2	997660000	197960000	231630000	513610000	474100000	471350000
Q2YNZ0	DNA mismatch repair protein MutS OS=Brucella abortus (strain 2308) OX=359391 GN=mutS PE=3 SV=1	mutS	98.834	50.2	217	36	36	36	13	11	29	24	27	26	7	8	21	8	7	30	18	18	28	30	31	23	17	17	24	17	16	30	18	18	28	30	31	23	17	17	24	17	16	1357200000	403120000	289820000	1006500000	814860000	841330000
Q2YNZ1	Bifunctional uridylyltransferase/uridylyl-removing enzyme OS=Brucella abortus (strain 2308) OX=359391 GN=glnD PE=3 SV=1	glnD	105.93	57	190	53	53	47	8	8	19	14	12	52	8	10	4	4	4	46	10	12	37	19	20	49	14	14	12	10	9	46	10	12	37	19	20	49	14	14	12	10	9	2802700000	469410000	369340000	1130100000	551120000	585580000
[truncated: 807 more rows]
[truncated: 22 more columns]
