# Supplementary material for: Evaluation and Differential Diagnosis of a Genetic Marked Brucella Vaccine A19ΔvirB12 for Cattle
Source: Front Immunol. 2021 Jun 7;12:679560. doi: 10.3389/fimmu.2021.679560 (PMC8215367; doi:10.3389/fimmu.2021.679560)
Supplement: Supplementary Table 3 — Differentially expressed proteins in the groups of Log w/v and Sta w/v. [file Table_3.xlsx]

## Sheet: Sheet1
Protein accession	Gene name	Protein description	Log w/v Ratio	Log w/v P value	Regulated Type
Q2YIG4	BAB2_0338	ATP/GTP-binding site motif A (P-loop):Ornithine cyclodeaminase/mu-crystallin OS=Brucella abortus (strain 2308) OX=359391 GN=BAB2_0338 PE=4 SV=1	0.5532	0.0206816	Down
Q2YIH2	mutL	DNA mismatch repair protein MutL OS=Brucella abortus (strain 2308) OX=359391 GN=mutL PE=3 SV=1	0.5375	5.44266e-06	Down
Q2YIH6	BAB2_0208	Uncharacterized protein OS=Brucella abortus (strain 2308) OX=359391 GN=BAB2_0208 PE=4 SV=1	0.4506	0.0393757	Down
Q2YII4	glcE	FAD linked oxidase, C-terminal:FAD linked oxidase, N-terminal OS=Brucella abortus (strain 2308) OX=359391 GN=glcE PE=4 SV=1	3.1268	0.00622432	Up
Q2YIJ6	fumC	Fumarate hydratase class II OS=Brucella abortus (strain 2308) OX=359391 GN=fumC PE=3 SV=1	2.0242	0.0300207	Up
Q2YIL0	dadA	D-amino acid dehydrogenase OS=Brucella abortus (strain 2308) OX=359391 GN=dadA PE=3 SV=1	5.1205	0.0396155	Up
Q2YIL5	hutI	Imidazolonepropionase OS=Brucella abortus (strain 2308) OX=359391 GN=hutI PE=3 SV=1	2.1703	0.000292046	Up
Q2YIL6	hutH	Histidine ammonia-lyase OS=Brucella abortus (strain 2308) OX=359391 GN=hutH PE=3 SV=1	2.9158	0.0220794	Up
Q2YIL7	BAB2_0304	N-formylglutamate amidohydrolase OS=Brucella abortus (strain 2308) OX=359391 GN=BAB2_0304 PE=4 SV=1	2.3231	0.0159415	Up
Q2YIL9	BAB2_0302	Uncharacterized protein OS=Brucella abortus (strain 2308) OX=359391 GN=BAB2_0302 PE=4 SV=1	3.0319	0.00571204	Up
Q2YIM8	BAB2_0259	RNA-binding region RNP-1 (RNA recognition motif) OS=Brucella abortus (strain 2308) OX=359391 GN=BAB2_0259 PE=4 SV=1	0.2508	0.000470683	Down
Q2YIQ2	BAB2_0371	Glycerol-3-phosphate dehydrogenase OS=Brucella abortus (strain 2308) OX=359391 GN=BAB2_0371 PE=3 SV=1	0.2258	0.0139834	Down
Q2YIQ3	BAB2_0370	D-erythrulose 4-phosphate dehydrogenase OS=Brucella abortus (strain 2308) OX=359391 GN=BAB2_0370 PE=4 SV=1	0.1488	0.00305469	Down
Q2YIQ4	eryD	Putative sugar-binding domain OS=Brucella abortus (strain 2308) OX=359391 GN=eryD PE=4 SV=1	6.3015	0.0379675	Up
Q2YIQ6	eryH	L-erythrulose-1-phosphate isomerase OS=Brucella abortus (strain 2308) OX=359391 GN=eryH PE=1 SV=1	0.5225	0.0312307	Down
Q2YIT0	BAB2_0074	Band 7 protein:Stomatin OS=Brucella abortus (strain 2308) OX=359391 GN=BAB2_0074 PE=4 SV=1	1.809	0.00901871	Up
Q2YIT3	galU	UTP--glucose-1-phosphate uridylyltransferase OS=Brucella abortus (strain 2308) OX=359391 GN=galU PE=3 SV=1	0.5646	0.00131833	Down
Q2YIU5	lldD	FMN-dependent alpha-hydroxy acid dehydrogenase:FMN/related compound-binding core OS=Brucella abortus (strain 2308) OX=359391 GN=lldD PE=3 SV=1	2.688	0.0152532	Up
Q2YIV5	metN	Methionine import ATP-binding protein MetN OS=Brucella abortus (strain 2308) OX=359391 GN=metN PE=3 SV=2	0.6516	0.040333	Down
Q2YIV7	BAB2_0272	Uncharacterized protein OS=Brucella abortus (strain 2308) OX=359391 GN=BAB2_0272 PE=4 SV=1	3.7309	0.003422	Up
Q2YIY1	BAB2_0378	Bacterial regulatory protein, DeoR family OS=Brucella abortus (strain 2308) OX=359391 GN=BAB2_0378 PE=4 SV=1	2.182	0.0446469	Up
Q2YIY2	rbsB-2	Periplasmic binding protein/LacI transcriptional regulator OS=Brucella abortus (strain 2308) OX=359391 GN=rbsB-2 PE=4 SV=1	4.1987	0.000346429	Up
Q2YJ00	BAB2_0252	Glutamine amidotransferase class-I OS=Brucella abortus (strain 2308) OX=359391 GN=BAB2_0252 PE=4 SV=1	0.6133	0.0106332	Down
Q2YJ19	BAB2_0296	KDPG and KHG aldolase OS=Brucella abortus (strain 2308) OX=359391 GN=BAB2_0296 PE=4 SV=1	1.9115	0.00906635	Up
Q2YJ21	BAB2_0294	Dihydroxy-acid and 6-phosphogluconate dehydratase:ATP/GTP-binding site motif A (P-loop) OS=Brucella abortus (strain 2308) OX=359391 GN=BAB2_0294 PE=3 SV=1	1.8367	0.00741013	Up
Q2YJ22	BAB2_0293	Oxidoreductase, N-terminal:Oxidoreductase, C-terminal OS=Brucella abortus (strain 2308) OX=359391 GN=BAB2_0293 PE=4 SV=1	2.3171	0.0139071	Up
Q2YJ23	BAB2_0292	Sugar transporter OS=Brucella abortus (strain 2308) OX=359391 GN=BAB2_0292 PE=4 SV=1	2.1462	0.035476	Up
Q2YJ25	BAB2_0206	Inositol monophosphatase OS=Brucella abortus (strain 2308) OX=359391 GN=BAB2_0206 PE=4 SV=1	0.5886	0.00325987	Down
Q2YJ49	potA	Spermidine/putrescine import ATP-binding protein PotA OS=Brucella abortus (strain 2308) OX=359391 GN=potA PE=3 SV=1	4.6069	0.00131705	Up
Q2YJ50	vjbR	HTH-type quorum sensing-dependent transcriptional regulator VjbR OS=Brucella abortus (strain 2308) OX=359391 GN=vjbR PE=1 SV=1	6.1432	0.0493394	Up
Q2YJB5	BAB2_1147	Putative ATP-binding protein BAB2_1147 OS=Brucella abortus (strain 2308) OX=359391 GN=BAB2_1147 PE=3 SV=1	4.6749	0.0112596	Up
Q2YJB7	BAB2_1145	Sulfatase OS=Brucella abortus (strain 2308) OX=359391 GN=BAB2_1145 PE=4 SV=1	2.7408	0.00196339	Up
Q2YJD4	BAB2_1125	Aminotransferase class-III OS=Brucella abortus (strain 2308) OX=359391 GN=BAB2_1125 PE=3 SV=1	1.6122	0.0273711	Up
Q2YJE9	BAB2_1108	Putative integral membrane protein OS=Brucella abortus (strain 2308) OX=359391 GN=BAB2_1108 PE=4 SV=1	8.7423	0.0178204	Up
Q2YJL5	BAB2_1035	Aldehyde dehydrogenase OS=Brucella abortus (strain 2308) OX=359391 GN=BAB2_1035 PE=4 SV=1	3.2282	0.00115798	Up
Q2YJM4	ubiE	Ubiquinone/menaquinone biosynthesis C-methyltransferase UbiE OS=Brucella abortus (strain 2308) OX=359391 GN=ubiE PE=3 SV=1	1.5015	0.00157673	Up
Q2YJM6	coaBC	Coenzyme A biosynthesis bifunctional protein CoaBC OS=Brucella abortus (strain 2308) OX=359391 GN=coaBC PE=3 SV=1	1.5729	0.00741017	Up
Q2YJP3	queG	Epoxyqueuosine reductase OS=Brucella abortus (strain 2308) OX=359391 GN=queG PE=3 SV=1	0.3111	0.00939287	Down
Q2YJS0	BAB2_0976	Aldehyde dehydrogenase OS=Brucella abortus (strain 2308) OX=359391 GN=BAB2_0976 PE=3 SV=1	2.8077	1.21102e-05	Up
Q2YJS5	BAB2_0971	ATP/GTP-binding site motif A (P-loop):ABC transporter:AAA ATPase OS=Brucella abortus (strain 2308) OX=359391 GN=BAB2_0971 PE=3 SV=1	3.9427	0.000258638	Up
Q2YJS6	BAB2_0970	ATP/GTP-binding site motif A (P-loop):ABC transporter:AAA ATPase OS=Brucella abortus (strain 2308) OX=359391 GN=BAB2_0970 PE=3 SV=1	4.063	0.00364254	Up
Q2YJT6	BAB2_0955	Cytochrome c heme-binding site OS=Brucella abortus (strain 2308) OX=359391 GN=BAB2_0955 PE=4 SV=1	5.1754	0.00924535	Up
Q2YJU2	BAB2_0949	Uncharacterized protein OS=Brucella abortus (strain 2308) OX=359391 GN=BAB2_0949 PE=4 SV=1	0.6533	0.00243986	Down
Q2YJU8	BAB2_0943	Copper-containing nitrite reductase OS=Brucella abortus (strain 2308) OX=359391 GN=BAB2_0943 PE=3 SV=1	2.5056	0.0122759	Up
Q2YJV0	BAB2_0941	Cyclic nucleotide-binding domain:Bacterial regulatory protein, Crp family OS=Brucella abortus (strain 2308) OX=359391 GN=BAB2_0941 PE=4 SV=1	0.6501	0.00177709	Down
Q2YJV5	BAB2_0935	Short-chain dehydrogenase/reductase SDR:Glucose/ribitol dehydrogenase OS=Brucella abortus (strain 2308) OX=359391 GN=BAB2_0935 PE=3 SV=1	1.5313	0.00675675	Up
Q2YJZ3	nrdE	Ribonucleoside-diphosphate reductase OS=Brucella abortus (strain 2308) OX=359391 GN=nrdE PE=3 SV=1	2.23	0.0448116	Up
Q2YK11	BAB2_0869	Secretion protein HlyD OS=Brucella abortus (strain 2308) OX=359391 GN=BAB2_0869 PE=3 SV=1	23.3315	8.19204e-06	Up
Q2YK29	guaB	Inosine-5'-monophosphate dehydrogenase OS=Brucella abortus (strain 2308) OX=359391 GN=guaB PE=3 SV=1	0.6219	0.00539228	Down
Q2YK44	BAB2_0836	Probable phosphoketolase OS=Brucella abortus (strain 2308) OX=359391 GN=BAB2_0836 PE=3 SV=1	1.6247	0.00196965	Up
Q2YK47	BAB2_0833	Cytochrome P450:B-class P450:E-class P450, group IV OS=Brucella abortus (strain 2308) OX=359391 GN=BAB2_0833 PE=3 SV=1	0.5707	0.0302315	Down
Q2YK48	BAB2_0832	Bacterial regulatory protein, GntR family OS=Brucella abortus (strain 2308) OX=359391 GN=BAB2_0832 PE=4 SV=1	3.4125	0.00155777	Up
Q2YK53	BAB2_0827	ATP/GTP-binding site motif A (P-loop):ABC transporter:AAA ATPase OS=Brucella abortus (strain 2308) OX=359391 GN=BAB2_0827 PE=4 SV=1	7.3788	0.0227967	Up
Q2YK58	BAB2_0822	Leu/Ile/Val-binding protein homolog 7 OS=Brucella abortus (strain 2308) OX=359391 GN=BAB2_0822 PE=3 SV=1	3.8707	0.00496313	Up
Q2YK59	BAB2_0821	NAD binding site:Zinc-containing alcohol dehydrogenase superfamily:Zinc-containing alcohol dehydrogenase OS=Brucella abortus (strain 2308) OX=359391 GN=BAB2_0821 PE=3 SV=1	4.4348	0.0293226	Up
Q2YK68	nanE	Putative N-acetylmannosamine-6-phosphate 2-epimerase OS=Brucella abortus (strain 2308) OX=359391 GN=nanE PE=3 SV=1	3.4286	0.00250055	Up
Q2YK89	BAB2_0776	Uncharacterized protein OS=Brucella abortus (strain 2308) OX=359391 GN=BAB2_0776 PE=4 SV=1	2.4217	0.0363965	Up
Q2YK91	BAB2_0774	Bacterial regulatory protein TetR, HTH motif OS=Brucella abortus (strain 2308) OX=359391 GN=BAB2_0774 PE=4 SV=1	3.1841	0.00437646	Up
Q2YKA5	BAB2_0759	Uncharacterized protein OS=Brucella abortus (strain 2308) OX=359391 GN=BAB2_0759 PE=4 SV=1	2.5387	0.00481828	Up
Q2YKA6	BAB2_0758	Flavin-containing monooxygenase FMO:Pyridine nucleotide-disulphide oxidoreductase, class I:FAD-dependent pyridine nucleotide OS=Brucella abortus (strain 2308) OX=359391 GN=BAB2_0758 PE=4 SV=1	4.5253	0.0200616	Up
Q2YKD5	cydB	Beta and gamma crystallin:Cytochrome bd ubiquinol oxidase, subunit II OS=Brucella abortus (strain 2308) OX=359391 GN=cydB PE=4 SV=1	6.3147	0.0340135	Up
Q2YKE5	BAB2_0715	2-oxoisovalerate dehydrogenase subunit alpha OS=Brucella abortus (strain 2308) OX=359391 GN=BAB2_0715 PE=3 SV=1	9.859	0.0214044	Up
Q2YKE6	BAB2_0714	Transketolase, central region:Transketolase, C terminal OS=Brucella abortus (strain 2308) OX=359391 GN=BAB2_0714 PE=4 SV=1	4.9847	4.26293e-05	Up
Q2YKE7	BAB2_0713	Dihydrolipoamide acetyltransferase component of pyruvate dehydrogenase complex OS=Brucella abortus (strain 2308) OX=359391 GN=BAB2_0713 PE=3 SV=1	2.3598	0.00523695	Up
Q2YKE8	lpdA-3	Dihydrolipoyl dehydrogenase OS=Brucella abortus (strain 2308) OX=359391 GN=lpdA-3 PE=3 SV=1	4.558	0.0116174	Up
Q2YKK5	BAB2_0654	Lipase OS=Brucella abortus (strain 2308) OX=359391 GN=BAB2_0654 PE=1 SV=1	1.8713	0.0293074	Up
Q2YKL3	gatA	Glutamyl-tRNA(Gln) amidotransferase subunit A OS=Brucella abortus (strain 2308) OX=359391 GN=gatA PE=3 SV=1	2.557	0.0216389	Up
Q2YKL5	BAB2_0644	UPF0173 metal-dependent hydrolase BAB2_0644 OS=Brucella abortus (strain 2308) OX=359391 GN=BAB2_0644 PE=3 SV=1	5.3835	0.0109062	Up
Q2YKQ7	pcaG	Intradiol ring-cleavage dioxygenase OS=Brucella abortus (strain 2308) OX=359391 GN=pcaG PE=4 SV=1	4.6426	0.00938265	Up
Q2YKQ9	BAB2_0593	Leu/Ile/Val-binding protein homolog 6 OS=Brucella abortus (strain 2308) OX=359391 GN=BAB2_0593 PE=3 SV=1	3.3745	0.0278957	Up
Q2YKU2	BAB2_0556	ATP/GTP-binding site motif A (P-loop):ABC transporter:AAA ATPase OS=Brucella abortus (strain 2308) OX=359391 GN=BAB2_0556 PE=4 SV=1	1.8238	0.00135754	Up
Q2YKW3	ahpC	Alkyl hydroperoxide reductase/ Thiol specific antioxidant/ Mal allergen OS=Brucella abortus (strain 2308) OX=359391 GN=ahpC PE=4 SV=1	0.3975	0.00776453	Down
Q2YKW6	BAB2_0528	Oxidoreductase, N-terminal:Oxidoreductase, C-terminal:TrkA potassium uptake protein OS=Brucella abortus (strain 2308) OX=359391 GN=BAB2_0528 PE=4 SV=1	9.6623	0.00095204	Up
Q2YKW8	BAB2_0526	Carbohydrate kinase, PfkB OS=Brucella abortus (strain 2308) OX=359391 GN=BAB2_0526 PE=4 SV=1	2.9129	0.0421693	Up
Q2YKX0	BAB2_0524	IolE protein KO: K03335 IolE protein OS=Brucella abortus (strain 2308) OX=359391 GN=BAB2_0524 PE=4 SV=1	1.7717	0.0168817	Up
Q2YKX6	BAB2_0518	Bifunctional protein PutA OS=Brucella abortus (strain 2308) OX=359391 GN=BAB2_0518 PE=3 SV=1	4.4277	0.0498631	Up
Q2YL05	BAB2_0485	ATP/GTP-binding site motif A (P-loop):ABC transporter:AAA ATPase OS=Brucella abortus (strain 2308) OX=359391 GN=BAB2_0485 PE=4 SV=1	2.1479	0.0298137	Up
Q2YL19	BAB2_0471	Glutamine synthetase, catalytic domain OS=Brucella abortus (strain 2308) OX=359391 GN=BAB2_0471 PE=3 SV=1	0.4982	0.000471763	Down
Q2YL31	pgl	6-phosphogluconolactonase:Glucosamine/galactosami ne-6-phosphate isomerase OS=Brucella abortus (strain 2308) OX=359391 GN=pgl PE=4 SV=1	0.6168	0.0278809	Down
Q2YL32	BAB2_0458	Dihydroxy-acid and 6-phosphogluconate dehydratase:6-phosphogluconate dehydratase OS=Brucella abortus (strain 2308) OX=359391 GN=BAB2_0458 PE=3 SV=1	1.6281	0.0265503	Up
Q2YL55	asd	Aspartate-semialdehyde dehydrogenase OS=Brucella abortus (strain 2308) OX=359391 GN=asd PE=3 SV=1	0.4579	6.59168e-05	Down
Q2YL80	BAB2_0029	Short-chain dehydrogenase/reductase SDR:Glucose/ribitol dehydrogenase OS=Brucella abortus (strain 2308) OX=359391 GN=BAB2_0029 PE=1 SV=1	6.6164	0.00819225	Up
Q2YL86	BAB2_0023	Leu/Ile/Val-binding protein homolog 4 OS=Brucella abortus (strain 2308) OX=359391 GN=BAB2_0023 PE=3 SV=2	2.7392	0.00754444	Up
Q2YL96	BAB2_0013	Isochorismatase hydrolase family:Isochorismatase:Phosphopantetheine attachment site:Phosphopantetheine-binding domain OS=Brucella abortus (strain 2308) OX=359391 GN=BAB2_0013 PE=4 SV=1	1.5361	0.0347069	Up
Q2YLA1	BAB2_0145	Uncharacterized protein OS=Brucella abortus (strain 2308) OX=359391 GN=BAB2_0145 PE=4 SV=1	4.0971	0.0088665	Up
Q2YLA2	BAB2_0144	AP endonuclease, family 2 OS=Brucella abortus (strain 2308) OX=359391 GN=BAB2_0144 PE=1 SV=1	13.1951	0.0148854	Up
Q2YLB2	BAB2_0289	Pyruvate decarboxylase OS=Brucella abortus (strain 2308) OX=359391 GN=BAB2_0289 PE=3 SV=1	5.1606	0.0214923	Up
Q2YLB9	BAB2_0282	Leu/Ile/Val-binding protein family OS=Brucella abortus (strain 2308) OX=359391 GN=BAB2_0282 PE=4 SV=1	4.9518	0.0360087	Up
Q2YLC0	BAB2_0281	ATP/GTP-binding site motif A (P-loop):ABC transporter:AAA ATPase OS=Brucella abortus (strain 2308) OX=359391 GN=BAB2_0281 PE=4 SV=1	8.0567	0.00873198	Up
Q2YLC1	BAB2_0280	Shikimate kinase:ATP/GTP-binding site motif A (P-loop):ABC transporter:AAA ATPase OS=Brucella abortus (strain 2308) OX=359391 GN=BAB2_0280 PE=4 SV=1	14.084	5.99072e-05	Up
Q2YLE3	BAB1_1775	Sigma-70 factor family:Sigma-70 region 2:Sigma-70 region 4 OS=Brucella abortus (strain 2308) OX=359391 GN=BAB1_1775 PE=3 SV=1	10.3314	0.00428603	Up
Q2YLE5	BAB1_1773	Peptidase family M48:Neutral zinc metallopeptidases, zinc-binding region OS=Brucella abortus (strain 2308) OX=359391 GN=BAB1_1773 PE=4 SV=1	1.5817	0.0133579	Up
Q2YLE6	atpD	ATP synthase subunit beta OS=Brucella abortus (strain 2308) OX=359391 GN=atpD PE=3 SV=1	0.5233	0.0420618	Down
Q2YLF5	BAB1_1798	Bacterial inner-membrane translocator OS=Brucella abortus (strain 2308) OX=359391 GN=BAB1_1798 PE=3 SV=1	0.5359	0.0250826	Down
Q2YLG0	BAB1_1792	Leu/Ile/Val-binding protein homolog 2 OS=Brucella abortus (strain 2308) OX=359391 GN=BAB1_1792 PE=3 SV=2	6.0921	0.00225305	Up
Q2YLH5	acsA	Acetyl-coenzyme A synthetase OS=Brucella abortus (strain 2308) OX=359391 GN=acsA PE=3 SV=1	6.0839	0.0132292	Up
Q2YLI1	tal	Probable transaldolase OS=Brucella abortus (strain 2308) OX=359391 GN=tal PE=3 SV=1	0.5728	0.0153427	Down
Q2YLM3	proB	Glutamate 5-kinase OS=Brucella abortus (strain 2308) OX=359391 GN=proB PE=3 SV=1	0.4077	0.0030157	Down
Q2YLN9	prmC	Release factor glutamine methyltransferase OS=Brucella abortus (strain 2308) OX=359391 GN=prmC PE=3 SV=1	0.5724	0.00260049	Down
Q2YLQ3	BAB1_1899	Glyoxalase/Bleomycin resistance protein/dioxygenase domain OS=Brucella abortus (strain 2308) OX=359391 GN=BAB1_1899 PE=1 SV=1	2.3737	5.90331e-05	Up
Q2YLQ7	BAB1_1895	ATP/GTP-binding site motif A (P-loop):Cell divisionFtsK/SpoIIIE protein:AAA ATPase OS=Brucella abortus (strain 2308) OX=359391 GN=BAB1_1895 PE=3 SV=1	0.3005	0.0208179	Down
Q2YLR1	BAB1_1891	Uncharacterized protein OS=Brucella abortus (strain 2308) OX=359391 GN=BAB1_1891 PE=4 SV=1	0.4977	0.0305922	Down
Q2YLS1	sucD	Succinate--CoA ligase [ADP-forming] subunit alpha OS=Brucella abortus (strain 2308) OX=359391 GN=sucD PE=3 SV=1	1.6025	4.45371e-05	Up
Q2YLT8	BAB1_1948	Uncharacterized protein OS=Brucella abortus (strain 2308) OX=359391 GN=BAB1_1948 PE=4 SV=1	2.061	0.00986067	Up
Q2YLV1	BAB1_1933	Uncharacterized protein OS=Brucella abortus (strain 2308) OX=359391 GN=BAB1_1933 PE=4 SV=1	0.3187	0.000335252	Down
Q2YLV2	BAB1_1968	ATP/GTP-binding site motif A (P-loop):Pyridoxal-5'-phosphate-dependent enzyme, beta family:Glucose/ribitol dehydrogenase:Cyst OS=Brucella abortus (strain 2308) OX=359391 GN=BAB1_1968 PE=4 SV=1	22.9296	0.0071966	Up
Q2YLZ2	lpxC	UDP-3-O-acyl-N-acetylglucosamine deacetylase OS=Brucella abortus (strain 2308) OX=359391 GN=lpxC PE=3 SV=1	0.3803	0.0240437	Down
Q2YM22	carA	Carbamoyl-phosphate synthase small chain OS=Brucella abortus (strain 2308) OX=359391 GN=carA PE=3 SV=1	0.5724	0.0150482	Down
Q2YM28	BAB1_1496	UPF0260 protein BAB1_1496 OS=Brucella abortus (strain 2308) OX=359391 GN=BAB1_1496 PE=3 SV=1	0.3526	0.0104504	Down
Q2YM33	BAB1_1470	Uncharacterized protein OS=Brucella abortus (strain 2308) OX=359391 GN=BAB1_1470 PE=4 SV=1	0.589	0.00593523	Down
Q2YM45	BAB1_1483	PhnA protein OS=Brucella abortus (strain 2308) OX=359391 GN=BAB1_1483 PE=4 SV=1	0.1696	0.00133651	Down
Q2YM50	BAB1_1563	Purine nucleoside permease OS=Brucella abortus (strain 2308) OX=359391 GN=BAB1_1563 PE=4 SV=1	6.2811	0.000647528	Up
Q2YM65	BAB1_1456	Beta-lactamase, class A:Penicillin-binding protein, transpeptidase domain:ATP/GTP-binding site motif A (P-loop):Penicillin-bi OS=Brucella abortus (strain 2308) OX=359391 GN=BAB1_1456 PE=4 SV=1	1.9084	0.000755114	Up
Q2YM99	BAB1_0404	Uncharacterized protein OS=Brucella abortus (strain 2308) OX=359391 GN=BAB1_0404 PE=4 SV=1	0.5545	0.0012905	Down
Q2YMA0	BAB1_0403	Polysaccharide deacetylase OS=Brucella abortus (strain 2308) OX=359391 GN=BAB1_0403 PE=4 SV=1	4.471	0.0230722	Up
Q2YMA1	bacA	Bacteroid development protein BacA OS=Brucella abortus (strain 2308) OX=359391 GN=bacA PE=4 SV=1	4.3663	0.0157671	Up
Q2YMA3	BAB1_0400	Conserved domain protein OS=Brucella abortus (strain 2308) OX=359391 GN=BAB1_0400 PE=4 SV=1	6.1208	0.00698427	Up
Q2YMA8	BAB1_0430	TPR repeat OS=Brucella abortus (strain 2308) OX=359391 GN=BAB1_0430 PE=4 SV=1	0.6343	0.00816299	Down
Q2YMA9	BAB1_0429	Polyprenyl synthetase OS=Brucella abortus (strain 2308) OX=359391 GN=BAB1_0429 PE=3 SV=1	0.6052	0.0389167	Down
Q2YMC5	atpF1	ATP synthase subunit b 1 OS=Brucella abortus (strain 2308) OX=359391 GN=atpF1 PE=3 SV=1	0.5636	0.0429368	Down
Q2YMD5	BAB1_0440	Acyl-CoA dehydrogenase, C-terminal:Acyl-CoA dehydrogenase, central domain OS=Brucella abortus (strain 2308) OX=359391 GN=BAB1_0440 PE=3 SV=1	1.5639	0.00276413	Up
Q2YME7	BAB1_0465	Cytokinin riboside 5'-monophosphate phosphoribohydrolase OS=Brucella abortus (strain 2308) OX=359391 GN=BAB1_0465 PE=3 SV=1	0.5393	0.000745961	Down
Q2YMF0	dxs	1-deoxy-D-xylulose-5-phosphate synthase OS=Brucella abortus (strain 2308) OX=359391 GN=dxs PE=3 SV=1	1.8236	0.0117112	Up
Q2YMF9	BAB1_0453	Uncharacterized protein OS=Brucella abortus (strain 2308) OX=359391 GN=BAB1_0453 PE=4 SV=1	0.3571	0.0451812	Down
Q2YMK4	BAB1_0514	Haloacid dehalogenase/epoxide hydrolase:Haloacid dehalogenase-like hydrolase:HAD-superfamily hydrolase, subfamily IA, variant OS=Brucella abortus (strain 2308) OX=359391 GN=BAB1_0514 PE=4 SV=1	0.6229	0.0318702	Down
Q2YMN0	BAB1_0524	Glyoxalase family protein OS=Brucella abortus (strain 2308) OX=359391 GN=BAB1_0524 PE=4 SV=1	0.4917	0.0189761	Down
Q2YMR8	BAB1_0589	ErfK/YbiS/YcfS/YnhG:Twin-arginine translocation pathway signal OS=Brucella abortus (strain 2308) OX=359391 GN=BAB1_0589 PE=4 SV=1	2.5465	0.0416031	Up
Q2YMR9	BAB1_0588	ATP/GTP-binding site motif A (P-loop) OS=Brucella abortus (strain 2308) OX=359391 GN=BAB1_0588 PE=4 SV=1	0.5577	0.0207436	Down
Q2YMX4	BAB1_0637	ATP-binding region, ATPase-like:Histidine kinase, HAMP region:Histidine kinase A, N-terminal:Bacterial sensor protein, C-term OS=Brucella abortus (strain 2308) OX=359391 GN=BAB1_0637 PE=4 SV=1	2.1651	0.0413226	Up
Q2YMY1	dapA	4-hydroxy-tetrahydrodipicolinate synthase OS=Brucella abortus (strain 2308) OX=359391 GN=dapA PE=3 SV=1	0.6139	0.0322964	Down
Q2YN08	BAB1_0675	Coproporphyrinogen-III oxidase OS=Brucella abortus (strain 2308) OX=359391 GN=BAB1_0675 PE=3 SV=1	0.3603	0.0418628	Down
Q2YN09	BAB1_0674	Cyclic nucleotide-binding domain:Bacterial regulatory protein, Crp family OS=Brucella abortus (strain 2308) OX=359391 GN=BAB1_0674 PE=4 SV=1	2.2402	0.00141048	Up
Q2YN14	BAB1_0669	Uncharacterized protein OS=Brucella abortus (strain 2308) OX=359391 GN=BAB1_0669 PE=4 SV=1	0.6542	0.0229205	Down
Q2YN15	rsmA	Ribosomal RNA small subunit methyltransferase A OS=Brucella abortus (strain 2308) OX=359391 GN=rsmA PE=3 SV=1	1.6676	0.0393399	Up
Q2YN27	BAB1_0692	NUDIX hydrolase OS=Brucella abortus (strain 2308) OX=359391 GN=BAB1_0692 PE=4 SV=1	0.666	0.0480097	Down
Q2YN32	BAB1_0687	Glycine cleavage T protein (Aminomethyl transferase) OS=Brucella abortus (strain 2308) OX=359391 GN=BAB1_0687 PE=3 SV=1	2.4826	0.0369217	Up
Q2YN45	pepA	Probable cytosol aminopeptidase OS=Brucella abortus (strain 2308) OX=359391 GN=pepA PE=3 SV=1	0.5854	0.0122358	Down
Q2YN51	BAB1_0739	ETC complex I subunit conserved region OS=Brucella abortus (strain 2308) OX=359391 GN=BAB1_0739 PE=4 SV=1	0.474	0.0152311	Down
Q2YN61	BAB1_0729	Uncharacterized protein OS=Brucella abortus (strain 2308) OX=359391 GN=BAB1_0729 PE=4 SV=1	9.5056	0.00559049	Up
Q2YN69	BAB1_0751	Uncharacterized protein OS=Brucella abortus (strain 2308) OX=359391 GN=BAB1_0751 PE=4 SV=1	0.4066	0.00772535	Down
Q2YN80	BAB1_0771	Uncharacterized protein OS=Brucella abortus (strain 2308) OX=359391 GN=BAB1_0771 PE=4 SV=1	0.1617	0.0127261	Down
Q2YN92	ribE	Riboflavin synthase OS=Brucella abortus (strain 2308) OX=359391 GN=ribE PE=1 SV=1	5.9099	0.0150151	Up
Q2YN93	ribD	Riboflavin biosynthesis protein RibD OS=Brucella abortus (strain 2308) OX=359391 GN=ribD PE=3 SV=1	18.6434	0.00174476	Up
Q2YN95	glyA	Serine hydroxymethyltransferase OS=Brucella abortus (strain 2308) OX=359391 GN=glyA PE=3 SV=1	0.4878	0.000172336	Down
Q2YN97	BAB1_0785	Putative peptidoglycan binding domain 1:Twin-arginine translocation pathway signal OS=Brucella abortus (strain 2308) OX=359391 GN=BAB1_0785 PE=4 SV=1	3.1099	0.000642181	Up
Q2YNC6	ribH1	6,7-dimethyl-8-ribityllumazine synthase 1 OS=Brucella abortus (strain 2308) OX=359391 GN=ribH1 PE=1 SV=1	1.5803	0.045734	Up
Q2YNC7	nuoC	NADH-quinone oxidoreductase subunit C OS=Brucella abortus (strain 2308) OX=359391 GN=nuoC PE=3 SV=1	0.6539	0.0396068	Down
Q2YND6	BAB1_0813	Cys/Met metabolism pyridoxal-phosphate-dependent enzymes:O-acetylhomoserine/O-acetylserine sulfhydrylase OS=Brucella abortus (strain 2308) OX=359391 GN=BAB1_0813 PE=3 SV=1	2.3016	0.000749234	Up
Q2YNG1	purC	Phosphoribosylaminoimidazole-succinocarboxamide synthase OS=Brucella abortus (strain 2308) OX=359391 GN=purC PE=3 SV=1	0.5307	0.0016158	Down
Q2YNG4	BAB1_0859	Glutathione S-transferase, N-terminal:Glutathione S-transferase, C-terminal OS=Brucella abortus (strain 2308) OX=359391 GN=BAB1_0859 PE=4 SV=1	0.4825	0.000993518	Down
Q2YNG8	BAB1_0855	Glutaredoxin OS=Brucella abortus (strain 2308) OX=359391 GN=BAB1_0855 PE=3 SV=1	0.4841	0.0231963	Down
Q2YNH1	ttcA	tRNA-cytidine(32) 2-sulfurtransferase OS=Brucella abortus (strain 2308) OX=359391 GN=ttcA PE=3 SV=1	0.5405	0.00177816	Down
Q2YNI7	BAB1_0870	Bacterial lipid A biosynthesis acyltransferase OS=Brucella abortus (strain 2308) OX=359391 GN=BAB1_0870 PE=4 SV=1	0.3195	0.00127209	Down
Q2YNL1	dusA	tRNA-dihydrouridine(20/20a) synthase OS=Brucella abortus (strain 2308) OX=359391 GN=dusA PE=3 SV=1	0.5434	0.0195867	Down
Q2YNM3	BAB1_0907	Peptidoglycan-binding LysM:Peptidase M23/M37 OS=Brucella abortus (strain 2308) OX=359391 GN=BAB1_0907 PE=4 SV=1	0.5475	0.0102188	Down
Q2YNP2	accB	Biotin carboxyl carrier protein of acetyl-CoA carboxylase OS=Brucella abortus (strain 2308) OX=359391 GN=accB PE=4 SV=1	0.5468	0.00177666	Down
Q2YNP4	aat	Leucyl/phenylalanyl-tRNA--protein transferase OS=Brucella abortus (strain 2308) OX=359391 GN=aat PE=3 SV=2	2.9385	0.00592787	Up
Q2YNP5	BAB1_0922	Uncharacterized protein OS=Brucella abortus (strain 2308) OX=359391 GN=BAB1_0922 PE=4 SV=1	0.6082	0.00606077	Down
Q2YNP7	BAB1_0920	NADH:ubiquinone oxidoreductase 17.2 kD subunit OS=Brucella abortus (strain 2308) OX=359391 GN=BAB1_0920 PE=4 SV=1	0.5904	0.00433443	Down
Q2YNU7	BAB1_0082	ATP/GTP-binding site motif A (P-loop):ABC transporter:AAA ATPase:Sugar transporter superfamily OS=Brucella abortus (strain 2308) OX=359391 GN=BAB1_0082 PE=4 SV=1	1.7605	0.00187869	Up
Q2YNW3	BAB1_0102	Formate/nitrite transporter OS=Brucella abortus (strain 2308) OX=359391 GN=BAB1_0102 PE=4 SV=1	0.5161	0.0479705	Down
Q2YNW6	BAB1_0099	Response regulator receiver OS=Brucella abortus (strain 2308) OX=359391 GN=BAB1_0099 PE=4 SV=1	3.9021	0.0217101	Up
Q2YP16	BAB1_0154	Uncharacterized protein OS=Brucella abortus (strain 2308) OX=359391 GN=BAB1_0154 PE=4 SV=1	0.2213	0.00233519	Down
Q2YP31	BAB1_0176	Oxygen-independent coproporphyrinogen-III oxidase-like protein OS=Brucella abortus (strain 2308) OX=359391 GN=BAB1_0176 PE=3 SV=1	0.4055	0.0220941	Down
Q2YP48	BAB1_0191	Aminotransferase class-III:Maltose binding protein OS=Brucella abortus (strain 2308) OX=359391 GN=BAB1_0191 PE=3 SV=1	2.9533	0.022009	Up
Q2YP67	BAB1_0238	Bacterial extracellular solute-binding protein, family 1 OS=Brucella abortus (strain 2308) OX=359391 GN=BAB1_0238 PE=4 SV=1	2.1798	0.0258681	Up
Q2YP76	BAB1_0226	Substrate-binding region of ABC-type glycine betaine transport system OS=Brucella abortus (strain 2308) OX=359391 GN=BAB1_0226 PE=1 SV=1	3.6428	0.0179665	Up
Q2YP78	BAB1_0224	ATP/GTP-binding site motif A (P-loop):ABC transporter:AAA ATPase OS=Brucella abortus (strain 2308) OX=359391 GN=BAB1_0224 PE=4 SV=1	5.5201	0.000873464	Up
Q2YP80	BAB1_0222	Bacterial regulatory protein, MerR family:ATP/GTP-binding site motif A (P-loop) OS=Brucella abortus (strain 2308) OX=359391 GN=BAB1_0222 PE=4 SV=1	1.9676	0.0236946	Up
Q2YP88	BAB1_0248	Mandelate racemase/muconate lactonizing enzyme OS=Brucella abortus (strain 2308) OX=359391 GN=BAB1_0248 PE=4 SV=1	5.874	0.01435	Up
Q2YP89	BAB1_0247	ATP/GTP-binding site motif A (P-loop):Fumarylacetoacetate (FAA) hydrolase OS=Brucella abortus (strain 2308) OX=359391 GN=BAB1_0247 PE=4 SV=1	3.7466	0.000743814	Up
Q2YP90	BAB1_0246	Short-chain dehydrogenase/reductase SDR:Glucose/ribitol dehydrogenase OS=Brucella abortus (strain 2308) OX=359391 GN=BAB1_0246 PE=4 SV=1	3.9895	0.00228395	Up
Q2YP92	BAB1_0244	Oxidoreductase, N-terminal OS=Brucella abortus (strain 2308) OX=359391 GN=BAB1_0244 PE=4 SV=1	12.3741	0.000508317	Up
Q2YP94	BAB1_0242	Mandelate racemase/muconate lactonizing enzyme OS=Brucella abortus (strain 2308) OX=359391 GN=BAB1_0242 PE=4 SV=1	7.8874	0.00101376	Up
Q2YP95	BAB1_0241	ATP/GTP-binding site motif A (P-loop):ABC transporter:AAA ATPase OS=Brucella abortus (strain 2308) OX=359391 GN=BAB1_0241 PE=3 SV=1	20.6158	0.0100042	Up
Q2YPC8	BAB1_0307	Acriflavin resistance protein OS=Brucella abortus (strain 2308) OX=359391 GN=BAB1_0307 PE=3 SV=1	2.2832	0.0477808	Up
Q2YPD1	BAB1_0304	Seed allergenic protein RAG:ATP-binding region, ATPase-like:Histidine kinase, HAMP region:Histidine kinase A, N-terminal OS=Brucella abortus (strain 2308) OX=359391 GN=BAB1_0304 PE=4 SV=1	2.3906	0.0184008	Up
Q2YPD7	ureA1	Urease subunit gamma 1 OS=Brucella abortus (strain 2308) OX=359391 GN=ureA1 PE=1 SV=1	0.3571	0.00294257	Down
Q2YPE4	BAB1_0325	Solute-binding protein/glutamate receptor:Bacterial extracellular solute-binding protein, family 3 OS=Brucella abortus (strain 2308) OX=359391 GN=BAB1_0325 PE=4 SV=1	0.616	0.0414519	Down
Q2YPF7	BAB1_0311	Bacterial regulatory protein TetR, HTH motif OS=Brucella abortus (strain 2308) OX=359391 GN=BAB1_0311 PE=4 SV=1	0.5982	0.00161563	Down
Q2YPG5	BAB1_0339	Allergen V5/Tpx-1 related OS=Brucella abortus (strain 2308) OX=359391 GN=BAB1_0339 PE=4 SV=1	0.5872	0.0477884	Down
Q2YPG8	BAB1_0336	dCTP deaminase OS=Brucella abortus (strain 2308) OX=359391 GN=BAB1_0336 PE=4 SV=1	1.5099	0.0314918	Up
Q2YPH7	BAB1_0327	Uncharacterized protein OS=Brucella abortus (strain 2308) OX=359391 GN=BAB1_0327 PE=4 SV=1	1.6979	0.0135045	Up
Q2YPI0	fpr	Phenol hydroxylase reductase:Oxidoreductase FAD/NAD(P)-binding:Flavoprotein pyridine nucleotide cytochrome reductase:NADH:cyt OS=Brucella abortus (strain 2308) OX=359391 GN=fpr PE=4 SV=1	0.2645	0.00561606	Down
Q2YPJ0	BAB1_0350	Polysaccharide deacetylase OS=Brucella abortus (strain 2308) OX=359391 GN=BAB1_0350 PE=4 SV=1	2.4258	0.000518097	Up
Q2YPJ1	BAB1_0349	5-aminolevulinate synthase OS=Brucella abortus (strain 2308) OX=359391 GN=BAB1_0349 PE=3 SV=1	2.5581	0.000603944	Up
Q2YPK6	BAB1_0366	Uncharacterized protein BAB1_0366 OS=Brucella abortus (strain 2308) OX=359391 GN=BAB1_0366 PE=1 SV=1	1.7534	0.0186208	Up
Q2YPL0	BAB1_0017	HMG-CoA lyase-like OS=Brucella abortus (strain 2308) OX=359391 GN=BAB1_0017 PE=4 SV=1	0.3793	0.0435586	Down
Q2YPL6	BAB1_0010	Bacterial extracellular solute-binding protein, family 5 OS=Brucella abortus (strain 2308) OX=359391 GN=BAB1_0010 PE=4 SV=1	0.5737	0.00398622	Down
Q2YPM0	BAB1_0006	ATP/GTP-binding site motif A (P-loop):ABC transporter:AAA ATPase OS=Brucella abortus (strain 2308) OX=359391 GN=BAB1_0006 PE=3 SV=1	2.1792	0.00245273	Up
Q2YPQ2	BAB1_0038	Ubiquinol oxidase subunit 2 OS=Brucella abortus (strain 2308) OX=359391 GN=BAB1_0038 PE=3 SV=1	4.5721	0.000539053	Up
Q2YPQ4	BAB1_0036	Cytochrome c heme-binding site:Cytochrome c, class IA/ IB:Cytochrome c, class I:Cytochrome c, class IC OS=Brucella abortus (strain 2308) OX=359391 GN=BAB1_0036 PE=4 SV=1	0.4806	0.00287269	Down
Q2YPS4	pgm	Phosphoglucomutase/phosphomannomutase:Phosphogluc omutase/phosphomannomutase C terminal:Phosphoglucomutase/phosphomannomutase OS=Brucella abortus (strain 2308) OX=359391 GN=pgm PE=3 SV=1	4.0606	0.0224386	Up
Q2YPS8	BAB1_1435	Electron transport protein SCO1/SenC OS=Brucella abortus (strain 2308) OX=359391 GN=BAB1_1435 PE=4 SV=1	4.6032	0.0164235	Up
Q2YPU0	BAB1_1423	Uncharacterized protein OS=Brucella abortus (strain 2308) OX=359391 GN=BAB1_1423 PE=4 SV=1	0.5857	0.0183659	Down
Q2YPU6	BAB1_1159	ErfK/YbiS/YcfS/YnhG OS=Brucella abortus (strain 2308) OX=359391 GN=BAB1_1159 PE=4 SV=1	2.8137	0.00585774	Up
Q2YPV0	eno	Enolase OS=Brucella abortus (strain 2308) OX=359391 GN=eno PE=3 SV=1	0.5911	0.00915149	Down
Q2YPV1	BAB1_1154	SAM (And some other nucleotide) binding motif:Site-specific DNA-methyltransferase (Cytosine-N4-specific) OS=Brucella abortus (strain 2308) OX=359391 GN=BAB1_1154 PE=4 SV=1	0.411	0.0229042	Down
Q2YPV8	lipA	Lipoyl synthase OS=Brucella abortus (strain 2308) OX=359391 GN=lipA PE=3 SV=1	0.3823	0.0226796	Down
Q2YPY9	BAB1_1114	Bacterial regulatory protein TetR, HTH motif OS=Brucella abortus (strain 2308) OX=359391 GN=BAB1_1114 PE=4 SV=1	0.4867	0.00347895	Down
Q2YPZ7	BAB1_0292	Site-specific recombinase:Resolvase, N-terminal OS=Brucella abortus (strain 2308) OX=359391 GN=BAB1_0292 PE=4 SV=1	0.4799	0.040275	Down
Q2YQ03	folE	GTP cyclohydrolase 1 OS=Brucella abortus (strain 2308) OX=359391 GN=folE PE=3 SV=1	3.5517	0.0444266	Up
Q2YQ11	BAB1_1089	ATP/GTP-binding site motif A (P-loop):MazG family protein OS=Brucella abortus (strain 2308) OX=359391 GN=BAB1_1089 PE=4 SV=1	0.547	0.000638897	Down
Q2YQ21	BAB1_1072	ATP-dependent helicase, DEAD-box:DEAD/DEAH box helicase:Helicase, C-terminal:ATP/GTP-binding site motif A (P-loop) OS=Brucella abortus (strain 2308) OX=359391 GN=BAB1_1072 PE=3 SV=1	0.218	0.0392555	Down
Q2YQ39	BAB1_1053	UPF0283 membrane protein BAB1_1053 OS=Brucella abortus (strain 2308) OX=359391 GN=BAB1_1053 PE=3 SV=1	2.2519	0.0424676	Up
Q2YQ49	BAB1_1041	Uncharacterized protein OS=Brucella abortus (strain 2308) OX=359391 GN=BAB1_1041 PE=4 SV=1	1.6502	0.0220047	Up
Q2YQ66	glnB	Nitrogen regulatory protein P-II:P-II protein urydylation site OS=Brucella abortus (strain 2308) OX=359391 GN=glnB PE=3 SV=1	0.6184	0.030476	Down
Q2YQ76	metG	Methionine--tRNA ligase OS=Brucella abortus (strain 2308) OX=359391 GN=metG PE=1 SV=1	0.5867	0.000682498	Down
Q2YQ92	BAB1_0993	Uncharacterized protein OS=Brucella abortus (strain 2308) OX=359391 GN=BAB1_0993 PE=4 SV=1	0.3984	0.0234607	Down
Q2YQA7	BAB1_1611	Uncharacterized protein OS=Brucella abortus (strain 2308) OX=359391 GN=BAB1_1611 PE=4 SV=1	0.5881	0.0118664	Down
Q2YQB6	BAB1_1650	ATP/GTP-binding site motif A (P-loop):ABC transporter:AAA ATPase OS=Brucella abortus (strain 2308) OX=359391 GN=BAB1_1650 PE=4 SV=1	4.734	0.000202615	Up
Q2YQD3	BAB1_1384	ATP-dependent DNA ligase OS=Brucella abortus (strain 2308) OX=359391 GN=BAB1_1384 PE=4 SV=1	2.1961	0.017166	Up
Q2YQD6	ureG2	Urease accessory protein UreG 2 OS=Brucella abortus (strain 2308) OX=359391 GN=ureG2 PE=3 SV=1	5.1833	0.00801288	Up
Q2YQD8	ureC2	Urease subunit alpha 2 OS=Brucella abortus (strain 2308) OX=359391 GN=ureC2 PE=3 SV=1	22.5701	0.000168039	Up
Q2YQE3	BAB1_1362	Periplasmic binding protein/LacI transcriptional regulator OS=Brucella abortus (strain 2308) OX=359391 GN=BAB1_1362 PE=4 SV=1	2.9093	0.0436783	Up
Q2YQH5	cpoB	Cell division coordinator CpoB OS=Brucella abortus (strain 2308) OX=359391 GN=cpoB PE=3 SV=1	0.5322	0.0288367	Down
Q2YQH9	BAB1_1701	Heat resistant agglutinin 1 OS=Brucella abortus (strain 2308) OX=359391 GN=BAB1_1701 PE=4 SV=1	0.4623	0.0102768	Down
Q2YQI4	BAB1_1696	GCN5-related N-acetyltransferase OS=Brucella abortus (strain 2308) OX=359391 GN=BAB1_1696 PE=4 SV=1	0.5098	0.011554	Down
Q2YQM0	BAB1_1313	Leu/Ile/Val-binding protein family OS=Brucella abortus (strain 2308) OX=359391 GN=BAB1_1313 PE=4 SV=1	0.6473	0.000356384	Down
Q2YQM5	BAB1_1406	ATP/GTP-binding site motif A (P-loop) OS=Brucella abortus (strain 2308) OX=359391 GN=BAB1_1406 PE=4 SV=1	0.4403	0.000594953	Down
Q2YQM6	BAB1_1405	Uncharacterized protein OS=Brucella abortus (strain 2308) OX=359391 GN=BAB1_1405 PE=4 SV=1	3.7036	0.0234715	Up
Q2YQM7	pdxJ	Pyridoxine 5'-phosphate synthase OS=Brucella abortus (strain 2308) OX=359391 GN=pdxJ PE=3 SV=1	0.5728	0.0388939	Down
Q2YQN4	BAB1_1397	Aminotransferase, class I and II OS=Brucella abortus (strain 2308) OX=359391 GN=BAB1_1397 PE=4 SV=1	2.9793	0.0346106	Up
Q2YQP2	crcB	Putative fluoride ion transporter CrcB OS=Brucella abortus (strain 2308) OX=359391 GN=crcB PE=3 SV=1	13.4549	0.00992386	Up
Q2YQP3	BAB1_1388	Putative ABC transporter ATP-binding protein BAB1_1388 OS=Brucella abortus (strain 2308) OX=359391 GN=BAB1_1388 PE=3 SV=1	2.731	0.0310159	Up
Q2YQP5	BAB1_1386	Uncharacterized protein OS=Brucella abortus (strain 2308) OX=359391 GN=BAB1_1386 PE=4 SV=1	3.4926	0.0108923	Up
Q2YQQ6	BAB1_2176	Glutelin:Lipoprotein YaeC family:NLPA lipoprotein OS=Brucella abortus (strain 2308) OX=359391 GN=BAB1_2176 PE=4 SV=1	0.3668	0.0292513	Down
Q2YQQ7	fur	Ferric uptake regulation protein OS=Brucella abortus (strain 2308) OX=359391 GN=fur PE=3 SV=1	1.6974	0.0349867	Up
Q2YQR2	BAB1_2170	SAM (And some other nucleotide) binding motif OS=Brucella abortus (strain 2308) OX=359391 GN=BAB1_2170 PE=4 SV=1	0.5186	0.00946045	Down
Q2YQS7	BAB1_2155	ATP/GTP-binding site motif A (P-loop):PhoH-like protein OS=Brucella abortus (strain 2308) OX=359391 GN=BAB1_2155 PE=4 SV=1	0.534	0.0183884	Down
Q2YQS8	miaB	tRNA-2-methylthio-N(6)-dimethylallyladenosine synthase OS=Brucella abortus (strain 2308) OX=359391 GN=miaB PE=3 SV=1	0.3307	0.0146349	Down
Q2YQT2	BAB1_2150	Ferritin:DNA-binding protein Dps OS=Brucella abortus (strain 2308) OX=359391 GN=BAB1_2150 PE=3 SV=1	5.3827	0.00717057	Up
Q2YQT3	pepS	Thermophilic metalloprotease (M29) OS=Brucella abortus (strain 2308) OX=359391 GN=pepS PE=4 SV=1	0.6252	0.0132319	Down
Q2YQU8	BAB1_2133	Uncharacterized protein OS=Brucella abortus (strain 2308) OX=359391 GN=BAB1_2133 PE=4 SV=1	2.0585	0.0395757	Up
Q2YQU9	pyrF	Orotidine 5'-phosphate decarboxylase OS=Brucella abortus (strain 2308) OX=359391 GN=pyrF PE=3 SV=1	1.6568	0.0351765	Up
Q2YQX3	BAB1_2104	Uncharacterized protein OS=Brucella abortus (strain 2308) OX=359391 GN=BAB1_2104 PE=4 SV=1	0.6078	9.58724e-05	Down
Q2YQZ2	hisB	Imidazoleglycerol-phosphate dehydratase OS=Brucella abortus (strain 2308) OX=359391 GN=hisB PE=3 SV=1	1.7109	0.0227222	Up
Q2YR08	BAB1_2066	Uncharacterized protein OS=Brucella abortus (strain 2308) OX=359391 GN=BAB1_2066 PE=4 SV=1	0.2761	0.00199855	Down
Q2YR20	BAB1_2054	Uncharacterized protein OS=Brucella abortus (strain 2308) OX=359391 GN=BAB1_2054 PE=4 SV=1	0.3834	0.0465372	Down
Q2YR22	BAB1_2052	Bacterial luciferase OS=Brucella abortus (strain 2308) OX=359391 GN=BAB1_2052 PE=4 SV=1	3.1547	0.0312313	Up
Q2YR40	xerD	Tyrosine recombinase XerD OS=Brucella abortus (strain 2308) OX=359391 GN=xerD PE=2 SV=2	0.4594	0.00191084	Down
Q2YR54	BAB1_2018	Bacterial regulatory protein, MerR family OS=Brucella abortus (strain 2308) OX=359391 GN=BAB1_2018 PE=4 SV=1	2.2012	0.0461698	Up
Q2YR77	BAB1_1992	Uncharacterized protein OS=Brucella abortus (strain 2308) OX=359391 GN=BAB1_1992 PE=4 SV=1	0.4085	0.00174139	Down
Q2YR95	BAB1_1974	6-carboxy-5,6,7,8-tetrahydropterin synthase OS=Brucella abortus (strain 2308) OX=359391 GN=BAB1_1974 PE=3 SV=1	0.4138	0.00193281	Down
Q2YR99	BAB1_1970	3-hydroxyacyl-CoA dehydrogenase, C-terminal:3-hydroxyacyl-CoA dehydrogenase, NAD binding domain:3-hydroxyacyl-CoA dehydrogenase OS=Brucella abortus (strain 2308) OX=359391 GN=BAB1_1970 PE=4 SV=1	0.6661	0.0168469	Down
Q2YRB5	BAB1_1620	Glycosyl transferase, family 25 OS=Brucella abortus (strain 2308) OX=359391 GN=BAB1_1620 PE=4 SV=1	0.4425	0.0160038	Down
Q2YRE4	BAB1_1737	Cell division protein ZapA OS=Brucella abortus (strain 2308) OX=359391 GN=BAB1_1737 PE=4 SV=1	0.6539	0.0207488	Down
Q2YRH9	BAB1_1671	Response regulator receiver OS=Brucella abortus (strain 2308) OX=359391 GN=BAB1_1671 PE=1 SV=1	3.8554	0.035042	Up
Q2YRI3	gabD	Aldehyde dehydrogenase OS=Brucella abortus (strain 2308) OX=359391 GN=gabD PE=1 SV=1	4.3783	0.00549996	Up
Q2YRJ0	BAB1_1186	ATP/GTP-binding site motif A (P-loop) OS=Brucella abortus (strain 2308) OX=359391 GN=BAB1_1186 PE=1 SV=1	0.4845	0.00238053	Down
Q2YRJ6	BAB1_1189	Uncharacterized protein OS=Brucella abortus (strain 2308) OX=359391 GN=BAB1_1189 PE=4 SV=1	0.4218	0.0405349	Down
Q2YRJ7	BAB1_1188	Glycerophosphoryl diester phosphodiesterase OS=Brucella abortus (strain 2308) OX=359391 GN=BAB1_1188 PE=4 SV=1	0.6114	0.044262	Down
Q2YRJ9	BAB1_1669	PAS-associated C-terminal domain OS=Brucella abortus (strain 2308) OX=359391 GN=BAB1_1669 PE=4 SV=1	5.0771	0.000744441	Up
Q2YRK5	glcB	Malate synthase G OS=Brucella abortus (strain 2308) OX=359391 GN=glcB PE=3 SV=1	0.5668	0.0161188	Down
Q2YRK6	BAB1_1662	Glutamyl-tRNA synthetase, class Ic:Aminoacyl-tRNA synthetase, class I OS=Brucella abortus (strain 2308) OX=359391 GN=BAB1_1662 PE=3 SV=1	0.4955	0.00607121	Down
Q2YRL1	csaA	T-RNA-binding region OS=Brucella abortus (strain 2308) OX=359391 GN=csaA PE=4 SV=1	0.388	0.0296697	Down
Q2YRL4	BAB1_1538	Response regulator receiver:Transcriptional regulatory protein, C terminal OS=Brucella abortus (strain 2308) OX=359391 GN=BAB1_1538 PE=4 SV=1	0.5985	0.0376759	Down
Q2YRM2	uvrB	UvrABC system protein B OS=Brucella abortus (strain 2308) OX=359391 GN=uvrB PE=3 SV=1	0.6401	0.00229785	Down
Q2YRM8	BAB1_1512	Cold-shock DNA-binding domain OS=Brucella abortus (strain 2308) OX=359391 GN=BAB1_1512 PE=4 SV=1	0.4729	0.000166465	Down
Q2YRQ2	bamA	Outer membrane protein assembly factor BamA OS=Brucella abortus (strain 2308) OX=359391 GN=bamA PE=3 SV=1	2.0068	0.00113026	Up
Q2YRQ5	lpxA	Acyl-[acyl-carrier-protein]--UDP-N-acetylglucosamine O-acyltransferase OS=Brucella abortus (strain 2308) OX=359391 GN=lpxA PE=3 SV=1	1.9417	0.0370586	Up
Q2YRS7	lrp-2	Bacterial regulatory proteins, AsnC family:Bacterial regulatory protein LysR, HTH motif OS=Brucella abortus (strain 2308) OX=359391 GN=lrp-2 PE=4 SV=1	1.8049	0.0342853	Up
Q2YRT1	leuA	2-isopropylmalate synthase OS=Brucella abortus (strain 2308) OX=359391 GN=leuA PE=3 SV=1	2.25	0.0357068	Up
Q2YRU3	BAB1_1228	Shikimate kinase:Replication factor C conserved domain:ATP/GTP-binding site motif A (P-loop):AAA ATPase:AAA ATPase, central r OS=Brucella abortus (strain 2308) OX=359391 GN=BAB1_1228 PE=4 SV=1	0.6449	0.00908371	Down
Q2YRU7	recA	Protein RecA OS=Brucella abortus (strain 2308) OX=359391 GN=recA PE=2 SV=1	2.057	0.00983346	Up
Q2YRU9	BAB1_1222	Alkaline phosphatase OS=Brucella abortus (strain 2308) OX=359391 GN=BAB1_1222 PE=3 SV=1	0.5306	0.00753195	Down
Q2YRV5	BAB1_1216	Tetracycline resistance protein TetB OS=Brucella abortus (strain 2308) OX=359391 GN=BAB1_1216 PE=4 SV=1	0.1912	0.00418884	Down
Q2YRV7	BAB1_1214	Membrane protein, putative OS=Brucella abortus (strain 2308) OX=359391 GN=BAB1_1214 PE=4 SV=1	0.1682	0.000409937	Down
Q2YRV8	BAB1_1213	Uncharacterized protein OS=Brucella abortus (strain 2308) OX=359391 GN=BAB1_1213 PE=4 SV=1	6.025	0.0393816	Up
Q2YRW5	queF	NADPH-dependent 7-cyano-7-deazaguanine reductase OS=Brucella abortus (strain 2308) OX=359391 GN=queF PE=3 SV=1	9.5111	0.0230023	Up
Q2YS02	BAB1_1576	Uncharacterized protein OS=Brucella abortus (strain 2308) OX=359391 GN=BAB1_1576 PE=4 SV=1	0.5506	0.0200044	Down
Q2YS03	BAB1_1575	RNA-binding region RNP-1 (RNA recognition motif):Blue (Type 1) copper domain OS=Brucella abortus (strain 2308) OX=359391 GN=BAB1_1575 PE=4 SV=1	0.5126	0.000877384	Down
Q2YS13	BAB1_1495	Antifreeze protein, type I OS=Brucella abortus (strain 2308) OX=359391 GN=BAB1_1495 PE=4 SV=1	11.8993	0.0313676	Up
Q2YS14	omp28	Immunoreactive 28 kDa outer membrane protein OS=Brucella abortus (strain 2308) OX=359391 GN=omp28 PE=4 SV=1	0.6188	0.0261817	Down
Q2YS25	hflC	Protein HflC OS=Brucella abortus (strain 2308) OX=359391 GN=hflC PE=3 SV=1	1.9949	0.0433674	Up

## Sheet: Sheet2
Protein accession	Gene name	Protein description	Sta w/v Ratio	Sta w/v P value	Regulated Type
Q2YIG4	BAB2_0338	ATP/GTP-binding site motif A (P-loop):Ornithine cyclodeaminase/mu-crystallin OS=Brucella abortus (strain 2308) OX=359391 GN=BAB2_0338 PE=4 SV=1	0.515	0.0116282	Down
Q2YIJ5	BAB2_0187	Uncharacterized protein OS=Brucella abortus (strain 2308) OX=359391 GN=BAB2_0187 PE=4 SV=1	1.7438	0.0302279	Up
Q2YIK0	msrP	Protein-methionine-sulfoxide reductase catalytic subunit MsrP OS=Brucella abortus (strain 2308) OX=359391 GN=msrP PE=3 SV=1	0.5061	0.0349281	Down
Q2YIP3	BAB2_0081	Response regulator receiver:Sigma-54 factor interaction domain:Helix-turn-helix, Fis-type:AAA ATPase OS=Brucella abortus (strain 2308) OX=359391 GN=BAB2_0081 PE=4 SV=1	2.0462	0.0439004	Up
Q2YIQ3	BAB2_0370	D-erythrulose 4-phosphate dehydrogenase OS=Brucella abortus (strain 2308) OX=359391 GN=BAB2_0370 PE=4 SV=1	0.1633	0.0126941	Down
Q2YIY2	rbsB-2	Periplasmic binding protein/LacI transcriptional regulator OS=Brucella abortus (strain 2308) OX=359391 GN=rbsB-2 PE=4 SV=1	5.3031	0.0194038	Up
Q2YJ21	BAB2_0294	Dihydroxy-acid and 6-phosphogluconate dehydratase:ATP/GTP-binding site motif A (P-loop) OS=Brucella abortus (strain 2308) OX=359391 GN=BAB2_0294 PE=3 SV=1	1.5552	0.0149976	Up
Q2YJ25	BAB2_0206	Inositol monophosphatase OS=Brucella abortus (strain 2308) OX=359391 GN=BAB2_0206 PE=4 SV=1	0.5477	0.0158249	Down
Q2YJ28	BAB2_0203	Patatin OS=Brucella abortus (strain 2308) OX=359391 GN=BAB2_0203 PE=4 SV=1	0.6185	0.0407384	Down
Q2YJ31	tadA	tRNA-specific adenosine deaminase OS=Brucella abortus (strain 2308) OX=359391 GN=tadA PE=3 SV=1	0.4618	0.00486269	Down
Q2YJ50	vjbR	HTH-type quorum sensing-dependent transcriptional regulator VjbR OS=Brucella abortus (strain 2308) OX=359391 GN=vjbR PE=1 SV=1	4.3988	0.0343727	Up
Q2YJ64	BAB2_0159	Uncharacterized protein OS=Brucella abortus (strain 2308) OX=359391 GN=BAB2_0159 PE=4 SV=1	0.5733	0.0138177	Down
Q2YJ81	virB10	Type IV secretion system protein virB10 OS=Brucella abortus (strain 2308) OX=359391 GN=virB10 PE=3 SV=1	102.645	0.00162152	Up
Q2YJ91	BAB2_0107	Oxidoreductase, N-terminal OS=Brucella abortus (strain 2308) OX=359391 GN=BAB2_0107 PE=4 SV=1	2.1194	0.032586	Up
Q2YJH4	znuC	Zinc import ATP-binding protein ZnuC OS=Brucella abortus (strain 2308) OX=359391 GN=znuC PE=3 SV=1	0.5297	0.00796785	Down
Q2YJH7	BAB2_1077	Uncharacterized protein OS=Brucella abortus (strain 2308) OX=359391 GN=BAB2_1077 PE=4 SV=1	3.0442	0.0391611	Up
Q2YJS0	BAB2_0976	Aldehyde dehydrogenase OS=Brucella abortus (strain 2308) OX=359391 GN=BAB2_0976 PE=3 SV=1	2.1934	0.0216185	Up
Q2YJT8	BAB2_0953	Chaperonin clpA/B:ATP/GTP-binding site motif A (P-loop) OS=Brucella abortus (strain 2308) OX=359391 GN=BAB2_0953 PE=4 SV=1	5.287	0.0311888	Up
Q2YJW2	nosZ	Nitrous-oxide reductase OS=Brucella abortus (strain 2308) OX=359391 GN=nosZ PE=3 SV=1	1.541	0.0349366	Up
Q2YJX1	BAB2_0919	ABC transporter, periplasmic binding protein, putative KO: K02051 sulfonate/nitrate transport system substrate-binding OS=Brucella abortus (strain 2308) OX=359391 GN=BAB2_0919 PE=4 SV=1	1.8066	0.00335509	Up
Q2YJY8	BAB2_0896	Uncharacterized protein OS=Brucella abortus (strain 2308) OX=359391 GN=BAB2_0896 PE=4 SV=1	0.5371	0.0427036	Down
Q2YK00	minE	Cell division topological specificity factor OS=Brucella abortus (strain 2308) OX=359391 GN=minE PE=3 SV=1	0.0518	0.0344852	Down
Q2YK10	BAB2_0872	Glutelin OS=Brucella abortus (strain 2308) OX=359391 GN=BAB2_0872 PE=4 SV=1	2.1725	0.0214412	Up
Q2YK11	BAB2_0869	Secretion protein HlyD OS=Brucella abortus (strain 2308) OX=359391 GN=BAB2_0869 PE=3 SV=1	24.9248	1.62045e-05	Up
Q2YK44	BAB2_0836	Probable phosphoketolase OS=Brucella abortus (strain 2308) OX=359391 GN=BAB2_0836 PE=3 SV=1	3.2042	0.00550322	Up
Q2YK45	ackA	Acetate kinase OS=Brucella abortus (strain 2308) OX=359391 GN=ackA PE=3 SV=1	3.2388	0.00118345	Up
Q2YKA5	BAB2_0759	Uncharacterized protein OS=Brucella abortus (strain 2308) OX=359391 GN=BAB2_0759 PE=4 SV=1	2.3346	0.026547	Up
Q2YKE8	lpdA-3	Dihydrolipoyl dehydrogenase OS=Brucella abortus (strain 2308) OX=359391 GN=lpdA-3 PE=3 SV=1	1.8427	0.0473741	Up
Q2YKF1	BAB2_0709	ATP/GTP-binding site motif A (P-loop):Cell divisionFtsK/SpoIIIE protein:Proline-rich extensin:AAA ATPase OS=Brucella abortus (strain 2308) OX=359391 GN=BAB2_0709 PE=3 SV=1	0.0787	0.0123322	Down
Q2YKL5	BAB2_0644	UPF0173 metal-dependent hydrolase BAB2_0644 OS=Brucella abortus (strain 2308) OX=359391 GN=BAB2_0644 PE=3 SV=1	14.3036	0.0150573	Up
Q2YKN7	BAB2_0620	Uncharacterized protein OS=Brucella abortus (strain 2308) OX=359391 GN=BAB2_0620 PE=4 SV=1	14.342	0.0167944	Up
Q2YKX6	BAB2_0518	Bifunctional protein PutA OS=Brucella abortus (strain 2308) OX=359391 GN=BAB2_0518 PE=3 SV=1	1.8915	0.0385937	Up
Q2YKY0	gcvH	Glycine cleavage system H protein OS=Brucella abortus (strain 2308) OX=359391 GN=gcvH PE=3 SV=1	0.3893	0.000993459	Down
Q2YL07	BAB2_0483	Periplasmic binding protein OS=Brucella abortus (strain 2308) OX=359391 GN=BAB2_0483 PE=4 SV=1	3.448	0.0323995	Up
Q2YL19	BAB2_0471	Glutamine synthetase, catalytic domain OS=Brucella abortus (strain 2308) OX=359391 GN=BAB2_0471 PE=3 SV=1	0.5749	0.0091069	Down
Q2YL40	BAB2_0450	Uncharacterized protein OS=Brucella abortus (strain 2308) OX=359391 GN=BAB2_0450 PE=4 SV=1	4.3479	0.0019313	Up
Q2YL55	asd	Aspartate-semialdehyde dehydrogenase OS=Brucella abortus (strain 2308) OX=359391 GN=asd PE=3 SV=1	0.2966	0.0121246	Down
Q2YLF5	BAB1_1798	Bacterial inner-membrane translocator OS=Brucella abortus (strain 2308) OX=359391 GN=BAB1_1798 PE=3 SV=1	0.1803	0.000870833	Down
Q2YLF6	BAB1_1796	ATP/GTP-binding site motif A (P-loop):Mitochondrial substrate carrier:ABC transporter:AAA ATPase OS=Brucella abortus (strain 2308) OX=359391 GN=BAB1_1796 PE=4 SV=1	0.2218	0.0125741	Down
Q2YLM3	proB	Glutamate 5-kinase OS=Brucella abortus (strain 2308) OX=359391 GN=proB PE=3 SV=1	0.2611	0.000859839	Down
Q2YLM4	tsaD	tRNA N6-adenosine threonylcarbamoyltransferase OS=Brucella abortus (strain 2308) OX=359391 GN=tsaD PE=3 SV=1	0.403	0.0219172	Down
Q2YLN2	grxC	Glutaredoxin OS=Brucella abortus (strain 2308) OX=359391 GN=grxC PE=3 SV=1	2.2194	0.00711342	Up
Q2YLY1	BAB1_1546	Polyphenol oxidase OS=Brucella abortus (strain 2308) OX=359391 GN=BAB1_1546 PE=3 SV=1	1.7905	0.0185899	Up
Q2YMA3	BAB1_0400	Conserved domain protein OS=Brucella abortus (strain 2308) OX=359391 GN=BAB1_0400 PE=4 SV=1	3.2115	0.000283947	Up
Q2YME7	BAB1_0465	Cytokinin riboside 5'-monophosphate phosphoribohydrolase OS=Brucella abortus (strain 2308) OX=359391 GN=BAB1_0465 PE=3 SV=1	0.5735	0.00903419	Down
Q2YML1	BAB1_0507	PAS domain:GGDEF:PAS-associated C-terminal domain:PAC motif:EAL domain OS=Brucella abortus (strain 2308) OX=359391 GN=BAB1_0507 PE=4 SV=1	0.2098	0.0307918	Down
Q2YMQ3	BAB1_0568	IolE protein OS=Brucella abortus (strain 2308) OX=359391 GN=BAB1_0568 PE=4 SV=1	1.6331	0.0470929	Up
Q2YMW5	BAB1_0646	Endonuclease/exonuclease/phosphatase family OS=Brucella abortus (strain 2308) OX=359391 GN=BAB1_0646 PE=4 SV=1	0.509	0.00142954	Down
Q2YMX5	BAB1_0636	Response regulator receiver:Transcriptional regulatory protein, C terminal OS=Brucella abortus (strain 2308) OX=359391 GN=BAB1_0636 PE=4 SV=1	2.1329	0.0349563	Up
Q2YN30	BAB1_0689	Uncharacterized protein OS=Brucella abortus (strain 2308) OX=359391 GN=BAB1_0689 PE=4 SV=1	2.0934	0.014107	Up
Q2YN36	pgsA	CDP-alcohol phosphatidyltransferase:NADH-ubiquinone oxidoreductase, chain 4:CDP-diacylglycerol--glycerol-3-phosphate 3-phosph OS=Brucella abortus (strain 2308) OX=359391 GN=pgsA PE=3 SV=1	0.6194	0.015503	Down
Q2YN43	BAB1_0712	Uncharacterized protein OS=Brucella abortus (strain 2308) OX=359391 GN=BAB1_0712 PE=4 SV=1	0.4488	0.00763778	Down
Q2YN61	BAB1_0729	Uncharacterized protein OS=Brucella abortus (strain 2308) OX=359391 GN=BAB1_0729 PE=4 SV=1	9.3094	0.00780955	Up
Q2YN64	rlmJ	Ribosomal RNA large subunit methyltransferase J OS=Brucella abortus (strain 2308) OX=359391 GN=rlmJ PE=3 SV=1	0.6622	0.00863122	Down
Q2YN67	BAB1_0723	Aminoacyl-tRNA synthetase, class I:Glutathione S-transferase, N-terminal OS=Brucella abortus (strain 2308) OX=359391 GN=BAB1_0723 PE=4 SV=1	1.8718	0.00470689	Up
Q2YN94	nrdR	Transcriptional repressor NrdR OS=Brucella abortus (strain 2308) OX=359391 GN=nrdR PE=3 SV=1	0.5346	0.00388078	Down
Q2YN97	BAB1_0785	Putative peptidoglycan binding domain 1:Twin-arginine translocation pathway signal OS=Brucella abortus (strain 2308) OX=359391 GN=BAB1_0785 PE=4 SV=1	3.6631	0.00176671	Up
Q2YNC5	nusB	Transcription antitermination protein NusB OS=Brucella abortus (strain 2308) OX=359391 GN=nusB PE=3 SV=1	1.6365	0.0372273	Up
Q2YNF6	nuoH	NADH-quinone oxidoreductase subunit H OS=Brucella abortus (strain 2308) OX=359391 GN=nuoH PE=3 SV=1	0.3382	0.0399342	Down
Q2YNQ9	anmK	Anhydro-N-acetylmuramic acid kinase OS=Brucella abortus (strain 2308) OX=359391 GN=anmK PE=3 SV=1	0.4918	0.0201579	Down
Q2YNT7	moaA	GTP 3',8-cyclase OS=Brucella abortus (strain 2308) OX=359391 GN=moaA PE=3 SV=1	0.2265	0.0148351	Down
Q2YNZ1	glnD	Bifunctional uridylyltransferase/uridylyl-removing enzyme OS=Brucella abortus (strain 2308) OX=359391 GN=glnD PE=3 SV=1	0.1124	0.0261347	Down
Q2YP09	BAB1_0161	Uncharacterized protein OS=Brucella abortus (strain 2308) OX=359391 GN=BAB1_0161 PE=4 SV=1	0.2282	0.00123314	Down
Q2YP10	BAB1_0160	Phosphoenolpyruvate-dependent sugar phosphotransferase system, EIIA 2:PTS IIA-like nitrogen-regulatory protein PtsN OS=Brucella abortus (strain 2308) OX=359391 GN=BAB1_0160 PE=4 SV=1	0.2688	0.0239533	Down
Q2YP51	BAB1_0188	Methionine synthase OS=Brucella abortus (strain 2308) OX=359391 GN=BAB1_0188 PE=4 SV=1	0.4643	0.00666619	Down
Q2YP67	BAB1_0238	Bacterial extracellular solute-binding protein, family 1 OS=Brucella abortus (strain 2308) OX=359391 GN=BAB1_0238 PE=4 SV=1	3.4789	0.00398808	Up
Q2YP76	BAB1_0226	Substrate-binding region of ABC-type glycine betaine transport system OS=Brucella abortus (strain 2308) OX=359391 GN=BAB1_0226 PE=1 SV=1	3.2103	0.00811134	Up
Q2YP80	BAB1_0222	Bacterial regulatory protein, MerR family:ATP/GTP-binding site motif A (P-loop) OS=Brucella abortus (strain 2308) OX=359391 GN=BAB1_0222 PE=4 SV=1	1.9319	0.0149888	Up
Q2YP87	BAB1_0249	Uncharacterized protein OS=Brucella abortus (strain 2308) OX=359391 GN=BAB1_0249 PE=4 SV=1	1.6308	0.0267492	Up
Q2YP89	BAB1_0247	ATP/GTP-binding site motif A (P-loop):Fumarylacetoacetate (FAA) hydrolase OS=Brucella abortus (strain 2308) OX=359391 GN=BAB1_0247 PE=4 SV=1	3.7593	0.00495366	Up
Q2YP90	BAB1_0246	Short-chain dehydrogenase/reductase SDR:Glucose/ribitol dehydrogenase OS=Brucella abortus (strain 2308) OX=359391 GN=BAB1_0246 PE=4 SV=1	3.3842	0.00178023	Up
Q2YP93	BAB1_0243	Uncharacterized protein OS=Brucella abortus (strain 2308) OX=359391 GN=BAB1_0243 PE=4 SV=1	3.3285	0.0238065	Up
Q2YPC1	infA	Translation initiation factor IF-1 OS=Brucella abortus (strain 2308) OX=359391 GN=infA PE=2 SV=1	52.8113	0.000207497	Up
Q2YPC9	BAB1_0306	Transporter, putative OS=Brucella abortus (strain 2308) OX=359391 GN=BAB1_0306 PE=3 SV=1	3.0741	0.012867	Up
Q2YPH7	BAB1_0327	Uncharacterized protein OS=Brucella abortus (strain 2308) OX=359391 GN=BAB1_0327 PE=4 SV=1	1.6539	0.0112171	Up
Q2YPI2	panC	Pantothenate synthetase OS=Brucella abortus (strain 2308) OX=359391 GN=panC PE=3 SV=1	0.4046	0.0279559	Down
Q2YPM2	BAB1_0004	NAD binding site:UBA/THIF-type NAD/FAD binding fold:Aromatic-ring hydroxylase OS=Brucella abortus (strain 2308) OX=359391 GN=BAB1_0004 PE=4 SV=1	0.5794	0.0498523	Down
Q2YPT2	BAB1_1431	Uncharacterized protein OS=Brucella abortus (strain 2308) OX=359391 GN=BAB1_1431 PE=4 SV=1	0.6237	0.0313468	Down
Q2YPV5	aceF	Acetyltransferase component of pyruvate dehydrogenase complex OS=Brucella abortus (strain 2308) OX=359391 GN=aceF PE=3 SV=1	0.5473	0.0398379	Down
Q2YPV8	lipA	Lipoyl synthase OS=Brucella abortus (strain 2308) OX=359391 GN=lipA PE=3 SV=1	0.1384	0.00077772	Down
Q2YPX9	BAB1_1124	Bacterial regulatory protein, GntR family OS=Brucella abortus (strain 2308) OX=359391 GN=BAB1_1124 PE=4 SV=1	1.5187	0.0165794	Up
Q2YPY9	BAB1_1114	Bacterial regulatory protein TetR, HTH motif OS=Brucella abortus (strain 2308) OX=359391 GN=BAB1_1114 PE=4 SV=1	0.4047	0.00940101	Down
Q2YQ04	BAB1_1096	Nitrogen-fixing NifU-like, N-terminal OS=Brucella abortus (strain 2308) OX=359391 GN=BAB1_1096 PE=1 SV=1	0.1357	0.00227171	Down
Q2YQ55	BAB1_1035	Proline-rich extensin OS=Brucella abortus (strain 2308) OX=359391 GN=BAB1_1035 PE=4 SV=1	0.275	0.0424152	Down
Q2YQ94	BAB1_0991	Uncharacterized protein OS=Brucella abortus (strain 2308) OX=359391 GN=BAB1_0991 PE=4 SV=1	3.7665	0.00200069	Up
Q2YQA0	BAB1_1631	Isocitrate lyase and phosphorylmutase:Isocitrate lyase OS=Brucella abortus (strain 2308) OX=359391 GN=BAB1_1631 PE=1 SV=1	0.2819	0.0267626	Down
Q2YQB7	rbsC-2	Bacterial inner-membrane translocator:Voltage-dependent potassium channel OS=Brucella abortus (strain 2308) OX=359391 GN=rbsC-2 PE=3 SV=1	1.6914	0.0215344	Up
Q2YQC8	BAB1_1371	Gram-negative bacterial RTX secretion protein D:Secretion protein HlyD OS=Brucella abortus (strain 2308) OX=359391 GN=BAB1_1371 PE=4 SV=1	20.3249	0.0135321	Up
Q2YQD3	BAB1_1384	ATP-dependent DNA ligase OS=Brucella abortus (strain 2308) OX=359391 GN=BAB1_1384 PE=4 SV=1	3.3524	0.00856882	Up
Q2YQD8	ureC2	Urease subunit alpha 2 OS=Brucella abortus (strain 2308) OX=359391 GN=ureC2 PE=3 SV=1	8.5753	0.00136792	Up
Q2YQE0	ureA2	Urease subunit gamma 2 OS=Brucella abortus (strain 2308) OX=359391 GN=ureA2 PE=1 SV=1	5.821	0.0286136	Up
Q2YQF8	BAB1_1345	Binding-protein-dependent transport systems inner membrane component:ATP/GTP-binding site motif A (P-loop):TrkA-N:Potassium e OS=Brucella abortus (strain 2308) OX=359391 GN=BAB1_1345 PE=3 SV=1	0.5522	0.00868815	Down
Q2YQG8	BAB1_1280	Uncharacterized protein OS=Brucella abortus (strain 2308) OX=359391 GN=BAB1_1280 PE=4 SV=1	1.9329	0.00467932	Up
Q2YQH0	BAB1_1274	CBS domain OS=Brucella abortus (strain 2308) OX=359391 GN=BAB1_1274 PE=4 SV=1	3.3236	0.0266755	Up
Q2YQI0	BAB1_1700	Bile acid:sodium symporter OS=Brucella abortus (strain 2308) OX=359391 GN=BAB1_1700 PE=4 SV=1	0.5028	0.00346592	Down
Q2YQM4	ilvN	Amino acid-binding ACT:Acetolactate synthase, small subunit OS=Brucella abortus (strain 2308) OX=359391 GN=ilvN PE=4 SV=1	1.5192	0.00198596	Up
Q2YQP0	BAB1_1391	Uncharacterized protein OS=Brucella abortus (strain 2308) OX=359391 GN=BAB1_1391 PE=4 SV=1	13.2738	0.0134555	Up
Q2YQP2	crcB	Putative fluoride ion transporter CrcB OS=Brucella abortus (strain 2308) OX=359391 GN=crcB PE=3 SV=1	9.6748	0.0193078	Up
Q2YQP3	BAB1_1388	Putative ABC transporter ATP-binding protein BAB1_1388 OS=Brucella abortus (strain 2308) OX=359391 GN=BAB1_1388 PE=3 SV=1	3.7233	0.0153845	Up
Q2YQS6	ybeY	Endoribonuclease YbeY OS=Brucella abortus (strain 2308) OX=359391 GN=ybeY PE=3 SV=2	0.3607	0.0294126	Down
Q2YQT2	BAB1_2150	Ferritin:DNA-binding protein Dps OS=Brucella abortus (strain 2308) OX=359391 GN=BAB1_2150 PE=3 SV=1	3.315	0.0016365	Up
Q2YQU8	BAB1_2133	Uncharacterized protein OS=Brucella abortus (strain 2308) OX=359391 GN=BAB1_2133 PE=4 SV=1	2.5107	0.0170028	Up
Q2YQX4	BAB1_2103	Nucleotidyl transferase OS=Brucella abortus (strain 2308) OX=359391 GN=BAB1_2103 PE=4 SV=1	0.3986	0.000777958	Down
Q2YQY3	BAB1_2093	ATP-binding region, ATPase-like:Histidine kinase, HAMP region:Histidine kinase A, N-terminal:Bacterial sensor protein, C-term OS=Brucella abortus (strain 2308) OX=359391 GN=BAB1_2093 PE=4 SV=1	0.6292	0.000218629	Down
Q2YQZ2	hisB	Imidazoleglycerol-phosphate dehydratase OS=Brucella abortus (strain 2308) OX=359391 GN=hisB PE=3 SV=1	0.3653	0.0254091	Down
Q2YR07	hemE	Uroporphyrinogen decarboxylase OS=Brucella abortus (strain 2308) OX=359391 GN=hemE PE=3 SV=1	0.6058	0.0223762	Down
Q2YR45	bolA	Basic helix-loop-helix dimerization domain bHLH:BolA-like protein OS=Brucella abortus (strain 2308) OX=359391 GN=bolA PE=3 SV=1	0.3225	0.0470669	Down
Q2YR72	ftsE	ATP/GTP-binding site motif A (P-loop):ABC transporter:AAA ATPase OS=Brucella abortus (strain 2308) OX=359391 GN=ftsE PE=4 SV=1	0.5654	0.025323	Down
Q2YR87	argH	Argininosuccinate lyase OS=Brucella abortus (strain 2308) OX=359391 GN=argH PE=3 SV=1	0.618	0.0187675	Down
Q2YR89	BAB1_1980	UPF0178 protein BAB1_1980 OS=Brucella abortus (strain 2308) OX=359391 GN=BAB1_1980 PE=3 SV=1	1.8155	0.00645705	Up
Q2YR95	BAB1_1974	6-carboxy-5,6,7,8-tetrahydropterin synthase OS=Brucella abortus (strain 2308) OX=359391 GN=BAB1_1974 PE=3 SV=1	0.2461	0.000307708	Down
Q2YRD2	ruvB	Holliday junction ATP-dependent DNA helicase RuvB OS=Brucella abortus (strain 2308) OX=359391 GN=ruvB PE=3 SV=1	0.6278	0.00289357	Down
Q2YRE3	BAB1_1738	Uncharacterized protein OS=Brucella abortus (strain 2308) OX=359391 GN=BAB1_1738 PE=4 SV=1	0.4997	0.0196623	Down
Q2YRH6	BAB1_1674	Uncharacterized protein OS=Brucella abortus (strain 2308) OX=359391 GN=BAB1_1674 PE=4 SV=1	4.8979	0.000410693	Up
Q2YRI4	BAB1_1654	Bacterial regulatory proteins, IclR family OS=Brucella abortus (strain 2308) OX=359391 GN=BAB1_1654 PE=4 SV=1	2.8449	0.0183949	Up
Q2YRJ7	BAB1_1188	Glycerophosphoryl diester phosphodiesterase OS=Brucella abortus (strain 2308) OX=359391 GN=BAB1_1188 PE=4 SV=1	0.6333	0.00475722	Down
Q2YRL8	BAB1_1534	Beta-lactamase-like OS=Brucella abortus (strain 2308) OX=359391 GN=BAB1_1534 PE=4 SV=1	0.2902	0.038186	Down
Q2YRR5	trpD	Anthranilate phosphoribosyltransferase OS=Brucella abortus (strain 2308) OX=359391 GN=trpD PE=3 SV=1	0.5452	0.0461515	Down
Q2YRV7	BAB1_1214	Membrane protein, putative OS=Brucella abortus (strain 2308) OX=359391 GN=BAB1_1214 PE=4 SV=1	0.0949	0.00732553	Down
Q2YRV8	BAB1_1213	Uncharacterized protein OS=Brucella abortus (strain 2308) OX=359391 GN=BAB1_1213 PE=4 SV=1	3.1364	0.00875656	Up
Q2YRV9	bhbA	Methylmalonyl-CoA mutase, N-terminal:Methylmalonyl-CoA mutase:Coenzyme B12-binding:Methylmalonyl-CoA mutase, C-terminal OS=Brucella abortus (strain 2308) OX=359391 GN=bhbA PE=4 SV=1	1.7277	0.0215473	Up
Q2YRW5	queF	NADPH-dependent 7-cyano-7-deazaguanine reductase OS=Brucella abortus (strain 2308) OX=359391 GN=queF PE=3 SV=1	7.3491	0.0119726	Up
Q2YRX8	BAB1_1595	ATP/GTP-binding site motif A (P-loop):ABC transporter:AAA ATPase OS=Brucella abortus (strain 2308) OX=359391 GN=BAB1_1595 PE=4 SV=1	0.5702	0.0266995	Down
Q2YS11	BAB1_1565	Uncharacterized protein OS=Brucella abortus (strain 2308) OX=359391 GN=BAB1_1565 PE=4 SV=1	3.1356	0.00120969	Up
Q2YS13	BAB1_1495	Antifreeze protein, type I OS=Brucella abortus (strain 2308) OX=359391 GN=BAB1_1495 PE=4 SV=1	4.5582	0.0102183	Up
