# Supplementary material for: Evaluation and Differential Diagnosis of a Genetic Marked Brucella Vaccine A19ΔvirB12 for Cattle
Source: Front Immunol. 2021 Jun 7;12:679560. doi: 10.3389/fimmu.2021.679560 (PMC8215367; doi:10.3389/fimmu.2021.679560)
Supplement: Supplementary Table 4 — COG analysis for DEPs in the groups of Log w/v and Sta w/v. [file Table_4.xlsx]

## Sheet: Sheet1
COG category	Protein accession	Protein description	Gene name	Log w/v Ratio	Log w/v P value	Regulated Type
[C] Energy production and conversion	Q2YKE6	Transketolase, central region:Transketolase, C terminal OS=Brucella abortus (strain 2308) OX=359391 GN=BAB2_0714 PE=4 SV=1	BAB2_0714	4.9847	4.26293e-05	Up
[C] Energy production and conversion	Q2YKE5	2-oxoisovalerate dehydrogenase subunit alpha OS=Brucella abortus (strain 2308) OX=359391 GN=BAB2_0715 PE=3 SV=1	BAB2_0715	9.859	0.0214044	Up
[C] Energy production and conversion	Q2YJL5	Aldehyde dehydrogenase OS=Brucella abortus (strain 2308) OX=359391 GN=BAB2_1035 PE=4 SV=1	BAB2_1035	3.2282	0.00115798	Up
[C] Energy production and conversion	Q2YMC5	ATP synthase subunit b 1 OS=Brucella abortus (strain 2308) OX=359391 GN=atpF1 PE=3 SV=1	atpF1	0.5636	0.0429368	Down
[C] Energy production and conversion	Q2YMD5	Acyl-CoA dehydrogenase, C-terminal:Acyl-CoA dehydrogenase, central domain OS=Brucella abortus (strain 2308) OX=359391 GN=BAB1_0440 PE=3 SV=1	BAB1_0440	1.5639	0.00276413	Up
[C] Energy production and conversion	Q2YPI0	Phenol hydroxylase reductase:Oxidoreductase FAD/NAD(P)-binding:Flavoprotein pyridine nucleotide cytochrome reductase:NADH:cyt OS=Brucella abortus (strain 2308) OX=359391 GN=fpr PE=4 SV=1	fpr	0.2645	0.00561606	Down
[C] Energy production and conversion	Q2YJP3	Epoxyqueuosine reductase OS=Brucella abortus (strain 2308) OX=359391 GN=queG PE=3 SV=1	queG	0.3111	0.00939287	Down
[C] Energy production and conversion	Q2YJS0	Aldehyde dehydrogenase OS=Brucella abortus (strain 2308) OX=359391 GN=BAB2_0976 PE=3 SV=1	BAB2_0976	2.8077	1.21102e-05	Up
[C] Energy production and conversion	Q2YRJ7	Glycerophosphoryl diester phosphodiesterase OS=Brucella abortus (strain 2308) OX=359391 GN=BAB1_1188 PE=4 SV=1	BAB1_1188	0.6114	0.044262	Down
[C] Energy production and conversion	Q2YJT6	Cytochrome c heme-binding site OS=Brucella abortus (strain 2308) OX=359391 GN=BAB2_0955 PE=4 SV=1	BAB2_0955	5.1754	0.00924535	Up
[C] Energy production and conversion	Q2YRI3	Aldehyde dehydrogenase OS=Brucella abortus (strain 2308) OX=359391 GN=gabD PE=1 SV=1	gabD	4.3783	0.00549996	Up
[C] Energy production and conversion	Q2YIU5	FMN-dependent alpha-hydroxy acid dehydrogenase:FMN/related compound-binding core OS=Brucella abortus (strain 2308) OX=359391 GN=lldD PE=3 SV=1	lldD	2.688	0.0152532	Up
[C] Energy production and conversion	Q2YNC7	NADH-quinone oxidoreductase subunit C OS=Brucella abortus (strain 2308) OX=359391 GN=nuoC PE=3 SV=1	nuoC	0.6539	0.0396068	Down
[C] Energy production and conversion	Q2YKX6	Bifunctional protein PutA OS=Brucella abortus (strain 2308) OX=359391 GN=BAB2_0518 PE=3 SV=1	BAB2_0518	4.4277	0.0498631	Up
[C] Energy production and conversion	Q2YNG8	Glutaredoxin OS=Brucella abortus (strain 2308) OX=359391 GN=BAB1_0855 PE=3 SV=1	BAB1_0855	0.4841	0.0231963	Down
[C] Energy production and conversion	Q2YIQ2	Glycerol-3-phosphate dehydrogenase OS=Brucella abortus (strain 2308) OX=359391 GN=BAB2_0371 PE=3 SV=1	BAB2_0371	0.2258	0.0139834	Down
[C] Energy production and conversion	Q2YK59	NAD binding site:Zinc-containing alcohol dehydrogenase superfamily:Zinc-containing alcohol dehydrogenase OS=Brucella abortus (strain 2308) OX=359391 GN=BAB2_0821 PE=3 SV=1	BAB2_0821	4.4348	0.0293226	Up
[C] Energy production and conversion	Q2YPQ4	Cytochrome c heme-binding site:Cytochrome c, class IA/ IB:Cytochrome c, class I:Cytochrome c, class IC OS=Brucella abortus (strain 2308) OX=359391 GN=BAB1_0036 PE=4 SV=1	BAB1_0036	0.4806	0.00287269	Down
[C] Energy production and conversion	Q2YPQ2	Ubiquinol oxidase subunit 2 OS=Brucella abortus (strain 2308) OX=359391 GN=BAB1_0038 PE=3 SV=1	BAB1_0038	4.5721	0.000539053	Up
[C] Energy production and conversion	Q2YR22	Bacterial luciferase OS=Brucella abortus (strain 2308) OX=359391 GN=BAB1_2052 PE=4 SV=1	BAB1_2052	3.1547	0.0312313	Up
[C] Energy production and conversion	Q2YKE8	Dihydrolipoyl dehydrogenase OS=Brucella abortus (strain 2308) OX=359391 GN=lpdA-3 PE=3 SV=1	lpdA-3	4.558	0.0116174	Up
[C] Energy production and conversion	Q2YKE7	Dihydrolipoamide acetyltransferase component of pyruvate dehydrogenase complex OS=Brucella abortus (strain 2308) OX=359391 GN=BAB2_0713 PE=3 SV=1	BAB2_0713	2.3598	0.00523695	Up
[C] Energy production and conversion	Q2YIJ6	Fumarate hydratase class II OS=Brucella abortus (strain 2308) OX=359391 GN=fumC PE=3 SV=1	fumC	2.0242	0.0300207	Up
[C] Energy production and conversion	Q2YII4	FAD linked oxidase, C-terminal:FAD linked oxidase, N-terminal OS=Brucella abortus (strain 2308) OX=359391 GN=glcE PE=4 SV=1	glcE	3.1268	0.00622432	Up
[C] Energy production and conversion	Q2YKA6	Flavin-containing monooxygenase FMO:Pyridine nucleotide-disulphide oxidoreductase, class I:FAD-dependent pyridine nucleotide OS=Brucella abortus (strain 2308) OX=359391 GN=BAB2_0758 PE=4 SV=1	BAB2_0758	4.5253	0.0200616	Up
[C] Energy production and conversion	Q2YKD5	Beta and gamma crystallin:Cytochrome bd ubiquinol oxidase, subunit II OS=Brucella abortus (strain 2308) OX=359391 GN=cydB PE=4 SV=1	cydB	6.3147	0.0340135	Up
[C] Energy production and conversion	Q2YNP7	NADH:ubiquinone oxidoreductase 17.2 kD subunit OS=Brucella abortus (strain 2308) OX=359391 GN=BAB1_0920 PE=4 SV=1	BAB1_0920	0.5904	0.00433443	Down
[C] Energy production and conversion	Q2YLS1	Succinate--CoA ligase [ADP-forming] subunit alpha OS=Brucella abortus (strain 2308) OX=359391 GN=sucD PE=3 SV=1	sucD	1.6025	4.45371e-05	Up
[D] Cell cycle control, cell division, chromosome partitioning	Q2YQP2	Putative fluoride ion transporter CrcB OS=Brucella abortus (strain 2308) OX=359391 GN=crcB PE=3 SV=1	crcB	13.4549	0.00992386	Up
[D] Cell cycle control, cell division, chromosome partitioning	Q2YRE4	Cell division protein ZapA OS=Brucella abortus (strain 2308) OX=359391 GN=BAB1_1737 PE=4 SV=1	BAB1_1737	0.6539	0.0207488	Down
[D] Cell cycle control, cell division, chromosome partitioning	Q2YR40	Tyrosine recombinase XerD OS=Brucella abortus (strain 2308) OX=359391 GN=xerD PE=2 SV=2	xerD	0.4594	0.00191084	Down
[D] Cell cycle control, cell division, chromosome partitioning	Q2YLQ7	ATP/GTP-binding site motif A (P-loop):Cell divisionFtsK/SpoIIIE protein:AAA ATPase OS=Brucella abortus (strain 2308) OX=359391 GN=BAB1_1895 PE=3 SV=1	BAB1_1895	0.3005	0.0208179	Down
[D] Cell cycle control, cell division, chromosome partitioning	Q2YNM3	Peptidoglycan-binding LysM:Peptidase M23/M37 OS=Brucella abortus (strain 2308) OX=359391 GN=BAB1_0907 PE=4 SV=1	BAB1_0907	0.5475	0.0102188	Down
[D] Cell cycle control, cell division, chromosome partitioning	Q2YQA7	Uncharacterized protein OS=Brucella abortus (strain 2308) OX=359391 GN=BAB1_1611 PE=4 SV=1	BAB1_1611	0.5881	0.0118664	Down
[D] Cell cycle control, cell division, chromosome partitioning	Q2YQH5	Cell division coordinator CpoB OS=Brucella abortus (strain 2308) OX=359391 GN=cpoB PE=3 SV=1	cpoB	0.5322	0.0288367	Down
[E] Amino acid transport and metabolism	Q2YQN4	Aminotransferase, class I and II OS=Brucella abortus (strain 2308) OX=359391 GN=BAB1_1397 PE=4 SV=1	BAB1_1397	2.9793	0.0346106	Up
[E] Amino acid transport and metabolism	Q2YQT3	Thermophilic metalloprotease (M29) OS=Brucella abortus (strain 2308) OX=359391 GN=pepS PE=4 SV=1	pepS	0.6252	0.0132319	Down
[E] Amino acid transport and metabolism	Q2YKU2	ATP/GTP-binding site motif A (P-loop):ABC transporter:AAA ATPase OS=Brucella abortus (strain 2308) OX=359391 GN=BAB2_0556 PE=4 SV=1	BAB2_0556	1.8238	0.00135754	Up
[E] Amino acid transport and metabolism	Q2YKQ9	Leu/Ile/Val-binding protein homolog 6 OS=Brucella abortus (strain 2308) OX=359391 GN=BAB2_0593 PE=3 SV=1	BAB2_0593	3.3745	0.0278957	Up
[E] Amino acid transport and metabolism	Q2YQZ2	Imidazoleglycerol-phosphate dehydratase OS=Brucella abortus (strain 2308) OX=359391 GN=hisB PE=3 SV=1	hisB	1.7109	0.0227222	Up
[E] Amino acid transport and metabolism	Q2YP78	ATP/GTP-binding site motif A (P-loop):ABC transporter:AAA ATPase OS=Brucella abortus (strain 2308) OX=359391 GN=BAB1_0224 PE=4 SV=1	BAB1_0224	5.5201	0.000873464	Up
[E] Amino acid transport and metabolism	Q2YPL6	Bacterial extracellular solute-binding protein, family 5 OS=Brucella abortus (strain 2308) OX=359391 GN=BAB1_0010 PE=4 SV=1	BAB1_0010	0.5737	0.00398622	Down
[E] Amino acid transport and metabolism	Q2YPD7	Urease subunit gamma 1 OS=Brucella abortus (strain 2308) OX=359391 GN=ureA1 PE=1 SV=1	ureA1	0.3571	0.00294257	Down
[E] Amino acid transport and metabolism	Q2YPE4	Solute-binding protein/glutamate receptor:Bacterial extracellular solute-binding protein, family 3 OS=Brucella abortus (strain 2308) OX=359391 GN=BAB1_0325 PE=4 SV=1	BAB1_0325	0.616	0.0414519	Down
[E] Amino acid transport and metabolism	Q2YPL0	HMG-CoA lyase-like OS=Brucella abortus (strain 2308) OX=359391 GN=BAB1_0017 PE=4 SV=1	BAB1_0017	0.3793	0.0435586	Down
[E] Amino acid transport and metabolism	Q2YPK6	Uncharacterized protein BAB1_0366 OS=Brucella abortus (strain 2308) OX=359391 GN=BAB1_0366 PE=1 SV=1	BAB1_0366	1.7534	0.0186208	Up
[E] Amino acid transport and metabolism	Q2YPJ1	5-aminolevulinate synthase OS=Brucella abortus (strain 2308) OX=359391 GN=BAB1_0349 PE=3 SV=1	BAB1_0349	2.5581	0.000603944	Up
[E] Amino acid transport and metabolism	Q2YL19	Glutamine synthetase, catalytic domain OS=Brucella abortus (strain 2308) OX=359391 GN=BAB2_0471 PE=3 SV=1	BAB2_0471	0.4982	0.000471763	Down
[E] Amino acid transport and metabolism	Q2YL32	Dihydroxy-acid and 6-phosphogluconate dehydratase:6-phosphogluconate dehydratase OS=Brucella abortus (strain 2308) OX=359391 GN=BAB2_0458 PE=3 SV=1	BAB2_0458	1.6281	0.0265503	Up
[E] Amino acid transport and metabolism	Q2YL55	Aspartate-semialdehyde dehydrogenase OS=Brucella abortus (strain 2308) OX=359391 GN=asd PE=3 SV=1	asd	0.4579	6.59168e-05	Down
[E] Amino acid transport and metabolism	Q2YL86	Leu/Ile/Val-binding protein homolog 4 OS=Brucella abortus (strain 2308) OX=359391 GN=BAB2_0023 PE=3 SV=2	BAB2_0023	2.7392	0.00754444	Up
[E] Amino acid transport and metabolism	Q2YLB2	Pyruvate decarboxylase OS=Brucella abortus (strain 2308) OX=359391 GN=BAB2_0289 PE=3 SV=1	BAB2_0289	5.1606	0.0214923	Up
[E] Amino acid transport and metabolism	Q2YND6	Cys/Met metabolism pyridoxal-phosphate-dependent enzymes:O-acetylhomoserine/O-acetylserine sulfhydrylase OS=Brucella abortus (strain 2308) OX=359391 GN=BAB1_0813 PE=3 SV=1	BAB1_0813	2.3016	0.000749234	Up
[E] Amino acid transport and metabolism	Q2YN95	Serine hydroxymethyltransferase OS=Brucella abortus (strain 2308) OX=359391 GN=glyA PE=3 SV=1	glyA	0.4878	0.000172336	Down
[E] Amino acid transport and metabolism	Q2YN45	Probable cytosol aminopeptidase OS=Brucella abortus (strain 2308) OX=359391 GN=pepA PE=3 SV=1	pepA	0.5854	0.0122358	Down
[E] Amino acid transport and metabolism	Q2YLB9	Leu/Ile/Val-binding protein family OS=Brucella abortus (strain 2308) OX=359391 GN=BAB2_0282 PE=4 SV=1	BAB2_0282	4.9518	0.0360087	Up
[E] Amino acid transport and metabolism	Q2YMY1	4-hydroxy-tetrahydrodipicolinate synthase OS=Brucella abortus (strain 2308) OX=359391 GN=dapA PE=3 SV=1	dapA	0.6139	0.0322964	Down
[E] Amino acid transport and metabolism	Q2YQD8	Urease subunit alpha 2 OS=Brucella abortus (strain 2308) OX=359391 GN=ureC2 PE=3 SV=1	ureC2	22.5701	0.000168039	Up
[E] Amino acid transport and metabolism	Q2YLC1	Shikimate kinase:ATP/GTP-binding site motif A (P-loop):ABC transporter:AAA ATPase OS=Brucella abortus (strain 2308) OX=359391 GN=BAB2_0280 PE=4 SV=1	BAB2_0280	14.084	5.99072e-05	Up
[E] Amino acid transport and metabolism	Q2YQM0	Leu/Ile/Val-binding protein family OS=Brucella abortus (strain 2308) OX=359391 GN=BAB1_1313 PE=4 SV=1	BAB1_1313	0.6473	0.000356384	Down
[E] Amino acid transport and metabolism	Q2YLF5	Bacterial inner-membrane translocator OS=Brucella abortus (strain 2308) OX=359391 GN=BAB1_1798 PE=3 SV=1	BAB1_1798	0.5359	0.0250826	Down
[E] Amino acid transport and metabolism	Q2YLG0	Leu/Ile/Val-binding protein homolog 2 OS=Brucella abortus (strain 2308) OX=359391 GN=BAB1_1792 PE=3 SV=2	BAB1_1792	6.0921	0.00225305	Up
[E] Amino acid transport and metabolism	Q2YLQ3	Glyoxalase/Bleomycin resistance protein/dioxygenase domain OS=Brucella abortus (strain 2308) OX=359391 GN=BAB1_1899 PE=1 SV=1	BAB1_1899	2.3737	5.90331e-05	Up
[E] Amino acid transport and metabolism	Q2YLV2	ATP/GTP-binding site motif A (P-loop):Pyridoxal-5'-phosphate-dependent enzyme, beta family:Glucose/ribitol dehydrogenase:Cyst OS=Brucella abortus (strain 2308) OX=359391 GN=BAB1_1968 PE=4 SV=1	BAB1_1968	22.9296	0.0071966	Up
[E] Amino acid transport and metabolism	Q2YIG4	ATP/GTP-binding site motif A (P-loop):Ornithine cyclodeaminase/mu-crystallin OS=Brucella abortus (strain 2308) OX=359391 GN=BAB2_0338 PE=4 SV=1	BAB2_0338	0.5532	0.0206816	Down
[E] Amino acid transport and metabolism	Q2YLC0	ATP/GTP-binding site motif A (P-loop):ABC transporter:AAA ATPase OS=Brucella abortus (strain 2308) OX=359391 GN=BAB2_0281 PE=4 SV=1	BAB2_0281	8.0567	0.00873198	Up
[E] Amino acid transport and metabolism	Q2YIL0	D-amino acid dehydrogenase OS=Brucella abortus (strain 2308) OX=359391 GN=dadA PE=3 SV=1	dadA	5.1205	0.0396155	Up
[E] Amino acid transport and metabolism	Q2YIV7	Uncharacterized protein OS=Brucella abortus (strain 2308) OX=359391 GN=BAB2_0272 PE=4 SV=1	BAB2_0272	3.7309	0.003422	Up
[E] Amino acid transport and metabolism	Q2YIL6	Histidine ammonia-lyase OS=Brucella abortus (strain 2308) OX=359391 GN=hutH PE=3 SV=1	hutH	2.9158	0.0220794	Up
[E] Amino acid transport and metabolism	Q2YK58	Leu/Ile/Val-binding protein homolog 7 OS=Brucella abortus (strain 2308) OX=359391 GN=BAB2_0822 PE=3 SV=1	BAB2_0822	3.8707	0.00496313	Up
[E] Amino acid transport and metabolism	Q2YK53	ATP/GTP-binding site motif A (P-loop):ABC transporter:AAA ATPase OS=Brucella abortus (strain 2308) OX=359391 GN=BAB2_0827 PE=4 SV=1	BAB2_0827	7.3788	0.0227967	Up
[E] Amino acid transport and metabolism	Q2YJD4	Aminotransferase class-III OS=Brucella abortus (strain 2308) OX=359391 GN=BAB2_1125 PE=3 SV=1	BAB2_1125	1.6122	0.0273711	Up
[E] Amino acid transport and metabolism	Q2YJ21	Dihydroxy-acid and 6-phosphogluconate dehydratase:ATP/GTP-binding site motif A (P-loop) OS=Brucella abortus (strain 2308) OX=359391 GN=BAB2_0294 PE=3 SV=1	BAB2_0294	1.8367	0.00741013	Up
[E] Amino acid transport and metabolism	Q2YRT1	2-isopropylmalate synthase OS=Brucella abortus (strain 2308) OX=359391 GN=leuA PE=3 SV=1	leuA	2.25	0.0357068	Up
[E] Amino acid transport and metabolism	Q2YIL7	N-formylglutamate amidohydrolase OS=Brucella abortus (strain 2308) OX=359391 GN=BAB2_0304 PE=4 SV=1	BAB2_0304	2.3231	0.0159415	Up
[E] Amino acid transport and metabolism	Q2YJ49	Spermidine/putrescine import ATP-binding protein PotA OS=Brucella abortus (strain 2308) OX=359391 GN=potA PE=3 SV=1	potA	4.6069	0.00131705	Up
[F] Nucleotide transport and metabolism	Q2YIL5	Imidazolonepropionase OS=Brucella abortus (strain 2308) OX=359391 GN=hutI PE=3 SV=1	hutI	2.1703	0.000292046	Up
[F] Nucleotide transport and metabolism	Q2YLE6	ATP synthase subunit beta OS=Brucella abortus (strain 2308) OX=359391 GN=atpD PE=3 SV=1	atpD	0.5233	0.0420618	Down
[F] Nucleotide transport and metabolism	Q2YLH5	Acetyl-coenzyme A synthetase OS=Brucella abortus (strain 2308) OX=359391 GN=acsA PE=3 SV=1	acsA	6.0839	0.0132292	Up
[F] Nucleotide transport and metabolism	Q2YLI1	Probable transaldolase OS=Brucella abortus (strain 2308) OX=359391 GN=tal PE=3 SV=1	tal	0.5728	0.0153427	Down
[F] Nucleotide transport and metabolism	Q2YLM3	Glutamate 5-kinase OS=Brucella abortus (strain 2308) OX=359391 GN=proB PE=3 SV=1	proB	0.4077	0.0030157	Down
[F] Nucleotide transport and metabolism	Q2YPV0	Enolase OS=Brucella abortus (strain 2308) OX=359391 GN=eno PE=3 SV=1	eno	0.5911	0.00915149	Down
[F] Nucleotide transport and metabolism	Q2YRK5	Malate synthase G OS=Brucella abortus (strain 2308) OX=359391 GN=glcB PE=3 SV=1	glcB	0.5668	0.0161188	Down
[F] Nucleotide transport and metabolism	Q2YM22	Carbamoyl-phosphate synthase small chain OS=Brucella abortus (strain 2308) OX=359391 GN=carA PE=3 SV=1	carA	0.5724	0.0150482	Down
[F] Nucleotide transport and metabolism	Q2YM50	Purine nucleoside permease OS=Brucella abortus (strain 2308) OX=359391 GN=BAB1_1563 PE=4 SV=1	BAB1_1563	6.2811	0.000647528	Up
[F] Nucleotide transport and metabolism	Q2YMF0	1-deoxy-D-xylulose-5-phosphate synthase OS=Brucella abortus (strain 2308) OX=359391 GN=dxs PE=3 SV=1	dxs	1.8236	0.0117112	Up
[F] Nucleotide transport and metabolism	Q2YQ03	GTP cyclohydrolase 1 OS=Brucella abortus (strain 2308) OX=359391 GN=folE PE=3 SV=1	folE	3.5517	0.0444266	Up
[F] Nucleotide transport and metabolism	Q2YN27	NUDIX hydrolase OS=Brucella abortus (strain 2308) OX=359391 GN=BAB1_0692 PE=4 SV=1	BAB1_0692	0.666	0.0480097	Down
[F] Nucleotide transport and metabolism	Q2YNG1	Phosphoribosylaminoimidazole-succinocarboxamide synthase OS=Brucella abortus (strain 2308) OX=359391 GN=purC PE=3 SV=1	purC	0.5307	0.0016158	Down
[F] Nucleotide transport and metabolism	Q2YQ21	ATP-dependent helicase, DEAD-box:DEAD/DEAH box helicase:Helicase, C-terminal:ATP/GTP-binding site motif A (P-loop) OS=Brucella abortus (strain 2308) OX=359391 GN=BAB1_1072 PE=3 SV=1	BAB1_1072	0.218	0.0392555	Down
[F] Nucleotide transport and metabolism	Q2YLZ2	UDP-3-O-acyl-N-acetylglucosamine deacetylase OS=Brucella abortus (strain 2308) OX=359391 GN=lpxC PE=3 SV=1	lpxC	0.3803	0.0240437	Down
[F] Nucleotide transport and metabolism	Q2YIQ6	L-erythrulose-1-phosphate isomerase OS=Brucella abortus (strain 2308) OX=359391 GN=eryH PE=1 SV=1	eryH	0.5225	0.0312307	Down
[F] Nucleotide transport and metabolism	Q2YJZ3	Ribonucleoside-diphosphate reductase OS=Brucella abortus (strain 2308) OX=359391 GN=nrdE PE=3 SV=1	nrdE	2.23	0.0448116	Up
[F] Nucleotide transport and metabolism	Q2YLA1	Uncharacterized protein OS=Brucella abortus (strain 2308) OX=359391 GN=BAB2_0145 PE=4 SV=1	BAB2_0145	4.0971	0.0088665	Up
[F] Nucleotide transport and metabolism	Q2YK68	Putative N-acetylmannosamine-6-phosphate 2-epimerase OS=Brucella abortus (strain 2308) OX=359391 GN=nanE PE=3 SV=1	nanE	3.4286	0.00250055	Up
[F] Nucleotide transport and metabolism	Q2YK29	Inosine-5'-monophosphate dehydrogenase OS=Brucella abortus (strain 2308) OX=359391 GN=guaB PE=3 SV=1	guaB	0.6219	0.00539228	Down
[F] Nucleotide transport and metabolism	Q2YPG8	dCTP deaminase OS=Brucella abortus (strain 2308) OX=359391 GN=BAB1_0336 PE=4 SV=1	BAB1_0336	1.5099	0.0314918	Up
[F] Nucleotide transport and metabolism	Q2YQU9	Orotidine 5'-phosphate decarboxylase OS=Brucella abortus (strain 2308) OX=359391 GN=pyrF PE=3 SV=1	pyrF	1.6568	0.0351765	Up
[F] Nucleotide transport and metabolism	Q2YRW5	NADPH-dependent 7-cyano-7-deazaguanine reductase OS=Brucella abortus (strain 2308) OX=359391 GN=queF PE=3 SV=1	queF	9.5111	0.0230023	Up
[G] Carbohydrate transport and metabolism	Q2YKX0	IolE protein KO: K03335 IolE protein OS=Brucella abortus (strain 2308) OX=359391 GN=BAB2_0524 PE=4 SV=1	BAB2_0524	1.7717	0.0168817	Up
[G] Carbohydrate transport and metabolism	Q2YKW8	Carbohydrate kinase, PfkB OS=Brucella abortus (strain 2308) OX=359391 GN=BAB2_0526 PE=4 SV=1	BAB2_0526	2.9129	0.0421693	Up
[G] Carbohydrate transport and metabolism	Q2YMA0	Polysaccharide deacetylase OS=Brucella abortus (strain 2308) OX=359391 GN=BAB1_0403 PE=4 SV=1	BAB1_0403	4.471	0.0230722	Up
[G] Carbohydrate transport and metabolism	Q2YLA2	AP endonuclease, family 2 OS=Brucella abortus (strain 2308) OX=359391 GN=BAB2_0144 PE=1 SV=1	BAB2_0144	13.1951	0.0148854	Up
[G] Carbohydrate transport and metabolism	Q2YP67	Bacterial extracellular solute-binding protein, family 1 OS=Brucella abortus (strain 2308) OX=359391 GN=BAB1_0238 PE=4 SV=1	BAB1_0238	2.1798	0.0258681	Up
[G] Carbohydrate transport and metabolism	Q2YP89	ATP/GTP-binding site motif A (P-loop):Fumarylacetoacetate (FAA) hydrolase OS=Brucella abortus (strain 2308) OX=359391 GN=BAB1_0247 PE=4 SV=1	BAB1_0247	3.7466	0.000743814	Up
[G] Carbohydrate transport and metabolism	Q2YJ19	KDPG and KHG aldolase OS=Brucella abortus (strain 2308) OX=359391 GN=BAB2_0296 PE=4 SV=1	BAB2_0296	1.9115	0.00906635	Up
[G] Carbohydrate transport and metabolism	Q2YQE3	Periplasmic binding protein/LacI transcriptional regulator OS=Brucella abortus (strain 2308) OX=359391 GN=BAB1_1362 PE=4 SV=1	BAB1_1362	2.9093	0.0436783	Up
[G] Carbohydrate transport and metabolism	Q2YIQ3	D-erythrulose 4-phosphate dehydrogenase OS=Brucella abortus (strain 2308) OX=359391 GN=BAB2_0370 PE=4 SV=1	BAB2_0370	0.1488	0.00305469	Down
[G] Carbohydrate transport and metabolism	Q2YIY2	Periplasmic binding protein/LacI transcriptional regulator OS=Brucella abortus (strain 2308) OX=359391 GN=rbsB-2 PE=4 SV=1	rbsB-2	4.1987	0.000346429	Up
[G] Carbohydrate transport and metabolism	Q2YJ21	Dihydroxy-acid and 6-phosphogluconate dehydratase:ATP/GTP-binding site motif A (P-loop) OS=Brucella abortus (strain 2308) OX=359391 GN=BAB2_0294 PE=3 SV=1	BAB2_0294	1.8367	0.00741013	Up
[G] Carbohydrate transport and metabolism	Q2YJ25	Inositol monophosphatase OS=Brucella abortus (strain 2308) OX=359391 GN=BAB2_0206 PE=4 SV=1	BAB2_0206	0.5886	0.00325987	Down
[G] Carbohydrate transport and metabolism	Q2YPJ0	Polysaccharide deacetylase OS=Brucella abortus (strain 2308) OX=359391 GN=BAB1_0350 PE=4 SV=1	BAB1_0350	2.4258	0.000518097	Up
[G] Carbohydrate transport and metabolism	Q2YK44	Probable phosphoketolase OS=Brucella abortus (strain 2308) OX=359391 GN=BAB2_0836 PE=3 SV=1	BAB2_0836	1.6247	0.00196965	Up
[G] Carbohydrate transport and metabolism	Q2YPS4	Phosphoglucomutase/phosphomannomutase:Phosphogluc omutase/phosphomannomutase C terminal:Phosphoglucomutase/phosphomannomutase OS=Brucella abortus (strain 2308) OX=359391 GN=pgm PE=3 SV=1	pgm	4.0606	0.0224386	Up
[G] Carbohydrate transport and metabolism	Q2YL31	6-phosphogluconolactonase:Glucosamine/galactosami ne-6-phosphate isomerase OS=Brucella abortus (strain 2308) OX=359391 GN=pgl PE=4 SV=1	pgl	0.6168	0.0278809	Down
[G] Carbohydrate transport and metabolism	Q2YL32	Dihydroxy-acid and 6-phosphogluconate dehydratase:6-phosphogluconate dehydratase OS=Brucella abortus (strain 2308) OX=359391 GN=BAB2_0458 PE=3 SV=1	BAB2_0458	1.6281	0.0265503	Up
[H] Coenzyme transport and metabolism	Q2YL05	ATP/GTP-binding site motif A (P-loop):ABC transporter:AAA ATPase OS=Brucella abortus (strain 2308) OX=359391 GN=BAB2_0485 PE=4 SV=1	BAB2_0485	2.1479	0.0298137	Up
[H] Coenzyme transport and metabolism	Q2YR95	6-carboxy-5,6,7,8-tetrahydropterin synthase OS=Brucella abortus (strain 2308) OX=359391 GN=BAB1_1974 PE=3 SV=1	BAB1_1974	0.4138	0.00193281	Down
[H] Coenzyme transport and metabolism	Q2YNL1	tRNA-dihydrouridine(20/20a) synthase OS=Brucella abortus (strain 2308) OX=359391 GN=dusA PE=3 SV=1	dusA	0.5434	0.0195867	Down
[H] Coenzyme transport and metabolism	Q2YNC6	6,7-dimethyl-8-ribityllumazine synthase 1 OS=Brucella abortus (strain 2308) OX=359391 GN=ribH1 PE=1 SV=1	ribH1	1.5803	0.045734	Up
[H] Coenzyme transport and metabolism	Q2YN93	Riboflavin biosynthesis protein RibD OS=Brucella abortus (strain 2308) OX=359391 GN=ribD PE=3 SV=1	ribD	18.6434	0.00174476	Up
[H] Coenzyme transport and metabolism	Q2YN92	Riboflavin synthase OS=Brucella abortus (strain 2308) OX=359391 GN=ribE PE=1 SV=1	ribE	5.9099	0.0150151	Up
[H] Coenzyme transport and metabolism	Q2YN32	Glycine cleavage T protein (Aminomethyl transferase) OS=Brucella abortus (strain 2308) OX=359391 GN=BAB1_0687 PE=3 SV=1	BAB1_0687	2.4826	0.0369217	Up
[H] Coenzyme transport and metabolism	Q2YJM6	Coenzyme A biosynthesis bifunctional protein CoaBC OS=Brucella abortus (strain 2308) OX=359391 GN=coaBC PE=3 SV=1	coaBC	1.5729	0.00741017	Up
[H] Coenzyme transport and metabolism	Q2YN08	Coproporphyrinogen-III oxidase OS=Brucella abortus (strain 2308) OX=359391 GN=BAB1_0675 PE=3 SV=1	BAB1_0675	0.3603	0.0418628	Down
[H] Coenzyme transport and metabolism	Q2YJM4	Ubiquinone/menaquinone biosynthesis C-methyltransferase UbiE OS=Brucella abortus (strain 2308) OX=359391 GN=ubiE PE=3 SV=1	ubiE	1.5015	0.00157673	Up
[H] Coenzyme transport and metabolism	Q2YPV8	Lipoyl synthase OS=Brucella abortus (strain 2308) OX=359391 GN=lipA PE=3 SV=1	lipA	0.3823	0.0226796	Down
[H] Coenzyme transport and metabolism	Q2YLB2	Pyruvate decarboxylase OS=Brucella abortus (strain 2308) OX=359391 GN=BAB2_0289 PE=3 SV=1	BAB2_0289	5.1606	0.0214923	Up
[H] Coenzyme transport and metabolism	Q2YQM7	Pyridoxine 5'-phosphate synthase OS=Brucella abortus (strain 2308) OX=359391 GN=pdxJ PE=3 SV=1	pdxJ	0.5728	0.0388939	Down
[H] Coenzyme transport and metabolism	Q2YMA9	Polyprenyl synthetase OS=Brucella abortus (strain 2308) OX=359391 GN=BAB1_0429 PE=3 SV=1	BAB1_0429	0.6052	0.0389167	Down
[H] Coenzyme transport and metabolism	Q2YP48	Aminotransferase class-III:Maltose binding protein OS=Brucella abortus (strain 2308) OX=359391 GN=BAB1_0191 PE=3 SV=1	BAB1_0191	2.9533	0.022009	Up
[H] Coenzyme transport and metabolism	Q2YP31	Oxygen-independent coproporphyrinogen-III oxidase-like protein OS=Brucella abortus (strain 2308) OX=359391 GN=BAB1_0176 PE=3 SV=1	BAB1_0176	0.4055	0.0220941	Down
[I] Lipid transport and metabolism	Q2YMA1	Bacteroid development protein BacA OS=Brucella abortus (strain 2308) OX=359391 GN=bacA PE=4 SV=1	bacA	4.3663	0.0157671	Up
[I] Lipid transport and metabolism	Q2YR99	3-hydroxyacyl-CoA dehydrogenase, C-terminal:3-hydroxyacyl-CoA dehydrogenase, NAD binding domain:3-hydroxyacyl-CoA dehydrogenase OS=Brucella abortus (strain 2308) OX=359391 GN=BAB1_1970 PE=4 SV=1	BAB1_1970	0.6661	0.0168469	Down
[I] Lipid transport and metabolism	Q2YL80	Short-chain dehydrogenase/reductase SDR:Glucose/ribitol dehydrogenase OS=Brucella abortus (strain 2308) OX=359391 GN=BAB2_0029 PE=1 SV=1	BAB2_0029	6.6164	0.00819225	Up
[I] Lipid transport and metabolism	Q2YP90	Short-chain dehydrogenase/reductase SDR:Glucose/ribitol dehydrogenase OS=Brucella abortus (strain 2308) OX=359391 GN=BAB1_0246 PE=4 SV=1	BAB1_0246	3.9895	0.00228395	Up
[I] Lipid transport and metabolism	Q2YRQ5	Acyl-[acyl-carrier-protein]--UDP-N-acetylglucosamine O-acyltransferase OS=Brucella abortus (strain 2308) OX=359391 GN=lpxA PE=3 SV=1	lpxA	1.9417	0.0370586	Up
[I] Lipid transport and metabolism	Q2YNP2	Biotin carboxyl carrier protein of acetyl-CoA carboxylase OS=Brucella abortus (strain 2308) OX=359391 GN=accB PE=4 SV=1	accB	0.5468	0.00177666	Down
[J] Translation, ribosomal structure and biogenesis	Q2YNH1	tRNA-cytidine(32) 2-sulfurtransferase OS=Brucella abortus (strain 2308) OX=359391 GN=ttcA PE=3 SV=1	ttcA	0.5405	0.00177816	Down
[J] Translation, ribosomal structure and biogenesis	Q2YRL1	T-RNA-binding region OS=Brucella abortus (strain 2308) OX=359391 GN=csaA PE=4 SV=1	csaA	0.388	0.0296697	Down
[J] Translation, ribosomal structure and biogenesis	Q2YQ76	Methionine--tRNA ligase OS=Brucella abortus (strain 2308) OX=359391 GN=metG PE=1 SV=1	metG	0.5867	0.000682498	Down
[J] Translation, ribosomal structure and biogenesis	Q2YRK6	Glutamyl-tRNA synthetase, class Ic:Aminoacyl-tRNA synthetase, class I OS=Brucella abortus (strain 2308) OX=359391 GN=BAB1_1662 PE=3 SV=1	BAB1_1662	0.4955	0.00607121	Down
[J] Translation, ribosomal structure and biogenesis	Q2YLN9	Release factor glutamine methyltransferase OS=Brucella abortus (strain 2308) OX=359391 GN=prmC PE=3 SV=1	prmC	0.5724	0.00260049	Down
[J] Translation, ribosomal structure and biogenesis	Q2YN15	Ribosomal RNA small subunit methyltransferase A OS=Brucella abortus (strain 2308) OX=359391 GN=rsmA PE=3 SV=1	rsmA	1.6676	0.0393399	Up
[J] Translation, ribosomal structure and biogenesis	Q2YIH2	DNA mismatch repair protein MutL OS=Brucella abortus (strain 2308) OX=359391 GN=mutL PE=3 SV=1	mutL	0.5375	5.44266e-06	Down
[J] Translation, ribosomal structure and biogenesis	Q2YQR2	SAM (And some other nucleotide) binding motif OS=Brucella abortus (strain 2308) OX=359391 GN=BAB1_2170 PE=4 SV=1	BAB1_2170	0.5186	0.00946045	Down
[J] Translation, ribosomal structure and biogenesis	Q2YLV1	Uncharacterized protein OS=Brucella abortus (strain 2308) OX=359391 GN=BAB1_1933 PE=4 SV=1	BAB1_1933	0.3187	0.000335252	Down
[J] Translation, ribosomal structure and biogenesis	Q2YQS8	tRNA-2-methylthio-N(6)-dimethylallyladenosine synthase OS=Brucella abortus (strain 2308) OX=359391 GN=miaB PE=3 SV=1	miaB	0.3307	0.0146349	Down
[J] Translation, ribosomal structure and biogenesis	Q2YKL3	Glutamyl-tRNA(Gln) amidotransferase subunit A OS=Brucella abortus (strain 2308) OX=359391 GN=gatA PE=3 SV=1	gatA	2.557	0.0216389	Up
[K] Transcription	Q2YP80	Bacterial regulatory protein, MerR family:ATP/GTP-binding site motif A (P-loop) OS=Brucella abortus (strain 2308) OX=359391 GN=BAB1_0222 PE=4 SV=1	BAB1_0222	1.9676	0.0236946	Up
[K] Transcription	Q2YIQ4	Putative sugar-binding domain OS=Brucella abortus (strain 2308) OX=359391 GN=eryD PE=4 SV=1	eryD	6.3015	0.0379675	Up
[K] Transcription	Q2YPF7	Bacterial regulatory protein TetR, HTH motif OS=Brucella abortus (strain 2308) OX=359391 GN=BAB1_0311 PE=4 SV=1	BAB1_0311	0.5982	0.00161563	Down
[K] Transcription	Q2YPY9	Bacterial regulatory protein TetR, HTH motif OS=Brucella abortus (strain 2308) OX=359391 GN=BAB1_1114 PE=4 SV=1	BAB1_1114	0.4867	0.00347895	Down
[K] Transcription	Q2YK91	Bacterial regulatory protein TetR, HTH motif OS=Brucella abortus (strain 2308) OX=359391 GN=BAB2_0774 PE=4 SV=1	BAB2_0774	3.1841	0.00437646	Up
[K] Transcription	Q2YR54	Bacterial regulatory protein, MerR family OS=Brucella abortus (strain 2308) OX=359391 GN=BAB1_2018 PE=4 SV=1	BAB1_2018	2.2012	0.0461698	Up
[K] Transcription	Q2YK48	Bacterial regulatory protein, GntR family OS=Brucella abortus (strain 2308) OX=359391 GN=BAB2_0832 PE=4 SV=1	BAB2_0832	3.4125	0.00155777	Up
[K] Transcription	Q2YQ66	Nitrogen regulatory protein P-II:P-II protein urydylation site OS=Brucella abortus (strain 2308) OX=359391 GN=glnB PE=3 SV=1	glnB	0.6184	0.030476	Down
[K] Transcription	Q2YJ50	HTH-type quorum sensing-dependent transcriptional regulator VjbR OS=Brucella abortus (strain 2308) OX=359391 GN=vjbR PE=1 SV=1	vjbR	6.1432	0.0493394	Up
[K] Transcription	Q2YIY1	Bacterial regulatory protein, DeoR family OS=Brucella abortus (strain 2308) OX=359391 GN=BAB2_0378 PE=4 SV=1	BAB2_0378	2.182	0.0446469	Up
[K] Transcription	Q2YN09	Cyclic nucleotide-binding domain:Bacterial regulatory protein, Crp family OS=Brucella abortus (strain 2308) OX=359391 GN=BAB1_0674 PE=4 SV=1	BAB1_0674	2.2402	0.00141048	Up
[K] Transcription	Q2YRL4	Response regulator receiver:Transcriptional regulatory protein, C terminal OS=Brucella abortus (strain 2308) OX=359391 GN=BAB1_1538 PE=4 SV=1	BAB1_1538	0.5985	0.0376759	Down
[K] Transcription	Q2YQD6	Urease accessory protein UreG 2 OS=Brucella abortus (strain 2308) OX=359391 GN=ureG2 PE=3 SV=1	ureG2	5.1833	0.00801288	Up
[K] Transcription	Q2YQN4	Aminotransferase, class I and II OS=Brucella abortus (strain 2308) OX=359391 GN=BAB1_1397 PE=4 SV=1	BAB1_1397	2.9793	0.0346106	Up
[K] Transcription	Q2YJV0	Cyclic nucleotide-binding domain:Bacterial regulatory protein, Crp family OS=Brucella abortus (strain 2308) OX=359391 GN=BAB2_0941 PE=4 SV=1	BAB2_0941	0.6501	0.00177709	Down
[K] Transcription	Q2YRS7	Bacterial regulatory proteins, AsnC family:Bacterial regulatory protein LysR, HTH motif OS=Brucella abortus (strain 2308) OX=359391 GN=lrp-2 PE=4 SV=1	lrp-2	1.8049	0.0342853	Up
[K] Transcription	Q2YQI4	GCN5-related N-acetyltransferase OS=Brucella abortus (strain 2308) OX=359391 GN=BAB1_1696 PE=4 SV=1	BAB1_1696	0.5098	0.011554	Down
[K] Transcription	Q2YRM8	Cold-shock DNA-binding domain OS=Brucella abortus (strain 2308) OX=359391 GN=BAB1_1512 PE=4 SV=1	BAB1_1512	0.4729	0.000166465	Down
[K] Transcription	Q2YLE3	Sigma-70 factor family:Sigma-70 region 2:Sigma-70 region 4 OS=Brucella abortus (strain 2308) OX=359391 GN=BAB1_1775 PE=3 SV=1	BAB1_1775	10.3314	0.00428603	Up
[K] Transcription	Q2YQQ7	Ferric uptake regulation protein OS=Brucella abortus (strain 2308) OX=359391 GN=fur PE=3 SV=1	fur	1.6974	0.0349867	Up
[L] Replication, recombination and repair	Q2YRM2	UvrABC system protein B OS=Brucella abortus (strain 2308) OX=359391 GN=uvrB PE=3 SV=1	uvrB	0.6401	0.00229785	Down
[L] Replication, recombination and repair	Q2YRU3	Shikimate kinase:Replication factor C conserved domain:ATP/GTP-binding site motif A (P-loop):AAA ATPase:AAA ATPase, central r OS=Brucella abortus (strain 2308) OX=359391 GN=BAB1_1228 PE=4 SV=1	BAB1_1228	0.6449	0.00908371	Down
[L] Replication, recombination and repair	Q2YRU7	Protein RecA OS=Brucella abortus (strain 2308) OX=359391 GN=recA PE=2 SV=1	recA	2.057	0.00983346	Up
[L] Replication, recombination and repair	Q2YPZ7	Site-specific recombinase:Resolvase, N-terminal OS=Brucella abortus (strain 2308) OX=359391 GN=BAB1_0292 PE=4 SV=1	BAB1_0292	0.4799	0.040275	Down
[L] Replication, recombination and repair	Q2YQX3	Uncharacterized protein OS=Brucella abortus (strain 2308) OX=359391 GN=BAB1_2104 PE=4 SV=1	BAB1_2104	0.6078	9.58724e-05	Down
[L] Replication, recombination and repair	Q2YQM5	ATP/GTP-binding site motif A (P-loop) OS=Brucella abortus (strain 2308) OX=359391 GN=BAB1_1406 PE=4 SV=1	BAB1_1406	0.4403	0.000594953	Down
[M] Cell wall/membrane/envelope biogenesis	Q2YRB5	Glycosyl transferase, family 25 OS=Brucella abortus (strain 2308) OX=359391 GN=BAB1_1620 PE=4 SV=1	BAB1_1620	0.4425	0.0160038	Down
[M] Cell wall/membrane/envelope biogenesis	Q2YK11	Secretion protein HlyD OS=Brucella abortus (strain 2308) OX=359391 GN=BAB2_0869 PE=3 SV=1	BAB2_0869	23.3315	8.19204e-06	Up
[M] Cell wall/membrane/envelope biogenesis	Q2YNI7	Bacterial lipid A biosynthesis acyltransferase OS=Brucella abortus (strain 2308) OX=359391 GN=BAB1_0870 PE=4 SV=1	BAB1_0870	0.3195	0.00127209	Down
[M] Cell wall/membrane/envelope biogenesis	Q2YP88	Mandelate racemase/muconate lactonizing enzyme OS=Brucella abortus (strain 2308) OX=359391 GN=BAB1_0248 PE=4 SV=1	BAB1_0248	5.874	0.01435	Up
[M] Cell wall/membrane/envelope biogenesis	Q2YLT8	Uncharacterized protein OS=Brucella abortus (strain 2308) OX=359391 GN=BAB1_1948 PE=4 SV=1	BAB1_1948	2.061	0.00986067	Up
[M] Cell wall/membrane/envelope biogenesis	Q2YM65	Beta-lactamase, class A:Penicillin-binding protein, transpeptidase domain:ATP/GTP-binding site motif A (P-loop):Penicillin-bi OS=Brucella abortus (strain 2308) OX=359391 GN=BAB1_1456 PE=4 SV=1	BAB1_1456	1.9084	0.000755114	Up
[M] Cell wall/membrane/envelope biogenesis	Q2YP76	Substrate-binding region of ABC-type glycine betaine transport system OS=Brucella abortus (strain 2308) OX=359391 GN=BAB1_0226 PE=1 SV=1	BAB1_0226	3.6428	0.0179665	Up
[M] Cell wall/membrane/envelope biogenesis	Q2YPV1	SAM (And some other nucleotide) binding motif:Site-specific DNA-methyltransferase (Cytosine-N4-specific) OS=Brucella abortus (strain 2308) OX=359391 GN=BAB1_1154 PE=4 SV=1	BAB1_1154	0.411	0.0229042	Down
[M] Cell wall/membrane/envelope biogenesis	Q2YRQ2	Outer membrane protein assembly factor BamA OS=Brucella abortus (strain 2308) OX=359391 GN=bamA PE=3 SV=1	bamA	2.0068	0.00113026	Up
[M] Cell wall/membrane/envelope biogenesis	Q2YNM3	Peptidoglycan-binding LysM:Peptidase M23/M37 OS=Brucella abortus (strain 2308) OX=359391 GN=BAB1_0907 PE=4 SV=1	BAB1_0907	0.5475	0.0102188	Down
[M] Cell wall/membrane/envelope biogenesis	Q2YIT3	UTP--glucose-1-phosphate uridylyltransferase OS=Brucella abortus (strain 2308) OX=359391 GN=galU PE=3 SV=1	galU	0.5646	0.00131833	Down
[M] Cell wall/membrane/envelope biogenesis	Q2YP94	Mandelate racemase/muconate lactonizing enzyme OS=Brucella abortus (strain 2308) OX=359391 GN=BAB1_0242 PE=4 SV=1	BAB1_0242	7.8874	0.00101376	Up
[M] Cell wall/membrane/envelope biogenesis	Q2YQH9	Heat resistant agglutinin 1 OS=Brucella abortus (strain 2308) OX=359391 GN=BAB1_1701 PE=4 SV=1	BAB1_1701	0.4623	0.0102768	Down
[O] Posttranslational modification, protein turnover, chaperones	Q2YQD6	Urease accessory protein UreG 2 OS=Brucella abortus (strain 2308) OX=359391 GN=ureG2 PE=3 SV=1	ureG2	5.1833	0.00801288	Up
[O] Posttranslational modification, protein turnover, chaperones	Q2YS25	Protein HflC OS=Brucella abortus (strain 2308) OX=359391 GN=hflC PE=3 SV=1	hflC	1.9949	0.0433674	Up
[O] Posttranslational modification, protein turnover, chaperones	Q2YKW3	Alkyl hydroperoxide reductase/ Thiol specific antioxidant/ Mal allergen OS=Brucella abortus (strain 2308) OX=359391 GN=ahpC PE=4 SV=1	ahpC	0.3975	0.00776453	Down
[O] Posttranslational modification, protein turnover, chaperones	Q2YJU2	Uncharacterized protein OS=Brucella abortus (strain 2308) OX=359391 GN=BAB2_0949 PE=4 SV=1	BAB2_0949	0.6533	0.00243986	Down
[O] Posttranslational modification, protein turnover, chaperones	Q2YIT0	Band 7 protein:Stomatin OS=Brucella abortus (strain 2308) OX=359391 GN=BAB2_0074 PE=4 SV=1	BAB2_0074	1.809	0.00901871	Up
[O] Posttranslational modification, protein turnover, chaperones	Q2YNG4	Glutathione S-transferase, N-terminal:Glutathione S-transferase, C-terminal OS=Brucella abortus (strain 2308) OX=359391 GN=BAB1_0859 PE=4 SV=1	BAB1_0859	0.4825	0.000993518	Down
[O] Posttranslational modification, protein turnover, chaperones	Q2YNP4	Leucyl/phenylalanyl-tRNA--protein transferase OS=Brucella abortus (strain 2308) OX=359391 GN=aat PE=3 SV=2	aat	2.9385	0.00592787	Up
[P] Inorganic ion transport and metabolism	Q2YJS6	ATP/GTP-binding site motif A (P-loop):ABC transporter:AAA ATPase OS=Brucella abortus (strain 2308) OX=359391 GN=BAB2_0970 PE=3 SV=1	BAB2_0970	4.063	0.00364254	Up
[P] Inorganic ion transport and metabolism	Q2YQQ6	Glutelin:Lipoprotein YaeC family:NLPA lipoprotein OS=Brucella abortus (strain 2308) OX=359391 GN=BAB1_2176 PE=4 SV=1	BAB1_2176	0.3668	0.0292513	Down
[P] Inorganic ion transport and metabolism	Q2YQP3	Putative ABC transporter ATP-binding protein BAB1_1388 OS=Brucella abortus (strain 2308) OX=359391 GN=BAB1_1388 PE=3 SV=1	BAB1_1388	2.731	0.0310159	Up
[P] Inorganic ion transport and metabolism	Q2YM45	PhnA protein OS=Brucella abortus (strain 2308) OX=359391 GN=BAB1_1483 PE=4 SV=1	BAB1_1483	0.1696	0.00133651	Down
[P] Inorganic ion transport and metabolism	Q2YQD3	ATP-dependent DNA ligase OS=Brucella abortus (strain 2308) OX=359391 GN=BAB1_1384 PE=4 SV=1	BAB1_1384	2.1961	0.017166	Up
[P] Inorganic ion transport and metabolism	Q2YQB6	ATP/GTP-binding site motif A (P-loop):ABC transporter:AAA ATPase OS=Brucella abortus (strain 2308) OX=359391 GN=BAB1_1650 PE=4 SV=1	BAB1_1650	4.734	0.000202615	Up
[P] Inorganic ion transport and metabolism	Q2YQT2	Ferritin:DNA-binding protein Dps OS=Brucella abortus (strain 2308) OX=359391 GN=BAB1_2150 PE=3 SV=1	BAB1_2150	5.3827	0.00717057	Up
[P] Inorganic ion transport and metabolism	Q2YJS5	ATP/GTP-binding site motif A (P-loop):ABC transporter:AAA ATPase OS=Brucella abortus (strain 2308) OX=359391 GN=BAB2_0971 PE=3 SV=1	BAB2_0971	3.9427	0.000258638	Up
[P] Inorganic ion transport and metabolism	Q2YJB7	Sulfatase OS=Brucella abortus (strain 2308) OX=359391 GN=BAB2_1145 PE=4 SV=1	BAB2_1145	2.7408	0.00196339	Up
[P] Inorganic ion transport and metabolism	Q2YJB5	Putative ATP-binding protein BAB2_1147 OS=Brucella abortus (strain 2308) OX=359391 GN=BAB2_1147 PE=3 SV=1	BAB2_1147	4.6749	0.0112596	Up
[P] Inorganic ion transport and metabolism	Q2YL05	ATP/GTP-binding site motif A (P-loop):ABC transporter:AAA ATPase OS=Brucella abortus (strain 2308) OX=359391 GN=BAB2_0485 PE=4 SV=1	BAB2_0485	2.1479	0.0298137	Up
[P] Inorganic ion transport and metabolism	Q2YIV5	Methionine import ATP-binding protein MetN OS=Brucella abortus (strain 2308) OX=359391 GN=metN PE=3 SV=2	metN	0.6516	0.040333	Down
[P] Inorganic ion transport and metabolism	Q2YRU9	Alkaline phosphatase OS=Brucella abortus (strain 2308) OX=359391 GN=BAB1_1222 PE=3 SV=1	BAB1_1222	0.5306	0.00753195	Down
[P] Inorganic ion transport and metabolism	Q2YPM0	ATP/GTP-binding site motif A (P-loop):ABC transporter:AAA ATPase OS=Brucella abortus (strain 2308) OX=359391 GN=BAB1_0006 PE=3 SV=1	BAB1_0006	2.1792	0.00245273	Up
[P] Inorganic ion transport and metabolism	Q2YP95	ATP/GTP-binding site motif A (P-loop):ABC transporter:AAA ATPase OS=Brucella abortus (strain 2308) OX=359391 GN=BAB1_0241 PE=3 SV=1	BAB1_0241	20.6158	0.0100042	Up
[Q] Secondary metabolites biosynthesis, transport and catabolism	Q2YL96	Isochorismatase hydrolase family:Isochorismatase:Phosphopantetheine attachment site:Phosphopantetheine-binding domain OS=Brucella abortus (strain 2308) OX=359391 GN=BAB2_0013 PE=4 SV=1	BAB2_0013	1.5361	0.0347069	Up
[Q] Secondary metabolites biosynthesis, transport and catabolism	Q2YNU7	ATP/GTP-binding site motif A (P-loop):ABC transporter:AAA ATPase:Sugar transporter superfamily OS=Brucella abortus (strain 2308) OX=359391 GN=BAB1_0082 PE=4 SV=1	BAB1_0082	1.7605	0.00187869	Up
[Q] Secondary metabolites biosynthesis, transport and catabolism	Q2YL80	Short-chain dehydrogenase/reductase SDR:Glucose/ribitol dehydrogenase OS=Brucella abortus (strain 2308) OX=359391 GN=BAB2_0029 PE=1 SV=1	BAB2_0029	6.6164	0.00819225	Up
[Q] Secondary metabolites biosynthesis, transport and catabolism	Q2YP90	Short-chain dehydrogenase/reductase SDR:Glucose/ribitol dehydrogenase OS=Brucella abortus (strain 2308) OX=359391 GN=BAB1_0246 PE=4 SV=1	BAB1_0246	3.9895	0.00228395	Up
[Q] Secondary metabolites biosynthesis, transport and catabolism	Q2YIM8	RNA-binding region RNP-1 (RNA recognition motif) OS=Brucella abortus (strain 2308) OX=359391 GN=BAB2_0259 PE=4 SV=1	BAB2_0259	0.2508	0.000470683	Down
[Q] Secondary metabolites biosynthesis, transport and catabolism	Q2YKQ7	Intradiol ring-cleavage dioxygenase OS=Brucella abortus (strain 2308) OX=359391 GN=pcaG PE=4 SV=1	pcaG	4.6426	0.00938265	Up
[Q] Secondary metabolites biosynthesis, transport and catabolism	Q2YK47	Cytochrome P450:B-class P450:E-class P450, group IV OS=Brucella abortus (strain 2308) OX=359391 GN=BAB2_0833 PE=3 SV=1	BAB2_0833	0.5707	0.0302315	Down
[Q] Secondary metabolites biosynthesis, transport and catabolism	Q2YJU8	Copper-containing nitrite reductase OS=Brucella abortus (strain 2308) OX=359391 GN=BAB2_0943 PE=3 SV=1	BAB2_0943	2.5056	0.0122759	Up
[S] Function unknown	Q2YR08	Uncharacterized protein OS=Brucella abortus (strain 2308) OX=359391 GN=BAB1_2066 PE=4 SV=1	BAB1_2066	0.2761	0.00199855	Down
[S] Function unknown	Q2YS02	Uncharacterized protein OS=Brucella abortus (strain 2308) OX=359391 GN=BAB1_1576 PE=4 SV=1	BAB1_1576	0.5506	0.0200044	Down
[S] Function unknown	Q2YR20	Uncharacterized protein OS=Brucella abortus (strain 2308) OX=359391 GN=BAB1_2054 PE=4 SV=1	BAB1_2054	0.3834	0.0465372	Down
[S] Function unknown	Q2YKW6	Oxidoreductase, N-terminal:Oxidoreductase, C-terminal:TrkA potassium uptake protein OS=Brucella abortus (strain 2308) OX=359391 GN=BAB2_0528 PE=4 SV=1	BAB2_0528	9.6623	0.00095204	Up
[S] Function unknown	Q2YQU8	Uncharacterized protein OS=Brucella abortus (strain 2308) OX=359391 GN=BAB1_2133 PE=4 SV=1	BAB1_2133	2.0585	0.0395757	Up
[S] Function unknown	Q2YIH6	Uncharacterized protein OS=Brucella abortus (strain 2308) OX=359391 GN=BAB2_0208 PE=4 SV=1	BAB2_0208	0.4506	0.0393757	Down
[S] Function unknown	Q2YRV7	Membrane protein, putative OS=Brucella abortus (strain 2308) OX=359391 GN=BAB1_1214 PE=4 SV=1	BAB1_1214	0.1682	0.000409937	Down
[S] Function unknown	Q2YJ22	Oxidoreductase, N-terminal:Oxidoreductase, C-terminal OS=Brucella abortus (strain 2308) OX=359391 GN=BAB2_0293 PE=4 SV=1	BAB2_0293	2.3171	0.0139071	Up
[S] Function unknown	Q2YKA5	Uncharacterized protein OS=Brucella abortus (strain 2308) OX=359391 GN=BAB2_0759 PE=4 SV=1	BAB2_0759	2.5387	0.00481828	Up
[S] Function unknown	Q2YR77	Uncharacterized protein OS=Brucella abortus (strain 2308) OX=359391 GN=BAB1_1992 PE=4 SV=1	BAB1_1992	0.4085	0.00174139	Down
[S] Function unknown	Q2YJ00	Glutamine amidotransferase class-I OS=Brucella abortus (strain 2308) OX=359391 GN=BAB2_0252 PE=4 SV=1	BAB2_0252	0.6133	0.0106332	Down
[S] Function unknown	Q2YJV5	Short-chain dehydrogenase/reductase SDR:Glucose/ribitol dehydrogenase OS=Brucella abortus (strain 2308) OX=359391 GN=BAB2_0935 PE=3 SV=1	BAB2_0935	1.5313	0.00675675	Up
[S] Function unknown	Q2YRJ6	Uncharacterized protein OS=Brucella abortus (strain 2308) OX=359391 GN=BAB1_1189 PE=4 SV=1	BAB1_1189	0.4218	0.0405349	Down
[S] Function unknown	Q2YRV5	Tetracycline resistance protein TetB OS=Brucella abortus (strain 2308) OX=359391 GN=BAB1_1216 PE=4 SV=1	BAB1_1216	0.1912	0.00418884	Down
[S] Function unknown	Q2YIL9	Uncharacterized protein OS=Brucella abortus (strain 2308) OX=359391 GN=BAB2_0302 PE=4 SV=1	BAB2_0302	3.0319	0.00571204	Up
[S] Function unknown	Q2YJE9	Putative integral membrane protein OS=Brucella abortus (strain 2308) OX=359391 GN=BAB2_1108 PE=4 SV=1	BAB2_1108	8.7423	0.0178204	Up
[S] Function unknown	Q2YJ23	Sugar transporter OS=Brucella abortus (strain 2308) OX=359391 GN=BAB2_0292 PE=4 SV=1	BAB2_0292	2.1462	0.035476	Up
[S] Function unknown	Q2YKL5	UPF0173 metal-dependent hydrolase BAB2_0644 OS=Brucella abortus (strain 2308) OX=359391 GN=BAB2_0644 PE=3 SV=1	BAB2_0644	5.3835	0.0109062	Up
[S] Function unknown	Q2YK89	Uncharacterized protein OS=Brucella abortus (strain 2308) OX=359391 GN=BAB2_0776 PE=4 SV=1	BAB2_0776	2.4217	0.0363965	Up
[S] Function unknown	Q2YPG5	Allergen V5/Tpx-1 related OS=Brucella abortus (strain 2308) OX=359391 GN=BAB1_0339 PE=4 SV=1	BAB1_0339	0.5872	0.0477884	Down
[S] Function unknown	Q2YPH7	Uncharacterized protein OS=Brucella abortus (strain 2308) OX=359391 GN=BAB1_0327 PE=4 SV=1	BAB1_0327	1.6979	0.0135045	Up
[S] Function unknown	Q2YP92	Oxidoreductase, N-terminal OS=Brucella abortus (strain 2308) OX=359391 GN=BAB1_0244 PE=4 SV=1	BAB1_0244	12.3741	0.000508317	Up
[S] Function unknown	Q2YPS8	Electron transport protein SCO1/SenC OS=Brucella abortus (strain 2308) OX=359391 GN=BAB1_1435 PE=4 SV=1	BAB1_1435	4.6032	0.0164235	Up
[S] Function unknown	Q2YPU0	Uncharacterized protein OS=Brucella abortus (strain 2308) OX=359391 GN=BAB1_1423 PE=4 SV=1	BAB1_1423	0.5857	0.0183659	Down
[S] Function unknown	Q2YPU6	ErfK/YbiS/YcfS/YnhG OS=Brucella abortus (strain 2308) OX=359391 GN=BAB1_1159 PE=4 SV=1	BAB1_1159	2.8137	0.00585774	Up
[S] Function unknown	Q2YP16	Uncharacterized protein OS=Brucella abortus (strain 2308) OX=359391 GN=BAB1_0154 PE=4 SV=1	BAB1_0154	0.2213	0.00233519	Down
[S] Function unknown	Q2YNP5	Uncharacterized protein OS=Brucella abortus (strain 2308) OX=359391 GN=BAB1_0922 PE=4 SV=1	BAB1_0922	0.6082	0.00606077	Down
[S] Function unknown	Q2YQ11	ATP/GTP-binding site motif A (P-loop):MazG family protein OS=Brucella abortus (strain 2308) OX=359391 GN=BAB1_1089 PE=4 SV=1	BAB1_1089	0.547	0.000638897	Down
[S] Function unknown	Q2YQ39	UPF0283 membrane protein BAB1_1053 OS=Brucella abortus (strain 2308) OX=359391 GN=BAB1_1053 PE=3 SV=1	BAB1_1053	2.2519	0.0424676	Up
[S] Function unknown	Q2YQ49	Uncharacterized protein OS=Brucella abortus (strain 2308) OX=359391 GN=BAB1_1041 PE=4 SV=1	BAB1_1041	1.6502	0.0220047	Up
[S] Function unknown	Q2YN97	Putative peptidoglycan binding domain 1:Twin-arginine translocation pathway signal OS=Brucella abortus (strain 2308) OX=359391 GN=BAB1_0785 PE=4 SV=1	BAB1_0785	3.1099	0.000642181	Up
[S] Function unknown	Q2YN80	Uncharacterized protein OS=Brucella abortus (strain 2308) OX=359391 GN=BAB1_0771 PE=4 SV=1	BAB1_0771	0.1617	0.0127261	Down
[S] Function unknown	Q2YS14	Immunoreactive 28 kDa outer membrane protein OS=Brucella abortus (strain 2308) OX=359391 GN=omp28 PE=4 SV=1	omp28	0.6188	0.0261817	Down
[S] Function unknown	Q2YMR9	ATP/GTP-binding site motif A (P-loop) OS=Brucella abortus (strain 2308) OX=359391 GN=BAB1_0588 PE=4 SV=1	BAB1_0588	0.5577	0.0207436	Down
[S] Function unknown	Q2YQ92	Uncharacterized protein OS=Brucella abortus (strain 2308) OX=359391 GN=BAB1_0993 PE=4 SV=1	BAB1_0993	0.3984	0.0234607	Down
[S] Function unknown	Q2YN14	Uncharacterized protein OS=Brucella abortus (strain 2308) OX=359391 GN=BAB1_0669 PE=4 SV=1	BAB1_0669	0.6542	0.0229205	Down
[S] Function unknown	Q2YMR8	ErfK/YbiS/YcfS/YnhG:Twin-arginine translocation pathway signal OS=Brucella abortus (strain 2308) OX=359391 GN=BAB1_0589 PE=4 SV=1	BAB1_0589	2.5465	0.0416031	Up
[S] Function unknown	Q2YMN0	Glyoxalase family protein OS=Brucella abortus (strain 2308) OX=359391 GN=BAB1_0524 PE=4 SV=1	BAB1_0524	0.4917	0.0189761	Down
[S] Function unknown	Q2YMK4	Haloacid dehalogenase/epoxide hydrolase:Haloacid dehalogenase-like hydrolase:HAD-superfamily hydrolase, subfamily IA, variant OS=Brucella abortus (strain 2308) OX=359391 GN=BAB1_0514 PE=4 SV=1	BAB1_0514	0.6229	0.0318702	Down
[S] Function unknown	Q2YME7	Cytokinin riboside 5'-monophosphate phosphoribohydrolase OS=Brucella abortus (strain 2308) OX=359391 GN=BAB1_0465 PE=3 SV=1	BAB1_0465	0.5393	0.000745961	Down
[S] Function unknown	Q2YMA8	TPR repeat OS=Brucella abortus (strain 2308) OX=359391 GN=BAB1_0430 PE=4 SV=1	BAB1_0430	0.6343	0.00816299	Down
[S] Function unknown	Q2YMA3	Conserved domain protein OS=Brucella abortus (strain 2308) OX=359391 GN=BAB1_0400 PE=4 SV=1	BAB1_0400	6.1208	0.00698427	Up
[S] Function unknown	Q2YLE5	Peptidase family M48:Neutral zinc metallopeptidases, zinc-binding region OS=Brucella abortus (strain 2308) OX=359391 GN=BAB1_1773 PE=4 SV=1	BAB1_1773	1.5817	0.0133579	Up
[S] Function unknown	Q2YLR1	Uncharacterized protein OS=Brucella abortus (strain 2308) OX=359391 GN=BAB1_1891 PE=4 SV=1	BAB1_1891	0.4977	0.0305922	Down
[S] Function unknown	Q2YM99	Uncharacterized protein OS=Brucella abortus (strain 2308) OX=359391 GN=BAB1_0404 PE=4 SV=1	BAB1_0404	0.5545	0.0012905	Down
[S] Function unknown	Q2YM28	UPF0260 protein BAB1_1496 OS=Brucella abortus (strain 2308) OX=359391 GN=BAB1_1496 PE=3 SV=1	BAB1_1496	0.3526	0.0104504	Down
[S] Function unknown	Q2YM33	Uncharacterized protein OS=Brucella abortus (strain 2308) OX=359391 GN=BAB1_1470 PE=4 SV=1	BAB1_1470	0.589	0.00593523	Down
[T] Signal transduction mechanisms	Q2YPE4	Solute-binding protein/glutamate receptor:Bacterial extracellular solute-binding protein, family 3 OS=Brucella abortus (strain 2308) OX=359391 GN=BAB1_0325 PE=4 SV=1	BAB1_0325	0.616	0.0414519	Down
[T] Signal transduction mechanisms	Q2YPD1	Seed allergenic protein RAG:ATP-binding region, ATPase-like:Histidine kinase, HAMP region:Histidine kinase A, N-terminal OS=Brucella abortus (strain 2308) OX=359391 GN=BAB1_0304 PE=4 SV=1	BAB1_0304	2.3906	0.0184008	Up
[T] Signal transduction mechanisms	Q2YMX4	ATP-binding region, ATPase-like:Histidine kinase, HAMP region:Histidine kinase A, N-terminal:Bacterial sensor protein, C-term OS=Brucella abortus (strain 2308) OX=359391 GN=BAB1_0637 PE=4 SV=1	BAB1_0637	2.1651	0.0413226	Up
[T] Signal transduction mechanisms	Q2YRH9	Response regulator receiver OS=Brucella abortus (strain 2308) OX=359391 GN=BAB1_1671 PE=1 SV=1	BAB1_1671	3.8554	0.035042	Up
[T] Signal transduction mechanisms	Q2YQS7	ATP/GTP-binding site motif A (P-loop):PhoH-like protein OS=Brucella abortus (strain 2308) OX=359391 GN=BAB1_2155 PE=4 SV=1	BAB1_2155	0.534	0.0183884	Down
[T] Signal transduction mechanisms	Q2YRJ9	PAS-associated C-terminal domain OS=Brucella abortus (strain 2308) OX=359391 GN=BAB1_1669 PE=4 SV=1	BAB1_1669	5.0771	0.000744441	Up
[T] Signal transduction mechanisms	Q2YIM8	RNA-binding region RNP-1 (RNA recognition motif) OS=Brucella abortus (strain 2308) OX=359391 GN=BAB2_0259 PE=4 SV=1	BAB2_0259	0.2508	0.000470683	Down
[T] Signal transduction mechanisms	Q2YNW6	Response regulator receiver OS=Brucella abortus (strain 2308) OX=359391 GN=BAB1_0099 PE=4 SV=1	BAB1_0099	3.9021	0.0217101	Up
[U] Intracellular trafficking, secretion, and vesicular transport	Q2YKK5	Lipase OS=Brucella abortus (strain 2308) OX=359391 GN=BAB2_0654 PE=1 SV=1	BAB2_0654	1.8713	0.0293074	Up
[V] Defense mechanisms	Q2YPC8	Acriflavin resistance protein OS=Brucella abortus (strain 2308) OX=359391 GN=BAB1_0307 PE=3 SV=1	BAB1_0307	2.2832	0.0477808	Up

## Sheet: Sheet2
COG category	Protein accession	Protein description	Gene name	Sta w/v Ratio	Sta w/v P value	Regulated Type
[C] Energy production and conversion	Q2YNF6	NADH-quinone oxidoreductase subunit H OS=Brucella abortus (strain 2308) OX=359391 GN=nuoH PE=3 SV=1	nuoH	0.3382	0.0399342	Down
[C] Energy production and conversion	Q2YKX6	Bifunctional protein PutA OS=Brucella abortus (strain 2308) OX=359391 GN=BAB2_0518 PE=3 SV=1	BAB2_0518	1.8915	0.0385937	Up
[C] Energy production and conversion	Q2YJW2	Nitrous-oxide reductase OS=Brucella abortus (strain 2308) OX=359391 GN=nosZ PE=3 SV=1	nosZ	1.541	0.0349366	Up
[C] Energy production and conversion	Q2YJS0	Aldehyde dehydrogenase OS=Brucella abortus (strain 2308) OX=359391 GN=BAB2_0976 PE=3 SV=1	BAB2_0976	2.1934	0.0216185	Up
[C] Energy production and conversion	Q2YK45	Acetate kinase OS=Brucella abortus (strain 2308) OX=359391 GN=ackA PE=3 SV=1	ackA	3.2388	0.00118345	Up
[C] Energy production and conversion	Q2YPV5	Acetyltransferase component of pyruvate dehydrogenase complex OS=Brucella abortus (strain 2308) OX=359391 GN=aceF PE=3 SV=1	aceF	0.5473	0.0398379	Down
[C] Energy production and conversion	Q2YQ04	Nitrogen-fixing NifU-like, N-terminal OS=Brucella abortus (strain 2308) OX=359391 GN=BAB1_1096 PE=1 SV=1	BAB1_1096	0.1357	0.00227171	Down
[C] Energy production and conversion	Q2YQA0	Isocitrate lyase and phosphorylmutase:Isocitrate lyase OS=Brucella abortus (strain 2308) OX=359391 GN=BAB1_1631 PE=1 SV=1	BAB1_1631	0.2819	0.0267626	Down
[C] Energy production and conversion	Q2YKE8	Dihydrolipoyl dehydrogenase OS=Brucella abortus (strain 2308) OX=359391 GN=lpdA-3 PE=3 SV=1	lpdA-3	1.8427	0.0473741	Up
[C] Energy production and conversion	Q2YRJ7	Glycerophosphoryl diester phosphodiesterase OS=Brucella abortus (strain 2308) OX=359391 GN=BAB1_1188 PE=4 SV=1	BAB1_1188	0.6333	0.00475722	Down
[D] Cell cycle control, cell division, chromosome partitioning	Q2YQP2	Putative fluoride ion transporter CrcB OS=Brucella abortus (strain 2308) OX=359391 GN=crcB PE=3 SV=1	crcB	9.6748	0.0193078	Up
[D] Cell cycle control, cell division, chromosome partitioning	Q2YR72	ATP/GTP-binding site motif A (P-loop):ABC transporter:AAA ATPase OS=Brucella abortus (strain 2308) OX=359391 GN=ftsE PE=4 SV=1	ftsE	0.5654	0.025323	Down
[D] Cell cycle control, cell division, chromosome partitioning	Q2YK00	Cell division topological specificity factor OS=Brucella abortus (strain 2308) OX=359391 GN=minE PE=3 SV=1	minE	0.0518	0.0344852	Down
[D] Cell cycle control, cell division, chromosome partitioning	Q2YKF1	ATP/GTP-binding site motif A (P-loop):Cell divisionFtsK/SpoIIIE protein:Proline-rich extensin:AAA ATPase OS=Brucella abortus (strain 2308) OX=359391 GN=BAB2_0709 PE=3 SV=1	BAB2_0709	0.0787	0.0123322	Down
[E] Amino acid transport and metabolism	Q2YQE0	Urease subunit gamma 2 OS=Brucella abortus (strain 2308) OX=359391 GN=ureA2 PE=1 SV=1	ureA2	5.821	0.0286136	Up
[E] Amino acid transport and metabolism	Q2YQM4	Amino acid-binding ACT:Acetolactate synthase, small subunit OS=Brucella abortus (strain 2308) OX=359391 GN=ilvN PE=4 SV=1	ilvN	1.5192	0.00198596	Up
[E] Amino acid transport and metabolism	Q2YQZ2	Imidazoleglycerol-phosphate dehydratase OS=Brucella abortus (strain 2308) OX=359391 GN=hisB PE=3 SV=1	hisB	0.3653	0.0254091	Down
[E] Amino acid transport and metabolism	Q2YLF6	ATP/GTP-binding site motif A (P-loop):Mitochondrial substrate carrier:ABC transporter:AAA ATPase OS=Brucella abortus (strain 2308) OX=359391 GN=BAB1_1796 PE=4 SV=1	BAB1_1796	0.2218	0.0125741	Down
[E] Amino acid transport and metabolism	Q2YLF5	Bacterial inner-membrane translocator OS=Brucella abortus (strain 2308) OX=359391 GN=BAB1_1798 PE=3 SV=1	BAB1_1798	0.1803	0.000870833	Down
[E] Amino acid transport and metabolism	Q2YL55	Aspartate-semialdehyde dehydrogenase OS=Brucella abortus (strain 2308) OX=359391 GN=asd PE=3 SV=1	asd	0.2966	0.0121246	Down
[E] Amino acid transport and metabolism	Q2YL19	Glutamine synthetase, catalytic domain OS=Brucella abortus (strain 2308) OX=359391 GN=BAB2_0471 PE=3 SV=1	BAB2_0471	0.5749	0.0091069	Down
[E] Amino acid transport and metabolism	Q2YR87	Argininosuccinate lyase OS=Brucella abortus (strain 2308) OX=359391 GN=argH PE=3 SV=1	argH	0.618	0.0187675	Down
[E] Amino acid transport and metabolism	Q2YKY0	Glycine cleavage system H protein OS=Brucella abortus (strain 2308) OX=359391 GN=gcvH PE=3 SV=1	gcvH	0.3893	0.000993459	Down
[E] Amino acid transport and metabolism	Q2YQD8	Urease subunit alpha 2 OS=Brucella abortus (strain 2308) OX=359391 GN=ureC2 PE=3 SV=1	ureC2	8.5753	0.00136792	Up
[E] Amino acid transport and metabolism	Q2YIG4	ATP/GTP-binding site motif A (P-loop):Ornithine cyclodeaminase/mu-crystallin OS=Brucella abortus (strain 2308) OX=359391 GN=BAB2_0338 PE=4 SV=1	BAB2_0338	0.515	0.0116282	Down
[E] Amino acid transport and metabolism	Q2YRX8	ATP/GTP-binding site motif A (P-loop):ABC transporter:AAA ATPase OS=Brucella abortus (strain 2308) OX=359391 GN=BAB1_1595 PE=4 SV=1	BAB1_1595	0.5702	0.0266995	Down
[E] Amino acid transport and metabolism	Q2YJ21	Dihydroxy-acid and 6-phosphogluconate dehydratase:ATP/GTP-binding site motif A (P-loop) OS=Brucella abortus (strain 2308) OX=359391 GN=BAB2_0294 PE=3 SV=1	BAB2_0294	1.5552	0.0149976	Up
[F] Nucleotide transport and metabolism	Q2YNQ9	Anhydro-N-acetylmuramic acid kinase OS=Brucella abortus (strain 2308) OX=359391 GN=anmK PE=3 SV=1	anmK	0.4918	0.0201579	Down
[F] Nucleotide transport and metabolism	Q2YRR5	Anthranilate phosphoribosyltransferase OS=Brucella abortus (strain 2308) OX=359391 GN=trpD PE=3 SV=1	trpD	0.5452	0.0461515	Down
[F] Nucleotide transport and metabolism	Q2YRD2	Holliday junction ATP-dependent DNA helicase RuvB OS=Brucella abortus (strain 2308) OX=359391 GN=ruvB PE=3 SV=1	ruvB	0.6278	0.00289357	Down
[F] Nucleotide transport and metabolism	Q2YRW5	NADPH-dependent 7-cyano-7-deazaguanine reductase OS=Brucella abortus (strain 2308) OX=359391 GN=queF PE=3 SV=1	queF	7.3491	0.0119726	Up
[F] Nucleotide transport and metabolism	Q2YLM3	Glutamate 5-kinase OS=Brucella abortus (strain 2308) OX=359391 GN=proB PE=3 SV=1	proB	0.2611	0.000859839	Down
[F] Nucleotide transport and metabolism	Q2YJ31	tRNA-specific adenosine deaminase OS=Brucella abortus (strain 2308) OX=359391 GN=tadA PE=3 SV=1	tadA	0.4618	0.00486269	Down
[G] Carbohydrate transport and metabolism	Q2YP10	Phosphoenolpyruvate-dependent sugar phosphotransferase system, EIIA 2:PTS IIA-like nitrogen-regulatory protein PtsN OS=Brucella abortus (strain 2308) OX=359391 GN=BAB1_0160 PE=4 SV=1	BAB1_0160	0.2688	0.0239533	Down
[G] Carbohydrate transport and metabolism	Q2YP67	Bacterial extracellular solute-binding protein, family 1 OS=Brucella abortus (strain 2308) OX=359391 GN=BAB1_0238 PE=4 SV=1	BAB1_0238	3.4789	0.00398808	Up
[G] Carbohydrate transport and metabolism	Q2YMQ3	IolE protein OS=Brucella abortus (strain 2308) OX=359391 GN=BAB1_0568 PE=4 SV=1	BAB1_0568	1.6331	0.0470929	Up
[G] Carbohydrate transport and metabolism	Q2YP89	ATP/GTP-binding site motif A (P-loop):Fumarylacetoacetate (FAA) hydrolase OS=Brucella abortus (strain 2308) OX=359391 GN=BAB1_0247 PE=4 SV=1	BAB1_0247	3.7593	0.00495366	Up
[G] Carbohydrate transport and metabolism	Q2YK44	Probable phosphoketolase OS=Brucella abortus (strain 2308) OX=359391 GN=BAB2_0836 PE=3 SV=1	BAB2_0836	3.2042	0.00550322	Up
[G] Carbohydrate transport and metabolism	Q2YJ25	Inositol monophosphatase OS=Brucella abortus (strain 2308) OX=359391 GN=BAB2_0206 PE=4 SV=1	BAB2_0206	0.5477	0.0158249	Down
[G] Carbohydrate transport and metabolism	Q2YJ21	Dihydroxy-acid and 6-phosphogluconate dehydratase:ATP/GTP-binding site motif A (P-loop) OS=Brucella abortus (strain 2308) OX=359391 GN=BAB2_0294 PE=3 SV=1	BAB2_0294	1.5552	0.0149976	Up
[G] Carbohydrate transport and metabolism	Q2YIY2	Periplasmic binding protein/LacI transcriptional regulator OS=Brucella abortus (strain 2308) OX=359391 GN=rbsB-2 PE=4 SV=1	rbsB-2	5.3031	0.0194038	Up
[G] Carbohydrate transport and metabolism	Q2YIQ3	D-erythrulose 4-phosphate dehydrogenase OS=Brucella abortus (strain 2308) OX=359391 GN=BAB2_0370 PE=4 SV=1	BAB2_0370	0.1633	0.0126941	Down
[G] Carbohydrate transport and metabolism	Q2YQB7	Bacterial inner-membrane translocator:Voltage-dependent potassium channel OS=Brucella abortus (strain 2308) OX=359391 GN=rbsC-2 PE=3 SV=1	rbsC-2	1.6914	0.0215344	Up
[H] Coenzyme transport and metabolism	Q2YPV8	Lipoyl synthase OS=Brucella abortus (strain 2308) OX=359391 GN=lipA PE=3 SV=1	lipA	0.1384	0.00077772	Down
[H] Coenzyme transport and metabolism	Q2YPM2	NAD binding site:UBA/THIF-type NAD/FAD binding fold:Aromatic-ring hydroxylase OS=Brucella abortus (strain 2308) OX=359391 GN=BAB1_0004 PE=4 SV=1	BAB1_0004	0.5794	0.0498523	Down
[H] Coenzyme transport and metabolism	Q2YR07	Uroporphyrinogen decarboxylase OS=Brucella abortus (strain 2308) OX=359391 GN=hemE PE=3 SV=1	hemE	0.6058	0.0223762	Down
[H] Coenzyme transport and metabolism	Q2YP51	Methionine synthase OS=Brucella abortus (strain 2308) OX=359391 GN=BAB1_0188 PE=4 SV=1	BAB1_0188	0.4643	0.00666619	Down
[H] Coenzyme transport and metabolism	Q2YR95	6-carboxy-5,6,7,8-tetrahydropterin synthase OS=Brucella abortus (strain 2308) OX=359391 GN=BAB1_1974 PE=3 SV=1	BAB1_1974	0.2461	0.000307708	Down
[H] Coenzyme transport and metabolism	Q2YNT7	GTP 3',8-cyclase OS=Brucella abortus (strain 2308) OX=359391 GN=moaA PE=3 SV=1	moaA	0.2265	0.0148351	Down
[H] Coenzyme transport and metabolism	Q2YPI2	Pantothenate synthetase OS=Brucella abortus (strain 2308) OX=359391 GN=panC PE=3 SV=1	panC	0.4046	0.0279559	Down
[I] Lipid transport and metabolism	Q2YRV9	Methylmalonyl-CoA mutase, N-terminal:Methylmalonyl-CoA mutase:Coenzyme B12-binding:Methylmalonyl-CoA mutase, C-terminal OS=Brucella abortus (strain 2308) OX=359391 GN=bhbA PE=4 SV=1	bhbA	1.7277	0.0215473	Up
[I] Lipid transport and metabolism	Q2YN36	CDP-alcohol phosphatidyltransferase:NADH-ubiquinone oxidoreductase, chain 4:CDP-diacylglycerol--glycerol-3-phosphate 3-phosph OS=Brucella abortus (strain 2308) OX=359391 GN=pgsA PE=3 SV=1	pgsA	0.6194	0.015503	Down
[I] Lipid transport and metabolism	Q2YP90	Short-chain dehydrogenase/reductase SDR:Glucose/ribitol dehydrogenase OS=Brucella abortus (strain 2308) OX=359391 GN=BAB1_0246 PE=4 SV=1	BAB1_0246	3.3842	0.00178023	Up
[J] Translation, ribosomal structure and biogenesis	Q2YQS6	Endoribonuclease YbeY OS=Brucella abortus (strain 2308) OX=359391 GN=ybeY PE=3 SV=2	ybeY	0.3607	0.0294126	Down
[J] Translation, ribosomal structure and biogenesis	Q2YJ31	tRNA-specific adenosine deaminase OS=Brucella abortus (strain 2308) OX=359391 GN=tadA PE=3 SV=1	tadA	0.4618	0.00486269	Down
[J] Translation, ribosomal structure and biogenesis	Q2YPC1	Translation initiation factor IF-1 OS=Brucella abortus (strain 2308) OX=359391 GN=infA PE=2 SV=1	infA	52.8113	0.000207497	Up
[J] Translation, ribosomal structure and biogenesis	Q2YLM4	tRNA N6-adenosine threonylcarbamoyltransferase OS=Brucella abortus (strain 2308) OX=359391 GN=tsaD PE=3 SV=1	tsaD	0.403	0.0219172	Down
[K] Transcription	Q2YPT2	Uncharacterized protein OS=Brucella abortus (strain 2308) OX=359391 GN=BAB1_1431 PE=4 SV=1	BAB1_1431	0.6237	0.0313468	Down
[K] Transcription	Q2YPX9	Bacterial regulatory protein, GntR family OS=Brucella abortus (strain 2308) OX=359391 GN=BAB1_1124 PE=4 SV=1	BAB1_1124	1.5187	0.0165794	Up
[K] Transcription	Q2YPY9	Bacterial regulatory protein TetR, HTH motif OS=Brucella abortus (strain 2308) OX=359391 GN=BAB1_1114 PE=4 SV=1	BAB1_1114	0.4047	0.00940101	Down
[K] Transcription	Q2YNC5	Transcription antitermination protein NusB OS=Brucella abortus (strain 2308) OX=359391 GN=nusB PE=3 SV=1	nusB	1.6365	0.0372273	Up
[K] Transcription	Q2YMX5	Response regulator receiver:Transcriptional regulatory protein, C terminal OS=Brucella abortus (strain 2308) OX=359391 GN=BAB1_0636 PE=4 SV=1	BAB1_0636	2.1329	0.0349563	Up
[K] Transcription	Q2YJH7	Uncharacterized protein OS=Brucella abortus (strain 2308) OX=359391 GN=BAB2_1077 PE=4 SV=1	BAB2_1077	3.0442	0.0391611	Up
[K] Transcription	Q2YRI4	Bacterial regulatory proteins, IclR family OS=Brucella abortus (strain 2308) OX=359391 GN=BAB1_1654 PE=4 SV=1	BAB1_1654	2.8449	0.0183949	Up
[K] Transcription	Q2YN94	Transcriptional repressor NrdR OS=Brucella abortus (strain 2308) OX=359391 GN=nrdR PE=3 SV=1	nrdR	0.5346	0.00388078	Down
[K] Transcription	Q2YP80	Bacterial regulatory protein, MerR family:ATP/GTP-binding site motif A (P-loop) OS=Brucella abortus (strain 2308) OX=359391 GN=BAB1_0222 PE=4 SV=1	BAB1_0222	1.9319	0.0149888	Up
[K] Transcription	Q2YJ50	HTH-type quorum sensing-dependent transcriptional regulator VjbR OS=Brucella abortus (strain 2308) OX=359391 GN=vjbR PE=1 SV=1	vjbR	4.3988	0.0343727	Up
[L] Replication, recombination and repair	Q2YPT2	Uncharacterized protein OS=Brucella abortus (strain 2308) OX=359391 GN=BAB1_1431 PE=4 SV=1	BAB1_1431	0.6237	0.0313468	Down
[M] Cell wall/membrane/envelope biogenesis	Q2YP76	Substrate-binding region of ABC-type glycine betaine transport system OS=Brucella abortus (strain 2308) OX=359391 GN=BAB1_0226 PE=1 SV=1	BAB1_0226	3.2103	0.00811134	Up
[M] Cell wall/membrane/envelope biogenesis	Q2YQX4	Nucleotidyl transferase OS=Brucella abortus (strain 2308) OX=359391 GN=BAB1_2103 PE=4 SV=1	BAB1_2103	0.3986	0.000777958	Down
[M] Cell wall/membrane/envelope biogenesis	Q2YQC8	Gram-negative bacterial RTX secretion protein D:Secretion protein HlyD OS=Brucella abortus (strain 2308) OX=359391 GN=BAB1_1371 PE=4 SV=1	BAB1_1371	20.3249	0.0135321	Up
[M] Cell wall/membrane/envelope biogenesis	Q2YPC9	Transporter, putative OS=Brucella abortus (strain 2308) OX=359391 GN=BAB1_0306 PE=3 SV=1	BAB1_0306	3.0741	0.012867	Up
[M] Cell wall/membrane/envelope biogenesis	Q2YK11	Secretion protein HlyD OS=Brucella abortus (strain 2308) OX=359391 GN=BAB2_0869 PE=3 SV=1	BAB2_0869	24.9248	1.62045e-05	Up
[O] Posttranslational modification, protein turnover, chaperones	Q2YLN2	Glutaredoxin OS=Brucella abortus (strain 2308) OX=359391 GN=grxC PE=3 SV=1	grxC	2.2194	0.00711342	Up
[O] Posttranslational modification, protein turnover, chaperones	Q2YN67	Aminoacyl-tRNA synthetase, class I:Glutathione S-transferase, N-terminal OS=Brucella abortus (strain 2308) OX=359391 GN=BAB1_0723 PE=4 SV=1	BAB1_0723	1.8718	0.00470689	Up
[O] Posttranslational modification, protein turnover, chaperones	Q2YNZ1	Bifunctional uridylyltransferase/uridylyl-removing enzyme OS=Brucella abortus (strain 2308) OX=359391 GN=glnD PE=3 SV=1	glnD	0.1124	0.0261347	Down
[P] Inorganic ion transport and metabolism	Q2YQT2	Ferritin:DNA-binding protein Dps OS=Brucella abortus (strain 2308) OX=359391 GN=BAB1_2150 PE=3 SV=1	BAB1_2150	3.315	0.0016365	Up
[P] Inorganic ion transport and metabolism	Q2YQP3	Putative ABC transporter ATP-binding protein BAB1_1388 OS=Brucella abortus (strain 2308) OX=359391 GN=BAB1_1388 PE=3 SV=1	BAB1_1388	3.7233	0.0153845	Up
[P] Inorganic ion transport and metabolism	Q2YJH4	Zinc import ATP-binding protein ZnuC OS=Brucella abortus (strain 2308) OX=359391 GN=znuC PE=3 SV=1	znuC	0.5297	0.00796785	Down
[P] Inorganic ion transport and metabolism	Q2YJX1	ABC transporter, periplasmic binding protein, putative KO: K02051 sulfonate/nitrate transport system substrate-binding OS=Brucella abortus (strain 2308) OX=359391 GN=BAB2_0919 PE=4 SV=1	BAB2_0919	1.8066	0.00335509	Up
[P] Inorganic ion transport and metabolism	Q2YQD3	ATP-dependent DNA ligase OS=Brucella abortus (strain 2308) OX=359391 GN=BAB1_1384 PE=4 SV=1	BAB1_1384	3.3524	0.00856882	Up
[P] Inorganic ion transport and metabolism	Q2YL07	Periplasmic binding protein OS=Brucella abortus (strain 2308) OX=359391 GN=BAB2_0483 PE=4 SV=1	BAB2_0483	3.448	0.0323995	Up
[P] Inorganic ion transport and metabolism	Q2YQF8	Binding-protein-dependent transport systems inner membrane component:ATP/GTP-binding site motif A (P-loop):TrkA-N:Potassium e OS=Brucella abortus (strain 2308) OX=359391 GN=BAB1_1345 PE=3 SV=1	BAB1_1345	0.5522	0.00868815	Down
[Q] Secondary metabolites biosynthesis, transport and catabolism	Q2YP90	Short-chain dehydrogenase/reductase SDR:Glucose/ribitol dehydrogenase OS=Brucella abortus (strain 2308) OX=359391 GN=BAB1_0246 PE=4 SV=1	BAB1_0246	3.3842	0.00178023	Up
[S] Function unknown	Q2YN64	Ribosomal RNA large subunit methyltransferase J OS=Brucella abortus (strain 2308) OX=359391 GN=rlmJ PE=3 SV=1	rlmJ	0.6622	0.00863122	Down
[S] Function unknown	Q2YJT8	Chaperonin clpA/B:ATP/GTP-binding site motif A (P-loop) OS=Brucella abortus (strain 2308) OX=359391 GN=BAB2_0953 PE=4 SV=1	BAB2_0953	5.287	0.0311888	Up
[S] Function unknown	Q2YR89	UPF0178 protein BAB1_1980 OS=Brucella abortus (strain 2308) OX=359391 GN=BAB1_1980 PE=3 SV=1	BAB1_1980	1.8155	0.00645705	Up
[S] Function unknown	Q2YIK0	Protein-methionine-sulfoxide reductase catalytic subunit MsrP OS=Brucella abortus (strain 2308) OX=359391 GN=msrP PE=3 SV=1	msrP	0.5061	0.0349281	Down
[S] Function unknown	Q2YRL8	Beta-lactamase-like OS=Brucella abortus (strain 2308) OX=359391 GN=BAB1_1534 PE=4 SV=1	BAB1_1534	0.2902	0.038186	Down
[S] Function unknown	Q2YKL5	UPF0173 metal-dependent hydrolase BAB2_0644 OS=Brucella abortus (strain 2308) OX=359391 GN=BAB2_0644 PE=3 SV=1	BAB2_0644	14.3036	0.0150573	Up
[S] Function unknown	Q2YRV7	Membrane protein, putative OS=Brucella abortus (strain 2308) OX=359391 GN=BAB1_1214 PE=4 SV=1	BAB1_1214	0.0949	0.00732553	Down
[S] Function unknown	Q2YMW5	Endonuclease/exonuclease/phosphatase family OS=Brucella abortus (strain 2308) OX=359391 GN=BAB1_0646 PE=4 SV=1	BAB1_0646	0.509	0.00142954	Down
[S] Function unknown	Q2YQU8	Uncharacterized protein OS=Brucella abortus (strain 2308) OX=359391 GN=BAB1_2133 PE=4 SV=1	BAB1_2133	2.5107	0.0170028	Up
[S] Function unknown	Q2YMA3	Conserved domain protein OS=Brucella abortus (strain 2308) OX=359391 GN=BAB1_0400 PE=4 SV=1	BAB1_0400	3.2115	0.000283947	Up
[S] Function unknown	Q2YP93	Uncharacterized protein OS=Brucella abortus (strain 2308) OX=359391 GN=BAB1_0243 PE=4 SV=1	BAB1_0243	3.3285	0.0238065	Up
[S] Function unknown	Q2YME7	Cytokinin riboside 5'-monophosphate phosphoribohydrolase OS=Brucella abortus (strain 2308) OX=359391 GN=BAB1_0465 PE=3 SV=1	BAB1_0465	0.5735	0.00903419	Down
[S] Function unknown	Q2YKA5	Uncharacterized protein OS=Brucella abortus (strain 2308) OX=359391 GN=BAB2_0759 PE=4 SV=1	BAB2_0759	2.3346	0.026547	Up
[S] Function unknown	Q2YPH7	Uncharacterized protein OS=Brucella abortus (strain 2308) OX=359391 GN=BAB1_0327 PE=4 SV=1	BAB1_0327	1.6539	0.0112171	Up
[S] Function unknown	Q2YQ94	Uncharacterized protein OS=Brucella abortus (strain 2308) OX=359391 GN=BAB1_0991 PE=4 SV=1	BAB1_0991	3.7665	0.00200069	Up
[S] Function unknown	Q2YLY1	Polyphenol oxidase OS=Brucella abortus (strain 2308) OX=359391 GN=BAB1_1546 PE=3 SV=1	BAB1_1546	1.7905	0.0185899	Up
[S] Function unknown	Q2YN97	Putative peptidoglycan binding domain 1:Twin-arginine translocation pathway signal OS=Brucella abortus (strain 2308) OX=359391 GN=BAB1_0785 PE=4 SV=1	BAB1_0785	3.6631	0.00176671	Up
[S] Function unknown	Q2YP09	Uncharacterized protein OS=Brucella abortus (strain 2308) OX=359391 GN=BAB1_0161 PE=4 SV=1	BAB1_0161	0.2282	0.00123314	Down
[S] Function unknown	Q2YQH0	CBS domain OS=Brucella abortus (strain 2308) OX=359391 GN=BAB1_1274 PE=4 SV=1	BAB1_1274	3.3236	0.0266755	Up
[S] Function unknown	Q2YQI0	Bile acid:sodium symporter OS=Brucella abortus (strain 2308) OX=359391 GN=BAB1_1700 PE=4 SV=1	BAB1_1700	0.5028	0.00346592	Down
[S] Function unknown	Q2YJ91	Oxidoreductase, N-terminal OS=Brucella abortus (strain 2308) OX=359391 GN=BAB2_0107 PE=4 SV=1	BAB2_0107	2.1194	0.032586	Up
[S] Function unknown	Q2YJ28	Patatin OS=Brucella abortus (strain 2308) OX=359391 GN=BAB2_0203 PE=4 SV=1	BAB2_0203	0.6185	0.0407384	Down
[T] Signal transduction mechanisms	Q2YPT2	Uncharacterized protein OS=Brucella abortus (strain 2308) OX=359391 GN=BAB1_1431 PE=4 SV=1	BAB1_1431	0.6237	0.0313468	Down
[T] Signal transduction mechanisms	Q2YIP3	Response regulator receiver:Sigma-54 factor interaction domain:Helix-turn-helix, Fis-type:AAA ATPase OS=Brucella abortus (strain 2308) OX=359391 GN=BAB2_0081 PE=4 SV=1	BAB2_0081	2.0462	0.0439004	Up
[T] Signal transduction mechanisms	Q2YR45	Basic helix-loop-helix dimerization domain bHLH:BolA-like protein OS=Brucella abortus (strain 2308) OX=359391 GN=bolA PE=3 SV=1	bolA	0.3225	0.0470669	Down
[T] Signal transduction mechanisms	Q2YQY3	ATP-binding region, ATPase-like:Histidine kinase, HAMP region:Histidine kinase A, N-terminal:Bacterial sensor protein, C-term OS=Brucella abortus (strain 2308) OX=359391 GN=BAB1_2093 PE=4 SV=1	BAB1_2093	0.6292	0.000218629	Down
[T] Signal transduction mechanisms	Q2YML1	PAS domain:GGDEF:PAS-associated C-terminal domain:PAC motif:EAL domain OS=Brucella abortus (strain 2308) OX=359391 GN=BAB1_0507 PE=4 SV=1	BAB1_0507	0.2098	0.0307918	Down
[U] Intracellular trafficking, secretion, and vesicular transport	Q2YJ81	Type IV secretion system protein virB10 OS=Brucella abortus (strain 2308) OX=359391 GN=virB10 PE=3 SV=1	virB10	102.645	0.00162152	Up
