# Supplementary material for: Evaluation and Differential Diagnosis of a Genetic Marked Brucella Vaccine A19ΔvirB12 for Cattle
Source: Front Immunol. 2021 Jun 7;12:679560. doi: 10.3389/fimmu.2021.679560 (PMC8215367; doi:10.3389/fimmu.2021.679560)
Supplement: Supplementary Table 5 — GO analysis for DEPs in the groups of Log w/v and Sta w/v. [file Table_5.xlsx]

## Sheet: Sheet1
GO Terms Level 1	GO Terms Level 2	Protein accession	Protein description	Gene name	Log w/v Ratio	Log w/v P value	Regulated Type
Biological Process	metabolic process	Q2YN08	Coproporphyrinogen-III oxidase OS=Brucella abortus (strain 2308) OX=359391 GN=BAB1_0675 PE=3 SV=1	BAB1_0675	0.3603	0.0418628	Down
	metabolic process	Q2YIH2	DNA mismatch repair protein MutL OS=Brucella abortus (strain 2308) OX=359391 GN=mutL PE=3 SV=1	mutL	0.5375	5.44266e-06	Down
	metabolic process	Q2YJZ3	Ribonucleoside-diphosphate reductase OS=Brucella abortus (strain 2308) OX=359391 GN=nrdE PE=3 SV=1	nrdE	2.23	0.0448116	Up
	metabolic process	Q2YK59	NAD binding site:Zinc-containing alcohol dehydrogenase superfamily:Zinc-containing alcohol dehydrogenase OS=Brucella abortus (strain 2308) OX=359391 GN=BAB2_0821 PE=3 SV=1	BAB2_0821	4.4348	0.0293226	Up
	metabolic process	Q2YMF0	1-deoxy-D-xylulose-5-phosphate synthase OS=Brucella abortus (strain 2308) OX=359391 GN=dxs PE=3 SV=1	dxs	1.8236	0.0117112	Up
	metabolic process	Q2YL32	Dihydroxy-acid and 6-phosphogluconate dehydratase:6-phosphogluconate dehydratase OS=Brucella abortus (strain 2308) OX=359391 GN=BAB2_0458 PE=3 SV=1	BAB2_0458	1.6281	0.0265503	Up
	metabolic process	Q2YLM3	Glutamate 5-kinase OS=Brucella abortus (strain 2308) OX=359391 GN=proB PE=3 SV=1	proB	0.4077	0.0030157	Down
	metabolic process	Q2YJP3	Epoxyqueuosine reductase OS=Brucella abortus (strain 2308) OX=359391 GN=queG PE=3 SV=1	queG	0.3111	0.00939287	Down
	metabolic process	Q2YJM6	Coenzyme A biosynthesis bifunctional protein CoaBC OS=Brucella abortus (strain 2308) OX=359391 GN=coaBC PE=3 SV=1	coaBC	1.5729	0.00741017	Up
	metabolic process	Q2YLN9	Release factor glutamine methyltransferase OS=Brucella abortus (strain 2308) OX=359391 GN=prmC PE=3 SV=1	prmC	0.5724	0.00260049	Down
	metabolic process	Q2YLV1	Uncharacterized protein OS=Brucella abortus (strain 2308) OX=359391 GN=BAB1_1933 PE=4 SV=1	BAB1_1933	0.3187	0.000335252	Down
	metabolic process	Q2YME7	Cytokinin riboside 5'-monophosphate phosphoribohydrolase OS=Brucella abortus (strain 2308) OX=359391 GN=BAB1_0465 PE=3 SV=1	BAB1_0465	0.5393	0.000745961	Down
	metabolic process	Q2YIQ6	L-erythrulose-1-phosphate isomerase OS=Brucella abortus (strain 2308) OX=359391 GN=eryH PE=1 SV=1	eryH	0.5225	0.0312307	Down
	metabolic process	Q2YL96	Isochorismatase hydrolase family:Isochorismatase:Phosphopantetheine attachment site:Phosphopantetheine-binding domain OS=Brucella abortus (strain 2308) OX=359391 GN=BAB2_0013 PE=4 SV=1	BAB2_0013	1.5361	0.0347069	Up
	metabolic process	Q2YM22	Carbamoyl-phosphate synthase small chain OS=Brucella abortus (strain 2308) OX=359391 GN=carA PE=3 SV=1	carA	0.5724	0.0150482	Down
	metabolic process	Q2YMA9	Polyprenyl synthetase OS=Brucella abortus (strain 2308) OX=359391 GN=BAB1_0429 PE=3 SV=1	BAB1_0429	0.6052	0.0389167	Down
	metabolic process	Q2YMY1	4-hydroxy-tetrahydrodipicolinate synthase OS=Brucella abortus (strain 2308) OX=359391 GN=dapA PE=3 SV=1	dapA	0.6139	0.0322964	Down
	metabolic process	Q2YRU9	Alkaline phosphatase OS=Brucella abortus (strain 2308) OX=359391 GN=BAB1_1222 PE=3 SV=1	BAB1_1222	0.5306	0.00753195	Down
	metabolic process	Q2YN32	Glycine cleavage T protein (Aminomethyl transferase) OS=Brucella abortus (strain 2308) OX=359391 GN=BAB1_0687 PE=3 SV=1	BAB1_0687	2.4826	0.0369217	Up
	metabolic process	Q2YRI3	Aldehyde dehydrogenase OS=Brucella abortus (strain 2308) OX=359391 GN=gabD PE=1 SV=1	gabD	4.3783	0.00549996	Up
	metabolic process	Q2YQ03	GTP cyclohydrolase 1 OS=Brucella abortus (strain 2308) OX=359391 GN=folE PE=3 SV=1	folE	3.5517	0.0444266	Up
	metabolic process	Q2YJ19	KDPG and KHG aldolase OS=Brucella abortus (strain 2308) OX=359391 GN=BAB2_0296 PE=4 SV=1	BAB2_0296	1.9115	0.00906635	Up
	metabolic process	Q2YNL1	tRNA-dihydrouridine(20/20a) synthase OS=Brucella abortus (strain 2308) OX=359391 GN=dusA PE=3 SV=1	dusA	0.5434	0.0195867	Down
	metabolic process	Q2YR95	6-carboxy-5,6,7,8-tetrahydropterin synthase OS=Brucella abortus (strain 2308) OX=359391 GN=BAB1_1974 PE=3 SV=1	BAB1_1974	0.4138	0.00193281	Down
	metabolic process	Q2YK29	Inosine-5'-monophosphate dehydrogenase OS=Brucella abortus (strain 2308) OX=359391 GN=guaB PE=3 SV=1	guaB	0.6219	0.00539228	Down
	metabolic process	Q2YQ11	ATP/GTP-binding site motif A (P-loop):MazG family protein OS=Brucella abortus (strain 2308) OX=359391 GN=BAB1_1089 PE=4 SV=1	BAB1_1089	0.547	0.000638897	Down
	metabolic process	Q2YPQ2	Ubiquinol oxidase subunit 2 OS=Brucella abortus (strain 2308) OX=359391 GN=BAB1_0038 PE=3 SV=1	BAB1_0038	4.5721	0.000539053	Up
	metabolic process	Q2YN15	Ribosomal RNA small subunit methyltransferase A OS=Brucella abortus (strain 2308) OX=359391 GN=rsmA PE=3 SV=1	rsmA	1.6676	0.0393399	Up
	metabolic process	Q2YQ76	Methionine--tRNA ligase OS=Brucella abortus (strain 2308) OX=359391 GN=metG PE=1 SV=1	metG	0.5867	0.000682498	Down
	metabolic process	Q2YRK5	Malate synthase G OS=Brucella abortus (strain 2308) OX=359391 GN=glcB PE=3 SV=1	glcB	0.5668	0.0161188	Down
	metabolic process	Q2YR40	Tyrosine recombinase XerD OS=Brucella abortus (strain 2308) OX=359391 GN=xerD PE=2 SV=2	xerD	0.4594	0.00191084	Down
	metabolic process	Q2YK68	Putative N-acetylmannosamine-6-phosphate 2-epimerase OS=Brucella abortus (strain 2308) OX=359391 GN=nanE PE=3 SV=1	nanE	3.4286	0.00250055	Up
	metabolic process	Q2YQZ2	Imidazoleglycerol-phosphate dehydratase OS=Brucella abortus (strain 2308) OX=359391 GN=hisB PE=3 SV=1	hisB	1.7109	0.0227222	Up
	metabolic process	Q2YII4	FAD linked oxidase, C-terminal:FAD linked oxidase, N-terminal OS=Brucella abortus (strain 2308) OX=359391 GN=glcE PE=4 SV=1	glcE	3.1268	0.00622432	Up
	metabolic process	Q2YQU9	Orotidine 5'-phosphate decarboxylase OS=Brucella abortus (strain 2308) OX=359391 GN=pyrF PE=3 SV=1	pyrF	1.6568	0.0351765	Up
	metabolic process	Q2YQM7	Pyridoxine 5'-phosphate synthase OS=Brucella abortus (strain 2308) OX=359391 GN=pdxJ PE=3 SV=1	pdxJ	0.5728	0.0388939	Down
	metabolic process	Q2YP31	Oxygen-independent coproporphyrinogen-III oxidase-like protein OS=Brucella abortus (strain 2308) OX=359391 GN=BAB1_0176 PE=3 SV=1	BAB1_0176	0.4055	0.0220941	Down
	metabolic process	Q2YLE6	ATP synthase subunit beta OS=Brucella abortus (strain 2308) OX=359391 GN=atpD PE=3 SV=1	atpD	0.5233	0.0420618	Down
	metabolic process	Q2YIL5	Imidazolonepropionase OS=Brucella abortus (strain 2308) OX=359391 GN=hutI PE=3 SV=1	hutI	2.1703	0.000292046	Up
	metabolic process	Q2YQS8	tRNA-2-methylthio-N(6)-dimethylallyladenosine synthase OS=Brucella abortus (strain 2308) OX=359391 GN=miaB PE=3 SV=1	miaB	0.3307	0.0146349	Down
	metabolic process	Q2YNP2	Biotin carboxyl carrier protein of acetyl-CoA carboxylase OS=Brucella abortus (strain 2308) OX=359391 GN=accB PE=4 SV=1	accB	0.5468	0.00177666	Down
	metabolic process	Q2YNH1	tRNA-cytidine(32) 2-sulfurtransferase OS=Brucella abortus (strain 2308) OX=359391 GN=ttcA PE=3 SV=1	ttcA	0.5405	0.00177816	Down
	metabolic process	Q2YPH7	Uncharacterized protein OS=Brucella abortus (strain 2308) OX=359391 GN=BAB1_0327 PE=4 SV=1	BAB1_0327	1.6979	0.0135045	Up
	metabolic process	Q2YIJ6	Fumarate hydratase class II OS=Brucella abortus (strain 2308) OX=359391 GN=fumC PE=3 SV=1	fumC	2.0242	0.0300207	Up
	metabolic process	Q2YRU7	Protein RecA OS=Brucella abortus (strain 2308) OX=359391 GN=recA PE=2 SV=1	recA	2.057	0.00983346	Up
	metabolic process	Q2YPS4	Phosphoglucomutase/phosphomannomutase:Phosphogluc omutase/phosphomannomutase C terminal:Phosphoglucomutase/phosphomannomutase OS=Brucella abortus (strain 2308) OX=359391 GN=pgm PE=3 SV=1	pgm	4.0606	0.0224386	Up
	metabolic process	Q2YRU3	Shikimate kinase:Replication factor C conserved domain:ATP/GTP-binding site motif A (P-loop):AAA ATPase:AAA ATPase, central r OS=Brucella abortus (strain 2308) OX=359391 GN=BAB1_1228 PE=4 SV=1	BAB1_1228	0.6449	0.00908371	Down
	metabolic process	Q2YIL6	Histidine ammonia-lyase OS=Brucella abortus (strain 2308) OX=359391 GN=hutH PE=3 SV=1	hutH	2.9158	0.0220794	Up
	metabolic process	Q2YN92	Riboflavin synthase OS=Brucella abortus (strain 2308) OX=359391 GN=ribE PE=1 SV=1	ribE	5.9099	0.0150151	Up
	metabolic process	Q2YRT1	2-isopropylmalate synthase OS=Brucella abortus (strain 2308) OX=359391 GN=leuA PE=3 SV=1	leuA	2.25	0.0357068	Up
	metabolic process	Q2YJM4	Ubiquinone/menaquinone biosynthesis C-methyltransferase UbiE OS=Brucella abortus (strain 2308) OX=359391 GN=ubiE PE=3 SV=1	ubiE	1.5015	0.00157673	Up
	metabolic process	Q2YPV8	Lipoyl synthase OS=Brucella abortus (strain 2308) OX=359391 GN=lipA PE=3 SV=1	lipA	0.3823	0.0226796	Down
	metabolic process	Q2YRQ5	Acyl-[acyl-carrier-protein]--UDP-N-acetylglucosamine O-acyltransferase OS=Brucella abortus (strain 2308) OX=359391 GN=lpxA PE=3 SV=1	lpxA	1.9417	0.0370586	Up
	metabolic process	Q2YKX6	Bifunctional protein PutA OS=Brucella abortus (strain 2308) OX=359391 GN=BAB2_0518 PE=3 SV=1	BAB2_0518	4.4277	0.0498631	Up
	metabolic process	Q2YNC6	6,7-dimethyl-8-ribityllumazine synthase 1 OS=Brucella abortus (strain 2308) OX=359391 GN=ribH1 PE=1 SV=1	ribH1	1.5803	0.045734	Up
	metabolic process	Q2YNC7	NADH-quinone oxidoreductase subunit C OS=Brucella abortus (strain 2308) OX=359391 GN=nuoC PE=3 SV=1	nuoC	0.6539	0.0396068	Down
	metabolic process	Q2YKW3	Alkyl hydroperoxide reductase/ Thiol specific antioxidant/ Mal allergen OS=Brucella abortus (strain 2308) OX=359391 GN=ahpC PE=4 SV=1	ahpC	0.3975	0.00776453	Down
	metabolic process	Q2YRL1	T-RNA-binding region OS=Brucella abortus (strain 2308) OX=359391 GN=csaA PE=4 SV=1	csaA	0.388	0.0296697	Down
	metabolic process	Q2YND6	Cys/Met metabolism pyridoxal-phosphate-dependent enzymes:O-acetylhomoserine/O-acetylserine sulfhydrylase OS=Brucella abortus (strain 2308) OX=359391 GN=BAB1_0813 PE=3 SV=1	BAB1_0813	2.3016	0.000749234	Up
	cellular process	Q2YQS8	tRNA-2-methylthio-N(6)-dimethylallyladenosine synthase OS=Brucella abortus (strain 2308) OX=359391 GN=miaB PE=3 SV=1	miaB	0.3307	0.0146349	Down
	cellular process	Q2YRU7	Protein RecA OS=Brucella abortus (strain 2308) OX=359391 GN=recA PE=2 SV=1	recA	2.057	0.00983346	Up
	cellular process	Q2YQM7	Pyridoxine 5'-phosphate synthase OS=Brucella abortus (strain 2308) OX=359391 GN=pdxJ PE=3 SV=1	pdxJ	0.5728	0.0388939	Down
	cellular process	Q2YK68	Putative N-acetylmannosamine-6-phosphate 2-epimerase OS=Brucella abortus (strain 2308) OX=359391 GN=nanE PE=3 SV=1	nanE	3.4286	0.00250055	Up
	cellular process	Q2YQ11	ATP/GTP-binding site motif A (P-loop):MazG family protein OS=Brucella abortus (strain 2308) OX=359391 GN=BAB1_1089 PE=4 SV=1	BAB1_1089	0.547	0.000638897	Down
	cellular process	Q2YRU9	Alkaline phosphatase OS=Brucella abortus (strain 2308) OX=359391 GN=BAB1_1222 PE=3 SV=1	BAB1_1222	0.5306	0.00753195	Down
	cellular process	Q2YNM3	Peptidoglycan-binding LysM:Peptidase M23/M37 OS=Brucella abortus (strain 2308) OX=359391 GN=BAB1_0907 PE=4 SV=1	BAB1_0907	0.5475	0.0102188	Down
	cellular process	Q2YQ03	GTP cyclohydrolase 1 OS=Brucella abortus (strain 2308) OX=359391 GN=folE PE=3 SV=1	folE	3.5517	0.0444266	Up
	cellular process	Q2YM65	Beta-lactamase, class A:Penicillin-binding protein, transpeptidase domain:ATP/GTP-binding site motif A (P-loop):Penicillin-bi OS=Brucella abortus (strain 2308) OX=359391 GN=BAB1_1456 PE=4 SV=1	BAB1_1456	1.9084	0.000755114	Up
	cellular process	Q2YPV8	Lipoyl synthase OS=Brucella abortus (strain 2308) OX=359391 GN=lipA PE=3 SV=1	lipA	0.3823	0.0226796	Down
	cellular process	Q2YQ76	Methionine--tRNA ligase OS=Brucella abortus (strain 2308) OX=359391 GN=metG PE=1 SV=1	metG	0.5867	0.000682498	Down
	cellular process	Q2YP76	Substrate-binding region of ABC-type glycine betaine transport system OS=Brucella abortus (strain 2308) OX=359391 GN=BAB1_0226 PE=1 SV=1	BAB1_0226	3.6428	0.0179665	Up
	cellular process	Q2YRQ5	Acyl-[acyl-carrier-protein]--UDP-N-acetylglucosamine O-acyltransferase OS=Brucella abortus (strain 2308) OX=359391 GN=lpxA PE=3 SV=1	lpxA	1.9417	0.0370586	Up
	cellular process	Q2YQU9	Orotidine 5'-phosphate decarboxylase OS=Brucella abortus (strain 2308) OX=359391 GN=pyrF PE=3 SV=1	pyrF	1.6568	0.0351765	Up
	cellular process	Q2YRU3	Shikimate kinase:Replication factor C conserved domain:ATP/GTP-binding site motif A (P-loop):AAA ATPase:AAA ATPase, central r OS=Brucella abortus (strain 2308) OX=359391 GN=BAB1_1228 PE=4 SV=1	BAB1_1228	0.6449	0.00908371	Down
	cellular process	Q2YQZ2	Imidazoleglycerol-phosphate dehydratase OS=Brucella abortus (strain 2308) OX=359391 GN=hisB PE=3 SV=1	hisB	1.7109	0.0227222	Up
	cellular process	Q2YK29	Inosine-5'-monophosphate dehydrogenase OS=Brucella abortus (strain 2308) OX=359391 GN=guaB PE=3 SV=1	guaB	0.6219	0.00539228	Down
	cellular process	Q2YR40	Tyrosine recombinase XerD OS=Brucella abortus (strain 2308) OX=359391 GN=xerD PE=2 SV=2	xerD	0.4594	0.00191084	Down
	cellular process	Q2YR95	6-carboxy-5,6,7,8-tetrahydropterin synthase OS=Brucella abortus (strain 2308) OX=359391 GN=BAB1_1974 PE=3 SV=1	BAB1_1974	0.4138	0.00193281	Down
	cellular process	Q2YIH2	DNA mismatch repair protein MutL OS=Brucella abortus (strain 2308) OX=359391 GN=mutL PE=3 SV=1	mutL	0.5375	5.44266e-06	Down
	cellular process	Q2YJ19	KDPG and KHG aldolase OS=Brucella abortus (strain 2308) OX=359391 GN=BAB2_0296 PE=4 SV=1	BAB2_0296	1.9115	0.00906635	Up
	cellular process	Q2YJZ3	Ribonucleoside-diphosphate reductase OS=Brucella abortus (strain 2308) OX=359391 GN=nrdE PE=3 SV=1	nrdE	2.23	0.0448116	Up
	cellular process	Q2YJP3	Epoxyqueuosine reductase OS=Brucella abortus (strain 2308) OX=359391 GN=queG PE=3 SV=1	queG	0.3111	0.00939287	Down
	cellular process	Q2YRK5	Malate synthase G OS=Brucella abortus (strain 2308) OX=359391 GN=glcB PE=3 SV=1	glcB	0.5668	0.0161188	Down
	cellular process	Q2YJM6	Coenzyme A biosynthesis bifunctional protein CoaBC OS=Brucella abortus (strain 2308) OX=359391 GN=coaBC PE=3 SV=1	coaBC	1.5729	0.00741017	Up
	cellular process	Q2YRT1	2-isopropylmalate synthase OS=Brucella abortus (strain 2308) OX=359391 GN=leuA PE=3 SV=1	leuA	2.25	0.0357068	Up
	cellular process	Q2YRL1	T-RNA-binding region OS=Brucella abortus (strain 2308) OX=359391 GN=csaA PE=4 SV=1	csaA	0.388	0.0296697	Down
	cellular process	Q2YII4	FAD linked oxidase, C-terminal:FAD linked oxidase, N-terminal OS=Brucella abortus (strain 2308) OX=359391 GN=glcE PE=4 SV=1	glcE	3.1268	0.00622432	Up
	cellular process	Q2YPS4	Phosphoglucomutase/phosphomannomutase:Phosphogluc omutase/phosphomannomutase C terminal:Phosphoglucomutase/phosphomannomutase OS=Brucella abortus (strain 2308) OX=359391 GN=pgm PE=3 SV=1	pgm	4.0606	0.0224386	Up
	cellular process	Q2YLE6	ATP synthase subunit beta OS=Brucella abortus (strain 2308) OX=359391 GN=atpD PE=3 SV=1	atpD	0.5233	0.0420618	Down
	cellular process	Q2YMF0	1-deoxy-D-xylulose-5-phosphate synthase OS=Brucella abortus (strain 2308) OX=359391 GN=dxs PE=3 SV=1	dxs	1.8236	0.0117112	Up
	cellular process	Q2YND6	Cys/Met metabolism pyridoxal-phosphate-dependent enzymes:O-acetylhomoserine/O-acetylserine sulfhydrylase OS=Brucella abortus (strain 2308) OX=359391 GN=BAB1_0813 PE=3 SV=1	BAB1_0813	2.3016	0.000749234	Up
	cellular process	Q2YLN9	Release factor glutamine methyltransferase OS=Brucella abortus (strain 2308) OX=359391 GN=prmC PE=3 SV=1	prmC	0.5724	0.00260049	Down
	cellular process	Q2YL32	Dihydroxy-acid and 6-phosphogluconate dehydratase:6-phosphogluconate dehydratase OS=Brucella abortus (strain 2308) OX=359391 GN=BAB2_0458 PE=3 SV=1	BAB2_0458	1.6281	0.0265503	Up
	cellular process	Q2YME7	Cytokinin riboside 5'-monophosphate phosphoribohydrolase OS=Brucella abortus (strain 2308) OX=359391 GN=BAB1_0465 PE=3 SV=1	BAB1_0465	0.5393	0.000745961	Down
	cellular process	Q2YPH7	Uncharacterized protein OS=Brucella abortus (strain 2308) OX=359391 GN=BAB1_0327 PE=4 SV=1	BAB1_0327	1.6979	0.0135045	Up
	cellular process	Q2YNH1	tRNA-cytidine(32) 2-sulfurtransferase OS=Brucella abortus (strain 2308) OX=359391 GN=ttcA PE=3 SV=1	ttcA	0.5405	0.00177816	Down
	cellular process	Q2YIJ6	Fumarate hydratase class II OS=Brucella abortus (strain 2308) OX=359391 GN=fumC PE=3 SV=1	fumC	2.0242	0.0300207	Up
	cellular process	Q2YLV1	Uncharacterized protein OS=Brucella abortus (strain 2308) OX=359391 GN=BAB1_1933 PE=4 SV=1	BAB1_1933	0.3187	0.000335252	Down
	cellular process	Q2YMA9	Polyprenyl synthetase OS=Brucella abortus (strain 2308) OX=359391 GN=BAB1_0429 PE=3 SV=1	BAB1_0429	0.6052	0.0389167	Down
	cellular process	Q2YP31	Oxygen-independent coproporphyrinogen-III oxidase-like protein OS=Brucella abortus (strain 2308) OX=359391 GN=BAB1_0176 PE=3 SV=1	BAB1_0176	0.4055	0.0220941	Down
	cellular process	Q2YM22	Carbamoyl-phosphate synthase small chain OS=Brucella abortus (strain 2308) OX=359391 GN=carA PE=3 SV=1	carA	0.5724	0.0150482	Down
	cellular process	Q2YN15	Ribosomal RNA small subunit methyltransferase A OS=Brucella abortus (strain 2308) OX=359391 GN=rsmA PE=3 SV=1	rsmA	1.6676	0.0393399	Up
	cellular process	Q2YIL5	Imidazolonepropionase OS=Brucella abortus (strain 2308) OX=359391 GN=hutI PE=3 SV=1	hutI	2.1703	0.000292046	Up
	cellular process	Q2YL96	Isochorismatase hydrolase family:Isochorismatase:Phosphopantetheine attachment site:Phosphopantetheine-binding domain OS=Brucella abortus (strain 2308) OX=359391 GN=BAB2_0013 PE=4 SV=1	BAB2_0013	1.5361	0.0347069	Up
	cellular process	Q2YNL1	tRNA-dihydrouridine(20/20a) synthase OS=Brucella abortus (strain 2308) OX=359391 GN=dusA PE=3 SV=1	dusA	0.5434	0.0195867	Down
	cellular process	Q2YNC7	NADH-quinone oxidoreductase subunit C OS=Brucella abortus (strain 2308) OX=359391 GN=nuoC PE=3 SV=1	nuoC	0.6539	0.0396068	Down
	cellular process	Q2YNP2	Biotin carboxyl carrier protein of acetyl-CoA carboxylase OS=Brucella abortus (strain 2308) OX=359391 GN=accB PE=4 SV=1	accB	0.5468	0.00177666	Down
	cellular process	Q2YPQ2	Ubiquinol oxidase subunit 2 OS=Brucella abortus (strain 2308) OX=359391 GN=BAB1_0038 PE=3 SV=1	BAB1_0038	4.5721	0.000539053	Up
	cellular process	Q2YLM3	Glutamate 5-kinase OS=Brucella abortus (strain 2308) OX=359391 GN=proB PE=3 SV=1	proB	0.4077	0.0030157	Down
	cellular process	Q2YNC6	6,7-dimethyl-8-ribityllumazine synthase 1 OS=Brucella abortus (strain 2308) OX=359391 GN=ribH1 PE=1 SV=1	ribH1	1.5803	0.045734	Up
	cellular process	Q2YMY1	4-hydroxy-tetrahydrodipicolinate synthase OS=Brucella abortus (strain 2308) OX=359391 GN=dapA PE=3 SV=1	dapA	0.6139	0.0322964	Down
	cellular process	Q2YKX6	Bifunctional protein PutA OS=Brucella abortus (strain 2308) OX=359391 GN=BAB2_0518 PE=3 SV=1	BAB2_0518	4.4277	0.0498631	Up
	cellular process	Q2YIQ6	L-erythrulose-1-phosphate isomerase OS=Brucella abortus (strain 2308) OX=359391 GN=eryH PE=1 SV=1	eryH	0.5225	0.0312307	Down
	cellular process	Q2YKW3	Alkyl hydroperoxide reductase/ Thiol specific antioxidant/ Mal allergen OS=Brucella abortus (strain 2308) OX=359391 GN=ahpC PE=4 SV=1	ahpC	0.3975	0.00776453	Down
	cellular process	Q2YN92	Riboflavin synthase OS=Brucella abortus (strain 2308) OX=359391 GN=ribE PE=1 SV=1	ribE	5.9099	0.0150151	Up
	cellular process	Q2YN08	Coproporphyrinogen-III oxidase OS=Brucella abortus (strain 2308) OX=359391 GN=BAB1_0675 PE=3 SV=1	BAB1_0675	0.3603	0.0418628	Down
	cellular process	Q2YN32	Glycine cleavage T protein (Aminomethyl transferase) OS=Brucella abortus (strain 2308) OX=359391 GN=BAB1_0687 PE=3 SV=1	BAB1_0687	2.4826	0.0369217	Up
	cellular process	Q2YIL6	Histidine ammonia-lyase OS=Brucella abortus (strain 2308) OX=359391 GN=hutH PE=3 SV=1	hutH	2.9158	0.0220794	Up
	response to stimulus	Q2YKW3	Alkyl hydroperoxide reductase/ Thiol specific antioxidant/ Mal allergen OS=Brucella abortus (strain 2308) OX=359391 GN=ahpC PE=4 SV=1	ahpC	0.3975	0.00776453	Down
	response to stimulus	Q2YK68	Putative N-acetylmannosamine-6-phosphate 2-epimerase OS=Brucella abortus (strain 2308) OX=359391 GN=nanE PE=3 SV=1	nanE	3.4286	0.00250055	Up
	response to stimulus	Q2YQ11	ATP/GTP-binding site motif A (P-loop):MazG family protein OS=Brucella abortus (strain 2308) OX=359391 GN=BAB1_1089 PE=4 SV=1	BAB1_1089	0.547	0.000638897	Down
	response to stimulus	Q2YRU7	Protein RecA OS=Brucella abortus (strain 2308) OX=359391 GN=recA PE=2 SV=1	recA	2.057	0.00983346	Up
	response to stimulus	Q2YPS4	Phosphoglucomutase/phosphomannomutase:Phosphogluc omutase/phosphomannomutase C terminal:Phosphoglucomutase/phosphomannomutase OS=Brucella abortus (strain 2308) OX=359391 GN=pgm PE=3 SV=1	pgm	4.0606	0.0224386	Up
	response to stimulus	Q2YK29	Inosine-5'-monophosphate dehydrogenase OS=Brucella abortus (strain 2308) OX=359391 GN=guaB PE=3 SV=1	guaB	0.6219	0.00539228	Down
	response to stimulus	Q2YK59	NAD binding site:Zinc-containing alcohol dehydrogenase superfamily:Zinc-containing alcohol dehydrogenase OS=Brucella abortus (strain 2308) OX=359391 GN=BAB2_0821 PE=3 SV=1	BAB2_0821	4.4348	0.0293226	Up
	response to stimulus	Q2YR40	Tyrosine recombinase XerD OS=Brucella abortus (strain 2308) OX=359391 GN=xerD PE=2 SV=2	xerD	0.4594	0.00191084	Down
	response to stimulus	Q2YRM2	UvrABC system protein B OS=Brucella abortus (strain 2308) OX=359391 GN=uvrB PE=3 SV=1	uvrB	0.6401	0.00229785	Down
	response to stimulus	Q2YQT2	Ferritin:DNA-binding protein Dps OS=Brucella abortus (strain 2308) OX=359391 GN=BAB1_2150 PE=3 SV=1	BAB1_2150	5.3827	0.00717057	Up
	response to stimulus	Q2YM65	Beta-lactamase, class A:Penicillin-binding protein, transpeptidase domain:ATP/GTP-binding site motif A (P-loop):Penicillin-bi OS=Brucella abortus (strain 2308) OX=359391 GN=BAB1_1456 PE=4 SV=1	BAB1_1456	1.9084	0.000755114	Up
	response to stimulus	Q2YIH2	DNA mismatch repair protein MutL OS=Brucella abortus (strain 2308) OX=359391 GN=mutL PE=3 SV=1	mutL	0.5375	5.44266e-06	Down
	response to stimulus	Q2YPM0	ATP/GTP-binding site motif A (P-loop):ABC transporter:AAA ATPase OS=Brucella abortus (strain 2308) OX=359391 GN=BAB1_0006 PE=3 SV=1	BAB1_0006	2.1792	0.00245273	Up
	response to stimulus	Q2YNM3	Peptidoglycan-binding LysM:Peptidase M23/M37 OS=Brucella abortus (strain 2308) OX=359391 GN=BAB1_0907 PE=4 SV=1	BAB1_0907	0.5475	0.0102188	Down
	response to stimulus	Q2YMA1	Bacteroid development protein BacA OS=Brucella abortus (strain 2308) OX=359391 GN=bacA PE=4 SV=1	bacA	4.3663	0.0157671	Up
	response to stimulus	Q2YP76	Substrate-binding region of ABC-type glycine betaine transport system OS=Brucella abortus (strain 2308) OX=359391 GN=BAB1_0226 PE=1 SV=1	BAB1_0226	3.6428	0.0179665	Up
	growth	Q2YQZ2	Imidazoleglycerol-phosphate dehydratase OS=Brucella abortus (strain 2308) OX=359391 GN=hisB PE=3 SV=1	hisB	1.7109	0.0227222	Up
	growth	Q2YJZ3	Ribonucleoside-diphosphate reductase OS=Brucella abortus (strain 2308) OX=359391 GN=nrdE PE=3 SV=1	nrdE	2.23	0.0448116	Up
	growth	Q2YMF0	1-deoxy-D-xylulose-5-phosphate synthase OS=Brucella abortus (strain 2308) OX=359391 GN=dxs PE=3 SV=1	dxs	1.8236	0.0117112	Up
	growth	Q2YRT1	2-isopropylmalate synthase OS=Brucella abortus (strain 2308) OX=359391 GN=leuA PE=3 SV=1	leuA	2.25	0.0357068	Up
	growth	Q2YJM4	Ubiquinone/menaquinone biosynthesis C-methyltransferase UbiE OS=Brucella abortus (strain 2308) OX=359391 GN=ubiE PE=3 SV=1	ubiE	1.5015	0.00157673	Up
	growth	Q2YQ76	Methionine--tRNA ligase OS=Brucella abortus (strain 2308) OX=359391 GN=metG PE=1 SV=1	metG	0.5867	0.000682498	Down
	growth	Q2YNP2	Biotin carboxyl carrier protein of acetyl-CoA carboxylase OS=Brucella abortus (strain 2308) OX=359391 GN=accB PE=4 SV=1	accB	0.5468	0.00177666	Down
	growth	Q2YM22	Carbamoyl-phosphate synthase small chain OS=Brucella abortus (strain 2308) OX=359391 GN=carA PE=3 SV=1	carA	0.5724	0.0150482	Down
	growth	Q2YLM3	Glutamate 5-kinase OS=Brucella abortus (strain 2308) OX=359391 GN=proB PE=3 SV=1	proB	0.4077	0.0030157	Down
	localization	Q2YP78	ATP/GTP-binding site motif A (P-loop):ABC transporter:AAA ATPase OS=Brucella abortus (strain 2308) OX=359391 GN=BAB1_0224 PE=4 SV=1	BAB1_0224	5.5201	0.000873464	Up
	localization	Q2YPM0	ATP/GTP-binding site motif A (P-loop):ABC transporter:AAA ATPase OS=Brucella abortus (strain 2308) OX=359391 GN=BAB1_0006 PE=3 SV=1	BAB1_0006	2.1792	0.00245273	Up
	localization	Q2YQP2	Putative fluoride ion transporter CrcB OS=Brucella abortus (strain 2308) OX=359391 GN=crcB PE=3 SV=1	crcB	13.4549	0.00992386	Up
	localization	Q2YP76	Substrate-binding region of ABC-type glycine betaine transport system OS=Brucella abortus (strain 2308) OX=359391 GN=BAB1_0226 PE=1 SV=1	BAB1_0226	3.6428	0.0179665	Up
	localization	Q2YLE6	ATP synthase subunit beta OS=Brucella abortus (strain 2308) OX=359391 GN=atpD PE=3 SV=1	atpD	0.5233	0.0420618	Down
	localization	Q2YMA1	Bacteroid development protein BacA OS=Brucella abortus (strain 2308) OX=359391 GN=bacA PE=4 SV=1	bacA	4.3663	0.0157671	Up
	localization	Q2YK89	Uncharacterized protein OS=Brucella abortus (strain 2308) OX=359391 GN=BAB2_0776 PE=4 SV=1	BAB2_0776	2.4217	0.0363965	Up
	localization	Q2YPQ2	Ubiquinol oxidase subunit 2 OS=Brucella abortus (strain 2308) OX=359391 GN=BAB1_0038 PE=3 SV=1	BAB1_0038	4.5721	0.000539053	Up
	biological regulation	Q2YME7	Cytokinin riboside 5'-monophosphate phosphoribohydrolase OS=Brucella abortus (strain 2308) OX=359391 GN=BAB1_0465 PE=3 SV=1	BAB1_0465	0.5393	0.000745961	Down
	biological regulation	Q2YNM3	Peptidoglycan-binding LysM:Peptidase M23/M37 OS=Brucella abortus (strain 2308) OX=359391 GN=BAB1_0907 PE=4 SV=1	BAB1_0907	0.5475	0.0102188	Down
	biological regulation	Q2YK59	NAD binding site:Zinc-containing alcohol dehydrogenase superfamily:Zinc-containing alcohol dehydrogenase OS=Brucella abortus (strain 2308) OX=359391 GN=BAB2_0821 PE=3 SV=1	BAB2_0821	4.4348	0.0293226	Up
	biological regulation	Q2YPF7	Bacterial regulatory protein TetR, HTH motif OS=Brucella abortus (strain 2308) OX=359391 GN=BAB1_0311 PE=4 SV=1	BAB1_0311	0.5982	0.00161563	Down
	biological regulation	Q2YKX6	Bifunctional protein PutA OS=Brucella abortus (strain 2308) OX=359391 GN=BAB2_0518 PE=3 SV=1	BAB2_0518	4.4277	0.0498631	Up
	biological regulation	Q2YKW3	Alkyl hydroperoxide reductase/ Thiol specific antioxidant/ Mal allergen OS=Brucella abortus (strain 2308) OX=359391 GN=ahpC PE=4 SV=1	ahpC	0.3975	0.00776453	Down
	biological regulation	Q2YQ66	Nitrogen regulatory protein P-II:P-II protein urydylation site OS=Brucella abortus (strain 2308) OX=359391 GN=glnB PE=3 SV=1	glnB	0.6184	0.030476	Down
Cellular Component	cell	Q2YNP2	Biotin carboxyl carrier protein of acetyl-CoA carboxylase OS=Brucella abortus (strain 2308) OX=359391 GN=accB PE=4 SV=1	accB	0.5468	0.00177666	Down
	cell	Q2YM65	Beta-lactamase, class A:Penicillin-binding protein, transpeptidase domain:ATP/GTP-binding site motif A (P-loop):Penicillin-bi OS=Brucella abortus (strain 2308) OX=359391 GN=BAB1_1456 PE=4 SV=1	BAB1_1456	1.9084	0.000755114	Up
	cell	Q2YN08	Coproporphyrinogen-III oxidase OS=Brucella abortus (strain 2308) OX=359391 GN=BAB1_0675 PE=3 SV=1	BAB1_0675	0.3603	0.0418628	Down
	cell	Q2YRU9	Alkaline phosphatase OS=Brucella abortus (strain 2308) OX=359391 GN=BAB1_1222 PE=3 SV=1	BAB1_1222	0.5306	0.00753195	Down
	cell	Q2YRU7	Protein RecA OS=Brucella abortus (strain 2308) OX=359391 GN=recA PE=2 SV=1	recA	2.057	0.00983346	Up
	cell	Q2YN15	Ribosomal RNA small subunit methyltransferase A OS=Brucella abortus (strain 2308) OX=359391 GN=rsmA PE=3 SV=1	rsmA	1.6676	0.0393399	Up
	cell	Q2YPS4	Phosphoglucomutase/phosphomannomutase:Phosphogluc omutase/phosphomannomutase C terminal:Phosphoglucomutase/phosphomannomutase OS=Brucella abortus (strain 2308) OX=359391 GN=pgm PE=3 SV=1	pgm	4.0606	0.0224386	Up
	cell	Q2YRU3	Shikimate kinase:Replication factor C conserved domain:ATP/GTP-binding site motif A (P-loop):AAA ATPase:AAA ATPase, central r OS=Brucella abortus (strain 2308) OX=359391 GN=BAB1_1228 PE=4 SV=1	BAB1_1228	0.6449	0.00908371	Down
	cell	Q2YPV8	Lipoyl synthase OS=Brucella abortus (strain 2308) OX=359391 GN=lipA PE=3 SV=1	lipA	0.3823	0.0226796	Down
	cell	Q2YN32	Glycine cleavage T protein (Aminomethyl transferase) OS=Brucella abortus (strain 2308) OX=359391 GN=BAB1_0687 PE=3 SV=1	BAB1_0687	2.4826	0.0369217	Up
	cell	Q2YQ03	GTP cyclohydrolase 1 OS=Brucella abortus (strain 2308) OX=359391 GN=folE PE=3 SV=1	folE	3.5517	0.0444266	Up
	cell	Q2YRT1	2-isopropylmalate synthase OS=Brucella abortus (strain 2308) OX=359391 GN=leuA PE=3 SV=1	leuA	2.25	0.0357068	Up
	cell	Q2YPQ2	Ubiquinol oxidase subunit 2 OS=Brucella abortus (strain 2308) OX=359391 GN=BAB1_0038 PE=3 SV=1	BAB1_0038	4.5721	0.000539053	Up
	cell	Q2YN92	Riboflavin synthase OS=Brucella abortus (strain 2308) OX=359391 GN=ribE PE=1 SV=1	ribE	5.9099	0.0150151	Up
	cell	Q2YNC6	6,7-dimethyl-8-ribityllumazine synthase 1 OS=Brucella abortus (strain 2308) OX=359391 GN=ribH1 PE=1 SV=1	ribH1	1.5803	0.045734	Up
	cell	Q2YQS8	tRNA-2-methylthio-N(6)-dimethylallyladenosine synthase OS=Brucella abortus (strain 2308) OX=359391 GN=miaB PE=3 SV=1	miaB	0.3307	0.0146349	Down
	cell	Q2YIH2	DNA mismatch repair protein MutL OS=Brucella abortus (strain 2308) OX=359391 GN=mutL PE=3 SV=1	mutL	0.5375	5.44266e-06	Down
	cell	Q2YRL1	T-RNA-binding region OS=Brucella abortus (strain 2308) OX=359391 GN=csaA PE=4 SV=1	csaA	0.388	0.0296697	Down
	cell	Q2YJZ3	Ribonucleoside-diphosphate reductase OS=Brucella abortus (strain 2308) OX=359391 GN=nrdE PE=3 SV=1	nrdE	2.23	0.0448116	Up
	cell	Q2YQ76	Methionine--tRNA ligase OS=Brucella abortus (strain 2308) OX=359391 GN=metG PE=1 SV=1	metG	0.5867	0.000682498	Down
	cell	Q2YQM7	Pyridoxine 5'-phosphate synthase OS=Brucella abortus (strain 2308) OX=359391 GN=pdxJ PE=3 SV=1	pdxJ	0.5728	0.0388939	Down
	cell	Q2YNH1	tRNA-cytidine(32) 2-sulfurtransferase OS=Brucella abortus (strain 2308) OX=359391 GN=ttcA PE=3 SV=1	ttcA	0.5405	0.00177816	Down
	cell	Q2YKW3	Alkyl hydroperoxide reductase/ Thiol specific antioxidant/ Mal allergen OS=Brucella abortus (strain 2308) OX=359391 GN=ahpC PE=4 SV=1	ahpC	0.3975	0.00776453	Down
	cell	Q2YR40	Tyrosine recombinase XerD OS=Brucella abortus (strain 2308) OX=359391 GN=xerD PE=2 SV=2	xerD	0.4594	0.00191084	Down
	cell	Q2YNL1	tRNA-dihydrouridine(20/20a) synthase OS=Brucella abortus (strain 2308) OX=359391 GN=dusA PE=3 SV=1	dusA	0.5434	0.0195867	Down
	cell	Q2YK29	Inosine-5'-monophosphate dehydrogenase OS=Brucella abortus (strain 2308) OX=359391 GN=guaB PE=3 SV=1	guaB	0.6219	0.00539228	Down
	cell	Q2YQU9	Orotidine 5'-phosphate decarboxylase OS=Brucella abortus (strain 2308) OX=359391 GN=pyrF PE=3 SV=1	pyrF	1.6568	0.0351765	Up
	cell	Q2YP31	Oxygen-independent coproporphyrinogen-III oxidase-like protein OS=Brucella abortus (strain 2308) OX=359391 GN=BAB1_0176 PE=3 SV=1	BAB1_0176	0.4055	0.0220941	Down
	cell	Q2YRQ5	Acyl-[acyl-carrier-protein]--UDP-N-acetylglucosamine O-acyltransferase OS=Brucella abortus (strain 2308) OX=359391 GN=lpxA PE=3 SV=1	lpxA	1.9417	0.0370586	Up
	cell	Q2YRK5	Malate synthase G OS=Brucella abortus (strain 2308) OX=359391 GN=glcB PE=3 SV=1	glcB	0.5668	0.0161188	Down
	cell	Q2YKX6	Bifunctional protein PutA OS=Brucella abortus (strain 2308) OX=359391 GN=BAB2_0518 PE=3 SV=1	BAB2_0518	4.4277	0.0498631	Up
	cell	Q2YIQ6	L-erythrulose-1-phosphate isomerase OS=Brucella abortus (strain 2308) OX=359391 GN=eryH PE=1 SV=1	eryH	0.5225	0.0312307	Down
	cell	Q2YM22	Carbamoyl-phosphate synthase small chain OS=Brucella abortus (strain 2308) OX=359391 GN=carA PE=3 SV=1	carA	0.5724	0.0150482	Down
	cell	Q2YPF7	Bacterial regulatory protein TetR, HTH motif OS=Brucella abortus (strain 2308) OX=359391 GN=BAB1_0311 PE=4 SV=1	BAB1_0311	0.5982	0.00161563	Down
	cell	Q2YIT0	Band 7 protein:Stomatin OS=Brucella abortus (strain 2308) OX=359391 GN=BAB2_0074 PE=4 SV=1	BAB2_0074	1.809	0.00901871	Up
	cell	Q2YJT6	Cytochrome c heme-binding site OS=Brucella abortus (strain 2308) OX=359391 GN=BAB2_0955 PE=4 SV=1	BAB2_0955	5.1754	0.00924535	Up
	cell	Q2YKE8	Dihydrolipoyl dehydrogenase OS=Brucella abortus (strain 2308) OX=359391 GN=lpdA-3 PE=3 SV=1	lpdA-3	4.558	0.0116174	Up
	cell	Q2YM45	PhnA protein OS=Brucella abortus (strain 2308) OX=359391 GN=BAB1_1483 PE=4 SV=1	BAB1_1483	0.1696	0.00133651	Down
	cell	Q2YLN9	Release factor glutamine methyltransferase OS=Brucella abortus (strain 2308) OX=359391 GN=prmC PE=3 SV=1	prmC	0.5724	0.00260049	Down
	cell	Q2YN45	Probable cytosol aminopeptidase OS=Brucella abortus (strain 2308) OX=359391 GN=pepA PE=3 SV=1	pepA	0.5854	0.0122358	Down
	cell	Q2YJM6	Coenzyme A biosynthesis bifunctional protein CoaBC OS=Brucella abortus (strain 2308) OX=359391 GN=coaBC PE=3 SV=1	coaBC	1.5729	0.00741017	Up
	cell	Q2YN95	Serine hydroxymethyltransferase OS=Brucella abortus (strain 2308) OX=359391 GN=glyA PE=3 SV=1	glyA	0.4878	0.000172336	Down
	cell	Q2YNG1	Phosphoribosylaminoimidazole-succinocarboxamide synthase OS=Brucella abortus (strain 2308) OX=359391 GN=purC PE=3 SV=1	purC	0.5307	0.0016158	Down
	cell	Q2YNP4	Leucyl/phenylalanyl-tRNA--protein transferase OS=Brucella abortus (strain 2308) OX=359391 GN=aat PE=3 SV=2	aat	2.9385	0.00592787	Up
	cell	Q2YQ39	UPF0283 membrane protein BAB1_1053 OS=Brucella abortus (strain 2308) OX=359391 GN=BAB1_1053 PE=3 SV=1	BAB1_1053	2.2519	0.0424676	Up
	cell	Q2YQH9	Heat resistant agglutinin 1 OS=Brucella abortus (strain 2308) OX=359391 GN=BAB1_1701 PE=4 SV=1	BAB1_1701	0.4623	0.0102768	Down
	cell	Q2YR77	Uncharacterized protein OS=Brucella abortus (strain 2308) OX=359391 GN=BAB1_1992 PE=4 SV=1	BAB1_1992	0.4085	0.00174139	Down
	cell	Q2YS14	Immunoreactive 28 kDa outer membrane protein OS=Brucella abortus (strain 2308) OX=359391 GN=omp28 PE=4 SV=1	omp28	0.6188	0.0261817	Down
	cell	Q2YLE6	ATP synthase subunit beta OS=Brucella abortus (strain 2308) OX=359391 GN=atpD PE=3 SV=1	atpD	0.5233	0.0420618	Down
	cell	Q2YJM4	Ubiquinone/menaquinone biosynthesis C-methyltransferase UbiE OS=Brucella abortus (strain 2308) OX=359391 GN=ubiE PE=3 SV=1	ubiE	1.5015	0.00157673	Up
	cell	Q2YLM3	Glutamate 5-kinase OS=Brucella abortus (strain 2308) OX=359391 GN=proB PE=3 SV=1	proB	0.4077	0.0030157	Down
	cell	Q2YQP2	Putative fluoride ion transporter CrcB OS=Brucella abortus (strain 2308) OX=359391 GN=crcB PE=3 SV=1	crcB	13.4549	0.00992386	Up
	cell	Q2YL96	Isochorismatase hydrolase family:Isochorismatase:Phosphopantetheine attachment site:Phosphopantetheine-binding domain OS=Brucella abortus (strain 2308) OX=359391 GN=BAB2_0013 PE=4 SV=1	BAB2_0013	1.5361	0.0347069	Up
	cell	Q2YMA1	Bacteroid development protein BacA OS=Brucella abortus (strain 2308) OX=359391 GN=bacA PE=4 SV=1	bacA	4.3663	0.0157671	Up
	cell	Q2YRM2	UvrABC system protein B OS=Brucella abortus (strain 2308) OX=359391 GN=uvrB PE=3 SV=1	uvrB	0.6401	0.00229785	Down
	cell	Q2YP76	Substrate-binding region of ABC-type glycine betaine transport system OS=Brucella abortus (strain 2308) OX=359391 GN=BAB1_0226 PE=1 SV=1	BAB1_0226	3.6428	0.0179665	Up
	cell	Q2YK89	Uncharacterized protein OS=Brucella abortus (strain 2308) OX=359391 GN=BAB2_0776 PE=4 SV=1	BAB2_0776	2.4217	0.0363965	Up
	cell	Q2YMA9	Polyprenyl synthetase OS=Brucella abortus (strain 2308) OX=359391 GN=BAB1_0429 PE=3 SV=1	BAB1_0429	0.6052	0.0389167	Down
	cell	Q2YK59	NAD binding site:Zinc-containing alcohol dehydrogenase superfamily:Zinc-containing alcohol dehydrogenase OS=Brucella abortus (strain 2308) OX=359391 GN=BAB2_0821 PE=3 SV=1	BAB2_0821	4.4348	0.0293226	Up
	cell	Q2YMF0	1-deoxy-D-xylulose-5-phosphate synthase OS=Brucella abortus (strain 2308) OX=359391 GN=dxs PE=3 SV=1	dxs	1.8236	0.0117112	Up
	cell	Q2YNM3	Peptidoglycan-binding LysM:Peptidase M23/M37 OS=Brucella abortus (strain 2308) OX=359391 GN=BAB1_0907 PE=4 SV=1	BAB1_0907	0.5475	0.0102188	Down
	cell	Q2YPM0	ATP/GTP-binding site motif A (P-loop):ABC transporter:AAA ATPase OS=Brucella abortus (strain 2308) OX=359391 GN=BAB1_0006 PE=3 SV=1	BAB1_0006	2.1792	0.00245273	Up
	membrane	Q2YQ76	Methionine--tRNA ligase OS=Brucella abortus (strain 2308) OX=359391 GN=metG PE=1 SV=1	metG	0.5867	0.000682498	Down
	membrane	Q2YRT1	2-isopropylmalate synthase OS=Brucella abortus (strain 2308) OX=359391 GN=leuA PE=3 SV=1	leuA	2.25	0.0357068	Up
	membrane	Q2YLE6	ATP synthase subunit beta OS=Brucella abortus (strain 2308) OX=359391 GN=atpD PE=3 SV=1	atpD	0.5233	0.0420618	Down
	membrane	Q2YR77	Uncharacterized protein OS=Brucella abortus (strain 2308) OX=359391 GN=BAB1_1992 PE=4 SV=1	BAB1_1992	0.4085	0.00174139	Down
	membrane	Q2YP76	Substrate-binding region of ABC-type glycine betaine transport system OS=Brucella abortus (strain 2308) OX=359391 GN=BAB1_0226 PE=1 SV=1	BAB1_0226	3.6428	0.0179665	Up
	membrane	Q2YRK5	Malate synthase G OS=Brucella abortus (strain 2308) OX=359391 GN=glcB PE=3 SV=1	glcB	0.5668	0.0161188	Down
	membrane	Q2YQH9	Heat resistant agglutinin 1 OS=Brucella abortus (strain 2308) OX=359391 GN=BAB1_1701 PE=4 SV=1	BAB1_1701	0.4623	0.0102768	Down
	membrane	Q2YM65	Beta-lactamase, class A:Penicillin-binding protein, transpeptidase domain:ATP/GTP-binding site motif A (P-loop):Penicillin-bi OS=Brucella abortus (strain 2308) OX=359391 GN=BAB1_1456 PE=4 SV=1	BAB1_1456	1.9084	0.000755114	Up
	membrane	Q2YNM3	Peptidoglycan-binding LysM:Peptidase M23/M37 OS=Brucella abortus (strain 2308) OX=359391 GN=BAB1_0907 PE=4 SV=1	BAB1_0907	0.5475	0.0102188	Down
	membrane	Q2YL96	Isochorismatase hydrolase family:Isochorismatase:Phosphopantetheine attachment site:Phosphopantetheine-binding domain OS=Brucella abortus (strain 2308) OX=359391 GN=BAB2_0013 PE=4 SV=1	BAB2_0013	1.5361	0.0347069	Up
	membrane	Q2YPQ2	Ubiquinol oxidase subunit 2 OS=Brucella abortus (strain 2308) OX=359391 GN=BAB1_0038 PE=3 SV=1	BAB1_0038	4.5721	0.000539053	Up
	membrane	Q2YMA1	Bacteroid development protein BacA OS=Brucella abortus (strain 2308) OX=359391 GN=bacA PE=4 SV=1	bacA	4.3663	0.0157671	Up
	membrane	Q2YJM4	Ubiquinone/menaquinone biosynthesis C-methyltransferase UbiE OS=Brucella abortus (strain 2308) OX=359391 GN=ubiE PE=3 SV=1	ubiE	1.5015	0.00157673	Up
	membrane	Q2YJT6	Cytochrome c heme-binding site OS=Brucella abortus (strain 2308) OX=359391 GN=BAB2_0955 PE=4 SV=1	BAB2_0955	5.1754	0.00924535	Up
	membrane	Q2YKW3	Alkyl hydroperoxide reductase/ Thiol specific antioxidant/ Mal allergen OS=Brucella abortus (strain 2308) OX=359391 GN=ahpC PE=4 SV=1	ahpC	0.3975	0.00776453	Down
	membrane	Q2YPM0	ATP/GTP-binding site motif A (P-loop):ABC transporter:AAA ATPase OS=Brucella abortus (strain 2308) OX=359391 GN=BAB1_0006 PE=3 SV=1	BAB1_0006	2.1792	0.00245273	Up
	membrane	Q2YIT0	Band 7 protein:Stomatin OS=Brucella abortus (strain 2308) OX=359391 GN=BAB2_0074 PE=4 SV=1	BAB2_0074	1.809	0.00901871	Up
	membrane	Q2YKX6	Bifunctional protein PutA OS=Brucella abortus (strain 2308) OX=359391 GN=BAB2_0518 PE=3 SV=1	BAB2_0518	4.4277	0.0498631	Up
	membrane	Q2YQP2	Putative fluoride ion transporter CrcB OS=Brucella abortus (strain 2308) OX=359391 GN=crcB PE=3 SV=1	crcB	13.4549	0.00992386	Up
	membrane	Q2YK89	Uncharacterized protein OS=Brucella abortus (strain 2308) OX=359391 GN=BAB2_0776 PE=4 SV=1	BAB2_0776	2.4217	0.0363965	Up
	membrane	Q2YJZ3	Ribonucleoside-diphosphate reductase OS=Brucella abortus (strain 2308) OX=359391 GN=nrdE PE=3 SV=1	nrdE	2.23	0.0448116	Up
	membrane	Q2YQ39	UPF0283 membrane protein BAB1_1053 OS=Brucella abortus (strain 2308) OX=359391 GN=BAB1_1053 PE=3 SV=1	BAB1_1053	2.2519	0.0424676	Up
	nucleoid	Q2YQT2	Ferritin:DNA-binding protein Dps OS=Brucella abortus (strain 2308) OX=359391 GN=BAB1_2150 PE=3 SV=1	BAB1_2150	5.3827	0.00717057	Up
	protein-containing complex	Q2YLE6	ATP synthase subunit beta OS=Brucella abortus (strain 2308) OX=359391 GN=atpD PE=3 SV=1	atpD	0.5233	0.0420618	Down
	protein-containing complex	Q2YRU3	Shikimate kinase:Replication factor C conserved domain:ATP/GTP-binding site motif A (P-loop):AAA ATPase:AAA ATPase, central r OS=Brucella abortus (strain 2308) OX=359391 GN=BAB1_1228 PE=4 SV=1	BAB1_1228	0.6449	0.00908371	Down
	protein-containing complex	Q2YPF7	Bacterial regulatory protein TetR, HTH motif OS=Brucella abortus (strain 2308) OX=359391 GN=BAB1_0311 PE=4 SV=1	BAB1_0311	0.5982	0.00161563	Down
	protein-containing complex	Q2YR40	Tyrosine recombinase XerD OS=Brucella abortus (strain 2308) OX=359391 GN=xerD PE=2 SV=2	xerD	0.4594	0.00191084	Down
	protein-containing complex	Q2YPQ2	Ubiquinol oxidase subunit 2 OS=Brucella abortus (strain 2308) OX=359391 GN=BAB1_0038 PE=3 SV=1	BAB1_0038	4.5721	0.000539053	Up
	protein-containing complex	Q2YJZ3	Ribonucleoside-diphosphate reductase OS=Brucella abortus (strain 2308) OX=359391 GN=nrdE PE=3 SV=1	nrdE	2.23	0.0448116	Up
	protein-containing complex	Q2YIH2	DNA mismatch repair protein MutL OS=Brucella abortus (strain 2308) OX=359391 GN=mutL PE=3 SV=1	mutL	0.5375	5.44266e-06	Down
	protein-containing complex	Q2YRL1	T-RNA-binding region OS=Brucella abortus (strain 2308) OX=359391 GN=csaA PE=4 SV=1	csaA	0.388	0.0296697	Down
	protein-containing complex	Q2YM22	Carbamoyl-phosphate synthase small chain OS=Brucella abortus (strain 2308) OX=359391 GN=carA PE=3 SV=1	carA	0.5724	0.0150482	Down
	protein-containing complex	Q2YRM2	UvrABC system protein B OS=Brucella abortus (strain 2308) OX=359391 GN=uvrB PE=3 SV=1	uvrB	0.6401	0.00229785	Down
	extracellular region	Q2YPS4	Phosphoglucomutase/phosphomannomutase:Phosphogluc omutase/phosphomannomutase C terminal:Phosphoglucomutase/phosphomannomutase OS=Brucella abortus (strain 2308) OX=359391 GN=pgm PE=3 SV=1	pgm	4.0606	0.0224386	Up
	extracellular region	Q2YRK5	Malate synthase G OS=Brucella abortus (strain 2308) OX=359391 GN=glcB PE=3 SV=1	glcB	0.5668	0.0161188	Down
	extracellular region	Q2YRT1	2-isopropylmalate synthase OS=Brucella abortus (strain 2308) OX=359391 GN=leuA PE=3 SV=1	leuA	2.25	0.0357068	Up
	organelle	Q2YRU3	Shikimate kinase:Replication factor C conserved domain:ATP/GTP-binding site motif A (P-loop):AAA ATPase:AAA ATPase, central r OS=Brucella abortus (strain 2308) OX=359391 GN=BAB1_1228 PE=4 SV=1	BAB1_1228	0.6449	0.00908371	Down
	organelle	Q2YPS4	Phosphoglucomutase/phosphomannomutase:Phosphogluc omutase/phosphomannomutase C terminal:Phosphoglucomutase/phosphomannomutase OS=Brucella abortus (strain 2308) OX=359391 GN=pgm PE=3 SV=1	pgm	4.0606	0.0224386	Up
Molecular Function	catalytic activity	Q2YIL5	Imidazolonepropionase OS=Brucella abortus (strain 2308) OX=359391 GN=hutI PE=3 SV=1	hutI	2.1703	0.000292046	Up
	catalytic activity	Q2YNL1	tRNA-dihydrouridine(20/20a) synthase OS=Brucella abortus (strain 2308) OX=359391 GN=dusA PE=3 SV=1	dusA	0.5434	0.0195867	Down
	catalytic activity	Q2YNH1	tRNA-cytidine(32) 2-sulfurtransferase OS=Brucella abortus (strain 2308) OX=359391 GN=ttcA PE=3 SV=1	ttcA	0.5405	0.00177816	Down
	catalytic activity	Q2YND6	Cys/Met metabolism pyridoxal-phosphate-dependent enzymes:O-acetylhomoserine/O-acetylserine sulfhydrylase OS=Brucella abortus (strain 2308) OX=359391 GN=BAB1_0813 PE=3 SV=1	BAB1_0813	2.3016	0.000749234	Up
	catalytic activity	Q2YNP2	Biotin carboxyl carrier protein of acetyl-CoA carboxylase OS=Brucella abortus (strain 2308) OX=359391 GN=accB PE=4 SV=1	accB	0.5468	0.00177666	Down
	catalytic activity	Q2YNC7	NADH-quinone oxidoreductase subunit C OS=Brucella abortus (strain 2308) OX=359391 GN=nuoC PE=3 SV=1	nuoC	0.6539	0.0396068	Down
	catalytic activity	Q2YNC6	6,7-dimethyl-8-ribityllumazine synthase 1 OS=Brucella abortus (strain 2308) OX=359391 GN=ribH1 PE=1 SV=1	ribH1	1.5803	0.045734	Up
	catalytic activity	Q2YN92	Riboflavin synthase OS=Brucella abortus (strain 2308) OX=359391 GN=ribE PE=1 SV=1	ribE	5.9099	0.0150151	Up
	catalytic activity	Q2YPS4	Phosphoglucomutase/phosphomannomutase:Phosphogluc omutase/phosphomannomutase C terminal:Phosphoglucomutase/phosphomannomutase OS=Brucella abortus (strain 2308) OX=359391 GN=pgm PE=3 SV=1	pgm	4.0606	0.0224386	Up
	catalytic activity	Q2YN08	Coproporphyrinogen-III oxidase OS=Brucella abortus (strain 2308) OX=359391 GN=BAB1_0675 PE=3 SV=1	BAB1_0675	0.3603	0.0418628	Down
	catalytic activity	Q2YIJ6	Fumarate hydratase class II OS=Brucella abortus (strain 2308) OX=359391 GN=fumC PE=3 SV=1	fumC	2.0242	0.0300207	Up
	catalytic activity	Q2YMY1	4-hydroxy-tetrahydrodipicolinate synthase OS=Brucella abortus (strain 2308) OX=359391 GN=dapA PE=3 SV=1	dapA	0.6139	0.0322964	Down
	catalytic activity	Q2YIL6	Histidine ammonia-lyase OS=Brucella abortus (strain 2308) OX=359391 GN=hutH PE=3 SV=1	hutH	2.9158	0.0220794	Up
	catalytic activity	Q2YMF0	1-deoxy-D-xylulose-5-phosphate synthase OS=Brucella abortus (strain 2308) OX=359391 GN=dxs PE=3 SV=1	dxs	1.8236	0.0117112	Up
	catalytic activity	Q2YME7	Cytokinin riboside 5'-monophosphate phosphoribohydrolase OS=Brucella abortus (strain 2308) OX=359391 GN=BAB1_0465 PE=3 SV=1	BAB1_0465	0.5393	0.000745961	Down
	catalytic activity	Q2YMA9	Polyprenyl synthetase OS=Brucella abortus (strain 2308) OX=359391 GN=BAB1_0429 PE=3 SV=1	BAB1_0429	0.6052	0.0389167	Down
	catalytic activity	Q2YM22	Carbamoyl-phosphate synthase small chain OS=Brucella abortus (strain 2308) OX=359391 GN=carA PE=3 SV=1	carA	0.5724	0.0150482	Down
	catalytic activity	Q2YLV1	Uncharacterized protein OS=Brucella abortus (strain 2308) OX=359391 GN=BAB1_1933 PE=4 SV=1	BAB1_1933	0.3187	0.000335252	Down
	catalytic activity	Q2YLN9	Release factor glutamine methyltransferase OS=Brucella abortus (strain 2308) OX=359391 GN=prmC PE=3 SV=1	prmC	0.5724	0.00260049	Down
	catalytic activity	Q2YN15	Ribosomal RNA small subunit methyltransferase A OS=Brucella abortus (strain 2308) OX=359391 GN=rsmA PE=3 SV=1	rsmA	1.6676	0.0393399	Up
	catalytic activity	Q2YPQ2	Ubiquinol oxidase subunit 2 OS=Brucella abortus (strain 2308) OX=359391 GN=BAB1_0038 PE=3 SV=1	BAB1_0038	4.5721	0.000539053	Up
	catalytic activity	Q2YQ11	ATP/GTP-binding site motif A (P-loop):MazG family protein OS=Brucella abortus (strain 2308) OX=359391 GN=BAB1_1089 PE=4 SV=1	BAB1_1089	0.547	0.000638897	Down
	catalytic activity	Q2YQ03	GTP cyclohydrolase 1 OS=Brucella abortus (strain 2308) OX=359391 GN=folE PE=3 SV=1	folE	3.5517	0.0444266	Up
	catalytic activity	Q2YPL0	HMG-CoA lyase-like OS=Brucella abortus (strain 2308) OX=359391 GN=BAB1_0017 PE=4 SV=1	BAB1_0017	0.3793	0.0435586	Down
	catalytic activity	Q2YPK6	Uncharacterized protein BAB1_0366 OS=Brucella abortus (strain 2308) OX=359391 GN=BAB1_0366 PE=1 SV=1	BAB1_0366	1.7534	0.0186208	Up
	catalytic activity	Q2YNP4	Leucyl/phenylalanyl-tRNA--protein transferase OS=Brucella abortus (strain 2308) OX=359391 GN=aat PE=3 SV=2	aat	2.9385	0.00592787	Up
	catalytic activity	Q2YNG1	Phosphoribosylaminoimidazole-succinocarboxamide synthase OS=Brucella abortus (strain 2308) OX=359391 GN=purC PE=3 SV=1	purC	0.5307	0.0016158	Down
	catalytic activity	Q2YPM0	ATP/GTP-binding site motif A (P-loop):ABC transporter:AAA ATPase OS=Brucella abortus (strain 2308) OX=359391 GN=BAB1_0006 PE=3 SV=1	BAB1_0006	2.1792	0.00245273	Up
	catalytic activity	Q2YK59	NAD binding site:Zinc-containing alcohol dehydrogenase superfamily:Zinc-containing alcohol dehydrogenase OS=Brucella abortus (strain 2308) OX=359391 GN=BAB2_0821 PE=3 SV=1	BAB2_0821	4.4348	0.0293226	Up
	catalytic activity	Q2YM65	Beta-lactamase, class A:Penicillin-binding protein, transpeptidase domain:ATP/GTP-binding site motif A (P-loop):Penicillin-bi OS=Brucella abortus (strain 2308) OX=359391 GN=BAB1_1456 PE=4 SV=1	BAB1_1456	1.9084	0.000755114	Up
	catalytic activity	Q2YRU9	Alkaline phosphatase OS=Brucella abortus (strain 2308) OX=359391 GN=BAB1_1222 PE=3 SV=1	BAB1_1222	0.5306	0.00753195	Down
	catalytic activity	Q2YRT1	2-isopropylmalate synthase OS=Brucella abortus (strain 2308) OX=359391 GN=leuA PE=3 SV=1	leuA	2.25	0.0357068	Up
	catalytic activity	Q2YRQ5	Acyl-[acyl-carrier-protein]--UDP-N-acetylglucosamine O-acyltransferase OS=Brucella abortus (strain 2308) OX=359391 GN=lpxA PE=3 SV=1	lpxA	1.9417	0.0370586	Up
	catalytic activity	Q2YPV8	Lipoyl synthase OS=Brucella abortus (strain 2308) OX=359391 GN=lipA PE=3 SV=1	lipA	0.3823	0.0226796	Down
	catalytic activity	Q2YRK5	Malate synthase G OS=Brucella abortus (strain 2308) OX=359391 GN=glcB PE=3 SV=1	glcB	0.5668	0.0161188	Down
	catalytic activity	Q2YIH2	DNA mismatch repair protein MutL OS=Brucella abortus (strain 2308) OX=359391 GN=mutL PE=3 SV=1	mutL	0.5375	5.44266e-06	Down
	catalytic activity	Q2YR95	6-carboxy-5,6,7,8-tetrahydropterin synthase OS=Brucella abortus (strain 2308) OX=359391 GN=BAB1_1974 PE=3 SV=1	BAB1_1974	0.4138	0.00193281	Down
	catalytic activity	Q2YR40	Tyrosine recombinase XerD OS=Brucella abortus (strain 2308) OX=359391 GN=xerD PE=2 SV=2	xerD	0.4594	0.00191084	Down
	catalytic activity	Q2YQZ2	Imidazoleglycerol-phosphate dehydratase OS=Brucella abortus (strain 2308) OX=359391 GN=hisB PE=3 SV=1	hisB	1.7109	0.0227222	Up
	catalytic activity	Q2YQU9	Orotidine 5'-phosphate decarboxylase OS=Brucella abortus (strain 2308) OX=359391 GN=pyrF PE=3 SV=1	pyrF	1.6568	0.0351765	Up
	catalytic activity	Q2YQS8	tRNA-2-methylthio-N(6)-dimethylallyladenosine synthase OS=Brucella abortus (strain 2308) OX=359391 GN=miaB PE=3 SV=1	miaB	0.3307	0.0146349	Down
	catalytic activity	Q2YQM7	Pyridoxine 5'-phosphate synthase OS=Brucella abortus (strain 2308) OX=359391 GN=pdxJ PE=3 SV=1	pdxJ	0.5728	0.0388939	Down
	catalytic activity	Q2YQ76	Methionine--tRNA ligase OS=Brucella abortus (strain 2308) OX=359391 GN=metG PE=1 SV=1	metG	0.5867	0.000682498	Down
	catalytic activity	Q2YLM3	Glutamate 5-kinase OS=Brucella abortus (strain 2308) OX=359391 GN=proB PE=3 SV=1	proB	0.4077	0.0030157	Down
	catalytic activity	Q2YII4	FAD linked oxidase, C-terminal:FAD linked oxidase, N-terminal OS=Brucella abortus (strain 2308) OX=359391 GN=glcE PE=4 SV=1	glcE	3.1268	0.00622432	Up
	catalytic activity	Q2YRI3	Aldehyde dehydrogenase OS=Brucella abortus (strain 2308) OX=359391 GN=gabD PE=1 SV=1	gabD	4.3783	0.00549996	Up
	catalytic activity	Q2YLE6	ATP synthase subunit beta OS=Brucella abortus (strain 2308) OX=359391 GN=atpD PE=3 SV=1	atpD	0.5233	0.0420618	Down
	catalytic activity	Q2YPH7	Uncharacterized protein OS=Brucella abortus (strain 2308) OX=359391 GN=BAB1_0327 PE=4 SV=1	BAB1_0327	1.6979	0.0135045	Up
	catalytic activity	Q2YK29	Inosine-5'-monophosphate dehydrogenase OS=Brucella abortus (strain 2308) OX=359391 GN=guaB PE=3 SV=1	guaB	0.6219	0.00539228	Down
	catalytic activity	Q2YL32	Dihydroxy-acid and 6-phosphogluconate dehydratase:6-phosphogluconate dehydratase OS=Brucella abortus (strain 2308) OX=359391 GN=BAB2_0458 PE=3 SV=1	BAB2_0458	1.6281	0.0265503	Up
	catalytic activity	Q2YJ19	KDPG and KHG aldolase OS=Brucella abortus (strain 2308) OX=359391 GN=BAB2_0296 PE=4 SV=1	BAB2_0296	1.9115	0.00906635	Up
	catalytic activity	Q2YJM6	Coenzyme A biosynthesis bifunctional protein CoaBC OS=Brucella abortus (strain 2308) OX=359391 GN=coaBC PE=3 SV=1	coaBC	1.5729	0.00741017	Up
	catalytic activity	Q2YIQ6	L-erythrulose-1-phosphate isomerase OS=Brucella abortus (strain 2308) OX=359391 GN=eryH PE=1 SV=1	eryH	0.5225	0.0312307	Down
	catalytic activity	Q2YKX6	Bifunctional protein PutA OS=Brucella abortus (strain 2308) OX=359391 GN=BAB2_0518 PE=3 SV=1	BAB2_0518	4.4277	0.0498631	Up
	catalytic activity	Q2YKW3	Alkyl hydroperoxide reductase/ Thiol specific antioxidant/ Mal allergen OS=Brucella abortus (strain 2308) OX=359391 GN=ahpC PE=4 SV=1	ahpC	0.3975	0.00776453	Down
	catalytic activity	Q2YJZ3	Ribonucleoside-diphosphate reductase OS=Brucella abortus (strain 2308) OX=359391 GN=nrdE PE=3 SV=1	nrdE	2.23	0.0448116	Up
	catalytic activity	Q2YL96	Isochorismatase hydrolase family:Isochorismatase:Phosphopantetheine attachment site:Phosphopantetheine-binding domain OS=Brucella abortus (strain 2308) OX=359391 GN=BAB2_0013 PE=4 SV=1	BAB2_0013	1.5361	0.0347069	Up
	catalytic activity	Q2YJP3	Epoxyqueuosine reductase OS=Brucella abortus (strain 2308) OX=359391 GN=queG PE=3 SV=1	queG	0.3111	0.00939287	Down
	catalytic activity	Q2YJM4	Ubiquinone/menaquinone biosynthesis C-methyltransferase UbiE OS=Brucella abortus (strain 2308) OX=359391 GN=ubiE PE=3 SV=1	ubiE	1.5015	0.00157673	Up
	catalytic activity	Q2YK68	Putative N-acetylmannosamine-6-phosphate 2-epimerase OS=Brucella abortus (strain 2308) OX=359391 GN=nanE PE=3 SV=1	nanE	3.4286	0.00250055	Up
	binding	Q2YK29	Inosine-5'-monophosphate dehydrogenase OS=Brucella abortus (strain 2308) OX=359391 GN=guaB PE=3 SV=1	guaB	0.6219	0.00539228	Down
	binding	Q2YKX6	Bifunctional protein PutA OS=Brucella abortus (strain 2308) OX=359391 GN=BAB2_0518 PE=3 SV=1	BAB2_0518	4.4277	0.0498631	Up
	binding	Q2YL96	Isochorismatase hydrolase family:Isochorismatase:Phosphopantetheine attachment site:Phosphopantetheine-binding domain OS=Brucella abortus (strain 2308) OX=359391 GN=BAB2_0013 PE=4 SV=1	BAB2_0013	1.5361	0.0347069	Up
	binding	Q2YMA9	Polyprenyl synthetase OS=Brucella abortus (strain 2308) OX=359391 GN=BAB1_0429 PE=3 SV=1	BAB1_0429	0.6052	0.0389167	Down
	binding	Q2YMF0	1-deoxy-D-xylulose-5-phosphate synthase OS=Brucella abortus (strain 2308) OX=359391 GN=dxs PE=3 SV=1	dxs	1.8236	0.0117112	Up
	binding	Q2YN08	Coproporphyrinogen-III oxidase OS=Brucella abortus (strain 2308) OX=359391 GN=BAB1_0675 PE=3 SV=1	BAB1_0675	0.3603	0.0418628	Down
	binding	Q2YN32	Glycine cleavage T protein (Aminomethyl transferase) OS=Brucella abortus (strain 2308) OX=359391 GN=BAB1_0687 PE=3 SV=1	BAB1_0687	2.4826	0.0369217	Up
	binding	Q2YNH1	tRNA-cytidine(32) 2-sulfurtransferase OS=Brucella abortus (strain 2308) OX=359391 GN=ttcA PE=3 SV=1	ttcA	0.5405	0.00177816	Down
	binding	Q2YNL1	tRNA-dihydrouridine(20/20a) synthase OS=Brucella abortus (strain 2308) OX=359391 GN=dusA PE=3 SV=1	dusA	0.5434	0.0195867	Down
	binding	Q2YP31	Oxygen-independent coproporphyrinogen-III oxidase-like protein OS=Brucella abortus (strain 2308) OX=359391 GN=BAB1_0176 PE=3 SV=1	BAB1_0176	0.4055	0.0220941	Down
	binding	Q2YNU7	ATP/GTP-binding site motif A (P-loop):ABC transporter:AAA ATPase:Sugar transporter superfamily OS=Brucella abortus (strain 2308) OX=359391 GN=BAB1_0082 PE=4 SV=1	BAB1_0082	1.7605	0.00187869	Up
	binding	Q2YPH7	Uncharacterized protein OS=Brucella abortus (strain 2308) OX=359391 GN=BAB1_0327 PE=4 SV=1	BAB1_0327	1.6979	0.0135045	Up
	binding	Q2YPV8	Lipoyl synthase OS=Brucella abortus (strain 2308) OX=359391 GN=lipA PE=3 SV=1	lipA	0.3823	0.0226796	Down
	binding	Q2YJZ3	Ribonucleoside-diphosphate reductase OS=Brucella abortus (strain 2308) OX=359391 GN=nrdE PE=3 SV=1	nrdE	2.23	0.0448116	Up
	binding	Q2YQ03	GTP cyclohydrolase 1 OS=Brucella abortus (strain 2308) OX=359391 GN=folE PE=3 SV=1	folE	3.5517	0.0444266	Up
	binding	Q2YQU9	Orotidine 5'-phosphate decarboxylase OS=Brucella abortus (strain 2308) OX=359391 GN=pyrF PE=3 SV=1	pyrF	1.6568	0.0351765	Up
	binding	Q2YQZ2	Imidazoleglycerol-phosphate dehydratase OS=Brucella abortus (strain 2308) OX=359391 GN=hisB PE=3 SV=1	hisB	1.7109	0.0227222	Up
	binding	Q2YR95	6-carboxy-5,6,7,8-tetrahydropterin synthase OS=Brucella abortus (strain 2308) OX=359391 GN=BAB1_1974 PE=3 SV=1	BAB1_1974	0.4138	0.00193281	Down
	binding	Q2YRK5	Malate synthase G OS=Brucella abortus (strain 2308) OX=359391 GN=glcB PE=3 SV=1	glcB	0.5668	0.0161188	Down
	binding	Q2YRL1	T-RNA-binding region OS=Brucella abortus (strain 2308) OX=359391 GN=csaA PE=4 SV=1	csaA	0.388	0.0296697	Down
	binding	Q2YRQ5	Acyl-[acyl-carrier-protein]--UDP-N-acetylglucosamine O-acyltransferase OS=Brucella abortus (strain 2308) OX=359391 GN=lpxA PE=3 SV=1	lpxA	1.9417	0.0370586	Up
	binding	Q2YRT1	2-isopropylmalate synthase OS=Brucella abortus (strain 2308) OX=359391 GN=leuA PE=3 SV=1	leuA	2.25	0.0357068	Up
	binding	Q2YRU9	Alkaline phosphatase OS=Brucella abortus (strain 2308) OX=359391 GN=BAB1_1222 PE=3 SV=1	BAB1_1222	0.5306	0.00753195	Down
	binding	Q2YM65	Beta-lactamase, class A:Penicillin-binding protein, transpeptidase domain:ATP/GTP-binding site motif A (P-loop):Penicillin-bi OS=Brucella abortus (strain 2308) OX=359391 GN=BAB1_1456 PE=4 SV=1	BAB1_1456	1.9084	0.000755114	Up
	binding	Q2YPM0	ATP/GTP-binding site motif A (P-loop):ABC transporter:AAA ATPase OS=Brucella abortus (strain 2308) OX=359391 GN=BAB1_0006 PE=3 SV=1	BAB1_0006	2.1792	0.00245273	Up
	binding	Q2YQT2	Ferritin:DNA-binding protein Dps OS=Brucella abortus (strain 2308) OX=359391 GN=BAB1_2150 PE=3 SV=1	BAB1_2150	5.3827	0.00717057	Up
	binding	Q2YRM2	UvrABC system protein B OS=Brucella abortus (strain 2308) OX=359391 GN=uvrB PE=3 SV=1	uvrB	0.6401	0.00229785	Down
	binding	Q2YPF7	Bacterial regulatory protein TetR, HTH motif OS=Brucella abortus (strain 2308) OX=359391 GN=BAB1_0311 PE=4 SV=1	BAB1_0311	0.5982	0.00161563	Down
	binding	Q2YPL0	HMG-CoA lyase-like OS=Brucella abortus (strain 2308) OX=359391 GN=BAB1_0017 PE=4 SV=1	BAB1_0017	0.3793	0.0435586	Down
	binding	Q2YQS8	tRNA-2-methylthio-N(6)-dimethylallyladenosine synthase OS=Brucella abortus (strain 2308) OX=359391 GN=miaB PE=3 SV=1	miaB	0.3307	0.0146349	Down
	binding	Q2YJM6	Coenzyme A biosynthesis bifunctional protein CoaBC OS=Brucella abortus (strain 2308) OX=359391 GN=coaBC PE=3 SV=1	coaBC	1.5729	0.00741017	Up
	binding	Q2YPS8	Electron transport protein SCO1/SenC OS=Brucella abortus (strain 2308) OX=359391 GN=BAB1_1435 PE=4 SV=1	BAB1_1435	4.6032	0.0164235	Up
	binding	Q2YIH2	DNA mismatch repair protein MutL OS=Brucella abortus (strain 2308) OX=359391 GN=mutL PE=3 SV=1	mutL	0.5375	5.44266e-06	Down
	transporter activity	Q2YPQ2	Ubiquinol oxidase subunit 2 OS=Brucella abortus (strain 2308) OX=359391 GN=BAB1_0038 PE=3 SV=1	BAB1_0038	4.5721	0.000539053	Up
	transporter activity	Q2YK89	Uncharacterized protein OS=Brucella abortus (strain 2308) OX=359391 GN=BAB2_0776 PE=4 SV=1	BAB2_0776	2.4217	0.0363965	Up
	transporter activity	Q2YQP2	Putative fluoride ion transporter CrcB OS=Brucella abortus (strain 2308) OX=359391 GN=crcB PE=3 SV=1	crcB	13.4549	0.00992386	Up
	transporter activity	Q2YLE6	ATP synthase subunit beta OS=Brucella abortus (strain 2308) OX=359391 GN=atpD PE=3 SV=1	atpD	0.5233	0.0420618	Down
	transporter activity	Q2YPM0	ATP/GTP-binding site motif A (P-loop):ABC transporter:AAA ATPase OS=Brucella abortus (strain 2308) OX=359391 GN=BAB1_0006 PE=3 SV=1	BAB1_0006	2.1792	0.00245273	Up
	transporter activity	Q2YP76	Substrate-binding region of ABC-type glycine betaine transport system OS=Brucella abortus (strain 2308) OX=359391 GN=BAB1_0226 PE=1 SV=1	BAB1_0226	3.6428	0.0179665	Up
	transporter activity	Q2YMA1	Bacteroid development protein BacA OS=Brucella abortus (strain 2308) OX=359391 GN=bacA PE=4 SV=1	bacA	4.3663	0.0157671	Up

## Sheet: Sheet2
GO Terms Level 1	GO Terms Level 2	Protein accession	Protein description	Gene name	Sta w/v Ratio	Sta w/v P value	Regulated Type
Biological Process	cellular process	Q2YQZ2	Imidazoleglycerol-phosphate dehydratase OS=Brucella abortus (strain 2308) OX=359391 GN=hisB PE=3 SV=1	hisB	0.3653	0.0254091	Down
	cellular process	Q2YR45	Basic helix-loop-helix dimerization domain bHLH:BolA-like protein OS=Brucella abortus (strain 2308) OX=359391 GN=bolA PE=3 SV=1	bolA	0.3225	0.0470669	Down
	cellular process	Q2YJ31	tRNA-specific adenosine deaminase OS=Brucella abortus (strain 2308) OX=359391 GN=tadA PE=3 SV=1	tadA	0.4618	0.00486269	Down
	cellular process	Q2YLM3	Glutamate 5-kinase OS=Brucella abortus (strain 2308) OX=359391 GN=proB PE=3 SV=1	proB	0.2611	0.000859839	Down
	cellular process	Q2YKX6	Bifunctional protein PutA OS=Brucella abortus (strain 2308) OX=359391 GN=BAB2_0518 PE=3 SV=1	BAB2_0518	1.8915	0.0385937	Up
	cellular process	Q2YR87	Argininosuccinate lyase OS=Brucella abortus (strain 2308) OX=359391 GN=argH PE=3 SV=1	argH	0.618	0.0187675	Down
	cellular process	Q2YR95	6-carboxy-5,6,7,8-tetrahydropterin synthase OS=Brucella abortus (strain 2308) OX=359391 GN=BAB1_1974 PE=3 SV=1	BAB1_1974	0.2461	0.000307708	Down
	cellular process	Q2YR07	Uroporphyrinogen decarboxylase OS=Brucella abortus (strain 2308) OX=359391 GN=hemE PE=3 SV=1	hemE	0.6058	0.0223762	Down
	cellular process	Q2YNC5	Transcription antitermination protein NusB OS=Brucella abortus (strain 2308) OX=359391 GN=nusB PE=3 SV=1	nusB	1.6365	0.0372273	Up
	cellular process	Q2YQX4	Nucleotidyl transferase OS=Brucella abortus (strain 2308) OX=359391 GN=BAB1_2103 PE=4 SV=1	BAB1_2103	0.3986	0.000777958	Down
	cellular process	Q2YP76	Substrate-binding region of ABC-type glycine betaine transport system OS=Brucella abortus (strain 2308) OX=359391 GN=BAB1_0226 PE=1 SV=1	BAB1_0226	3.2103	0.00811134	Up
	cellular process	Q2YNF6	NADH-quinone oxidoreductase subunit H OS=Brucella abortus (strain 2308) OX=359391 GN=nuoH PE=3 SV=1	nuoH	0.3382	0.0399342	Down
	cellular process	Q2YNZ1	Bifunctional uridylyltransferase/uridylyl-removing enzyme OS=Brucella abortus (strain 2308) OX=359391 GN=glnD PE=3 SV=1	glnD	0.1124	0.0261347	Down
	cellular process	Q2YN64	Ribosomal RNA large subunit methyltransferase J OS=Brucella abortus (strain 2308) OX=359391 GN=rlmJ PE=3 SV=1	rlmJ	0.6622	0.00863122	Down
	cellular process	Q2YIK0	Protein-methionine-sulfoxide reductase catalytic subunit MsrP OS=Brucella abortus (strain 2308) OX=359391 GN=msrP PE=3 SV=1	msrP	0.5061	0.0349281	Down
	cellular process	Q2YP51	Methionine synthase OS=Brucella abortus (strain 2308) OX=359391 GN=BAB1_0188 PE=4 SV=1	BAB1_0188	0.4643	0.00666619	Down
	cellular process	Q2YPH7	Uncharacterized protein OS=Brucella abortus (strain 2308) OX=359391 GN=BAB1_0327 PE=4 SV=1	BAB1_0327	1.6539	0.0112171	Up
	cellular process	Q2YN36	CDP-alcohol phosphatidyltransferase:NADH-ubiquinone oxidoreductase, chain 4:CDP-diacylglycerol--glycerol-3-phosphate 3-phosph OS=Brucella abortus (strain 2308) OX=359391 GN=pgsA PE=3 SV=1	pgsA	0.6194	0.015503	Down
	cellular process	Q2YPI2	Pantothenate synthetase OS=Brucella abortus (strain 2308) OX=359391 GN=panC PE=3 SV=1	panC	0.4046	0.0279559	Down
	cellular process	Q2YPV8	Lipoyl synthase OS=Brucella abortus (strain 2308) OX=359391 GN=lipA PE=3 SV=1	lipA	0.1384	0.00077772	Down
	cellular process	Q2YME7	Cytokinin riboside 5'-monophosphate phosphoribohydrolase OS=Brucella abortus (strain 2308) OX=359391 GN=BAB1_0465 PE=3 SV=1	BAB1_0465	0.5735	0.00903419	Down
	cellular process	Q2YK00	Cell division topological specificity factor OS=Brucella abortus (strain 2308) OX=359391 GN=minE PE=3 SV=1	minE	0.0518	0.0344852	Down
	cellular process	Q2YQA0	Isocitrate lyase and phosphorylmutase:Isocitrate lyase OS=Brucella abortus (strain 2308) OX=359391 GN=BAB1_1631 PE=1 SV=1	BAB1_1631	0.2819	0.0267626	Down
	cellular process	Q2YRR5	Anthranilate phosphoribosyltransferase OS=Brucella abortus (strain 2308) OX=359391 GN=trpD PE=3 SV=1	trpD	0.5452	0.0461515	Down
	cellular process	Q2YRL8	Beta-lactamase-like OS=Brucella abortus (strain 2308) OX=359391 GN=BAB1_1534 PE=4 SV=1	BAB1_1534	0.2902	0.038186	Down
	cellular process	Q2YR72	ATP/GTP-binding site motif A (P-loop):ABC transporter:AAA ATPase OS=Brucella abortus (strain 2308) OX=359391 GN=ftsE PE=4 SV=1	ftsE	0.5654	0.025323	Down
	cellular process	Q2YQS6	Endoribonuclease YbeY OS=Brucella abortus (strain 2308) OX=359391 GN=ybeY PE=3 SV=2	ybeY	0.3607	0.0294126	Down
	cellular process	Q2YRX8	ATP/GTP-binding site motif A (P-loop):ABC transporter:AAA ATPase OS=Brucella abortus (strain 2308) OX=359391 GN=BAB1_1595 PE=4 SV=1	BAB1_1595	0.5702	0.0266995	Down
	cellular process	Q2YLM4	tRNA N6-adenosine threonylcarbamoyltransferase OS=Brucella abortus (strain 2308) OX=359391 GN=tsaD PE=3 SV=1	tsaD	0.403	0.0219172	Down
	cellular process	Q2YQM4	Amino acid-binding ACT:Acetolactate synthase, small subunit OS=Brucella abortus (strain 2308) OX=359391 GN=ilvN PE=4 SV=1	ilvN	1.5192	0.00198596	Up
	metabolic process	Q2YLM3	Glutamate 5-kinase OS=Brucella abortus (strain 2308) OX=359391 GN=proB PE=3 SV=1	proB	0.2611	0.000859839	Down
	metabolic process	Q2YPV8	Lipoyl synthase OS=Brucella abortus (strain 2308) OX=359391 GN=lipA PE=3 SV=1	lipA	0.1384	0.00077772	Down
	metabolic process	Q2YPI2	Pantothenate synthetase OS=Brucella abortus (strain 2308) OX=359391 GN=panC PE=3 SV=1	panC	0.4046	0.0279559	Down
	metabolic process	Q2YPH7	Uncharacterized protein OS=Brucella abortus (strain 2308) OX=359391 GN=BAB1_0327 PE=4 SV=1	BAB1_0327	1.6539	0.0112171	Up
	metabolic process	Q2YP51	Methionine synthase OS=Brucella abortus (strain 2308) OX=359391 GN=BAB1_0188 PE=4 SV=1	BAB1_0188	0.4643	0.00666619	Down
	metabolic process	Q2YNZ1	Bifunctional uridylyltransferase/uridylyl-removing enzyme OS=Brucella abortus (strain 2308) OX=359391 GN=glnD PE=3 SV=1	glnD	0.1124	0.0261347	Down
	metabolic process	Q2YNF6	NADH-quinone oxidoreductase subunit H OS=Brucella abortus (strain 2308) OX=359391 GN=nuoH PE=3 SV=1	nuoH	0.3382	0.0399342	Down
	metabolic process	Q2YKX6	Bifunctional protein PutA OS=Brucella abortus (strain 2308) OX=359391 GN=BAB2_0518 PE=3 SV=1	BAB2_0518	1.8915	0.0385937	Up
	metabolic process	Q2YNC5	Transcription antitermination protein NusB OS=Brucella abortus (strain 2308) OX=359391 GN=nusB PE=3 SV=1	nusB	1.6365	0.0372273	Up
	metabolic process	Q2YJ31	tRNA-specific adenosine deaminase OS=Brucella abortus (strain 2308) OX=359391 GN=tadA PE=3 SV=1	tadA	0.4618	0.00486269	Down
	metabolic process	Q2YN36	CDP-alcohol phosphatidyltransferase:NADH-ubiquinone oxidoreductase, chain 4:CDP-diacylglycerol--glycerol-3-phosphate 3-phosph OS=Brucella abortus (strain 2308) OX=359391 GN=pgsA PE=3 SV=1	pgsA	0.6194	0.015503	Down
	metabolic process	Q2YME7	Cytokinin riboside 5'-monophosphate phosphoribohydrolase OS=Brucella abortus (strain 2308) OX=359391 GN=BAB1_0465 PE=3 SV=1	BAB1_0465	0.5735	0.00903419	Down
	metabolic process	Q2YLY1	Polyphenol oxidase OS=Brucella abortus (strain 2308) OX=359391 GN=BAB1_1546 PE=3 SV=1	BAB1_1546	1.7905	0.0185899	Up
	metabolic process	Q2YLN2	Glutaredoxin OS=Brucella abortus (strain 2308) OX=359391 GN=grxC PE=3 SV=1	grxC	2.2194	0.00711342	Up
	metabolic process	Q2YLM4	tRNA N6-adenosine threonylcarbamoyltransferase OS=Brucella abortus (strain 2308) OX=359391 GN=tsaD PE=3 SV=1	tsaD	0.403	0.0219172	Down
	metabolic process	Q2YN64	Ribosomal RNA large subunit methyltransferase J OS=Brucella abortus (strain 2308) OX=359391 GN=rlmJ PE=3 SV=1	rlmJ	0.6622	0.00863122	Down
	metabolic process	Q2YQA0	Isocitrate lyase and phosphorylmutase:Isocitrate lyase OS=Brucella abortus (strain 2308) OX=359391 GN=BAB1_1631 PE=1 SV=1	BAB1_1631	0.2819	0.0267626	Down
	metabolic process	Q2YIK0	Protein-methionine-sulfoxide reductase catalytic subunit MsrP OS=Brucella abortus (strain 2308) OX=359391 GN=msrP PE=3 SV=1	msrP	0.5061	0.0349281	Down
	metabolic process	Q2YQS6	Endoribonuclease YbeY OS=Brucella abortus (strain 2308) OX=359391 GN=ybeY PE=3 SV=2	ybeY	0.3607	0.0294126	Down
	metabolic process	Q2YRL8	Beta-lactamase-like OS=Brucella abortus (strain 2308) OX=359391 GN=BAB1_1534 PE=4 SV=1	BAB1_1534	0.2902	0.038186	Down
	metabolic process	Q2YR87	Argininosuccinate lyase OS=Brucella abortus (strain 2308) OX=359391 GN=argH PE=3 SV=1	argH	0.618	0.0187675	Down
	metabolic process	Q2YR45	Basic helix-loop-helix dimerization domain bHLH:BolA-like protein OS=Brucella abortus (strain 2308) OX=359391 GN=bolA PE=3 SV=1	bolA	0.3225	0.0470669	Down
	metabolic process	Q2YR07	Uroporphyrinogen decarboxylase OS=Brucella abortus (strain 2308) OX=359391 GN=hemE PE=3 SV=1	hemE	0.6058	0.0223762	Down
	metabolic process	Q2YQZ2	Imidazoleglycerol-phosphate dehydratase OS=Brucella abortus (strain 2308) OX=359391 GN=hisB PE=3 SV=1	hisB	0.3653	0.0254091	Down
	metabolic process	Q2YQX4	Nucleotidyl transferase OS=Brucella abortus (strain 2308) OX=359391 GN=BAB1_2103 PE=4 SV=1	BAB1_2103	0.3986	0.000777958	Down
	metabolic process	Q2YRR5	Anthranilate phosphoribosyltransferase OS=Brucella abortus (strain 2308) OX=359391 GN=trpD PE=3 SV=1	trpD	0.5452	0.0461515	Down
	metabolic process	Q2YQM4	Amino acid-binding ACT:Acetolactate synthase, small subunit OS=Brucella abortus (strain 2308) OX=359391 GN=ilvN PE=4 SV=1	ilvN	1.5192	0.00198596	Up
	metabolic process	Q2YR95	6-carboxy-5,6,7,8-tetrahydropterin synthase OS=Brucella abortus (strain 2308) OX=359391 GN=BAB1_1974 PE=3 SV=1	BAB1_1974	0.2461	0.000307708	Down
	biological regulation	Q2YP10	Phosphoenolpyruvate-dependent sugar phosphotransferase system, EIIA 2:PTS IIA-like nitrogen-regulatory protein PtsN OS=Brucella abortus (strain 2308) OX=359391 GN=BAB1_0160 PE=4 SV=1	BAB1_0160	0.2688	0.0239533	Down
	biological regulation	Q2YME7	Cytokinin riboside 5'-monophosphate phosphoribohydrolase OS=Brucella abortus (strain 2308) OX=359391 GN=BAB1_0465 PE=3 SV=1	BAB1_0465	0.5735	0.00903419	Down
	biological regulation	Q2YK00	Cell division topological specificity factor OS=Brucella abortus (strain 2308) OX=359391 GN=minE PE=3 SV=1	minE	0.0518	0.0344852	Down
	biological regulation	Q2YRX8	ATP/GTP-binding site motif A (P-loop):ABC transporter:AAA ATPase OS=Brucella abortus (strain 2308) OX=359391 GN=BAB1_1595 PE=4 SV=1	BAB1_1595	0.5702	0.0266995	Down
	biological regulation	Q2YQS6	Endoribonuclease YbeY OS=Brucella abortus (strain 2308) OX=359391 GN=ybeY PE=3 SV=2	ybeY	0.3607	0.0294126	Down
	biological regulation	Q2YKX6	Bifunctional protein PutA OS=Brucella abortus (strain 2308) OX=359391 GN=BAB2_0518 PE=3 SV=1	BAB2_0518	1.8915	0.0385937	Up
	biological regulation	Q2YNZ1	Bifunctional uridylyltransferase/uridylyl-removing enzyme OS=Brucella abortus (strain 2308) OX=359391 GN=glnD PE=3 SV=1	glnD	0.1124	0.0261347	Down
	biological regulation	Q2YN94	Transcriptional repressor NrdR OS=Brucella abortus (strain 2308) OX=359391 GN=nrdR PE=3 SV=1	nrdR	0.5346	0.00388078	Down
	biological regulation	Q2YR72	ATP/GTP-binding site motif A (P-loop):ABC transporter:AAA ATPase OS=Brucella abortus (strain 2308) OX=359391 GN=ftsE PE=4 SV=1	ftsE	0.5654	0.025323	Down
	biological regulation	Q2YR45	Basic helix-loop-helix dimerization domain bHLH:BolA-like protein OS=Brucella abortus (strain 2308) OX=359391 GN=bolA PE=3 SV=1	bolA	0.3225	0.0470669	Down
	biological regulation	Q2YIP3	Response regulator receiver:Sigma-54 factor interaction domain:Helix-turn-helix, Fis-type:AAA ATPase OS=Brucella abortus (strain 2308) OX=359391 GN=BAB2_0081 PE=4 SV=1	BAB2_0081	2.0462	0.0439004	Up
	response to stimulus	Q2YRX8	ATP/GTP-binding site motif A (P-loop):ABC transporter:AAA ATPase OS=Brucella abortus (strain 2308) OX=359391 GN=BAB1_1595 PE=4 SV=1	BAB1_1595	0.5702	0.0266995	Down
	response to stimulus	Q2YR72	ATP/GTP-binding site motif A (P-loop):ABC transporter:AAA ATPase OS=Brucella abortus (strain 2308) OX=359391 GN=ftsE PE=4 SV=1	ftsE	0.5654	0.025323	Down
	response to stimulus	Q2YQS6	Endoribonuclease YbeY OS=Brucella abortus (strain 2308) OX=359391 GN=ybeY PE=3 SV=2	ybeY	0.3607	0.0294126	Down
	response to stimulus	Q2YIK0	Protein-methionine-sulfoxide reductase catalytic subunit MsrP OS=Brucella abortus (strain 2308) OX=359391 GN=msrP PE=3 SV=1	msrP	0.5061	0.0349281	Down
	response to stimulus	Q2YQT2	Ferritin:DNA-binding protein Dps OS=Brucella abortus (strain 2308) OX=359391 GN=BAB1_2150 PE=3 SV=1	BAB1_2150	3.315	0.0016365	Up
	response to stimulus	Q2YQA0	Isocitrate lyase and phosphorylmutase:Isocitrate lyase OS=Brucella abortus (strain 2308) OX=359391 GN=BAB1_1631 PE=1 SV=1	BAB1_1631	0.2819	0.0267626	Down
	response to stimulus	Q2YNZ1	Bifunctional uridylyltransferase/uridylyl-removing enzyme OS=Brucella abortus (strain 2308) OX=359391 GN=glnD PE=3 SV=1	glnD	0.1124	0.0261347	Down
	response to stimulus	Q2YP10	Phosphoenolpyruvate-dependent sugar phosphotransferase system, EIIA 2:PTS IIA-like nitrogen-regulatory protein PtsN OS=Brucella abortus (strain 2308) OX=359391 GN=BAB1_0160 PE=4 SV=1	BAB1_0160	0.2688	0.0239533	Down
	response to stimulus	Q2YP76	Substrate-binding region of ABC-type glycine betaine transport system OS=Brucella abortus (strain 2308) OX=359391 GN=BAB1_0226 PE=1 SV=1	BAB1_0226	3.2103	0.00811134	Up
	localization	Q2YRX8	ATP/GTP-binding site motif A (P-loop):ABC transporter:AAA ATPase OS=Brucella abortus (strain 2308) OX=359391 GN=BAB1_1595 PE=4 SV=1	BAB1_1595	0.5702	0.0266995	Down
	localization	Q2YP10	Phosphoenolpyruvate-dependent sugar phosphotransferase system, EIIA 2:PTS IIA-like nitrogen-regulatory protein PtsN OS=Brucella abortus (strain 2308) OX=359391 GN=BAB1_0160 PE=4 SV=1	BAB1_0160	0.2688	0.0239533	Down
	localization	Q2YQP2	Putative fluoride ion transporter CrcB OS=Brucella abortus (strain 2308) OX=359391 GN=crcB PE=3 SV=1	crcB	9.6748	0.0193078	Up
	localization	Q2YJH4	Zinc import ATP-binding protein ZnuC OS=Brucella abortus (strain 2308) OX=359391 GN=znuC PE=3 SV=1	znuC	0.5297	0.00796785	Down
	localization	Q2YQB7	Bacterial inner-membrane translocator:Voltage-dependent potassium channel OS=Brucella abortus (strain 2308) OX=359391 GN=rbsC-2 PE=3 SV=1	rbsC-2	1.6914	0.0215344	Up
	localization	Q2YJW2	Nitrous-oxide reductase OS=Brucella abortus (strain 2308) OX=359391 GN=nosZ PE=3 SV=1	nosZ	1.541	0.0349366	Up
	localization	Q2YP76	Substrate-binding region of ABC-type glycine betaine transport system OS=Brucella abortus (strain 2308) OX=359391 GN=BAB1_0226 PE=1 SV=1	BAB1_0226	3.2103	0.00811134	Up
	cellular component organization or biogenesis	Q2YK00	Cell division topological specificity factor OS=Brucella abortus (strain 2308) OX=359391 GN=minE PE=3 SV=1	minE	0.0518	0.0344852	Down
	cellular component organization or biogenesis	Q2YR72	ATP/GTP-binding site motif A (P-loop):ABC transporter:AAA ATPase OS=Brucella abortus (strain 2308) OX=359391 GN=ftsE PE=4 SV=1	ftsE	0.5654	0.025323	Down
	cellular component organization or biogenesis	Q2YN64	Ribosomal RNA large subunit methyltransferase J OS=Brucella abortus (strain 2308) OX=359391 GN=rlmJ PE=3 SV=1	rlmJ	0.6622	0.00863122	Down
	cellular component organization or biogenesis	Q2YQS6	Endoribonuclease YbeY OS=Brucella abortus (strain 2308) OX=359391 GN=ybeY PE=3 SV=2	ybeY	0.3607	0.0294126	Down
	growth	Q2YLM3	Glutamate 5-kinase OS=Brucella abortus (strain 2308) OX=359391 GN=proB PE=3 SV=1	proB	0.2611	0.000859839	Down
	growth	Q2YQZ2	Imidazoleglycerol-phosphate dehydratase OS=Brucella abortus (strain 2308) OX=359391 GN=hisB PE=3 SV=1	hisB	0.3653	0.0254091	Down
Cellular Component	cell	Q2YN94	Transcriptional repressor NrdR OS=Brucella abortus (strain 2308) OX=359391 GN=nrdR PE=3 SV=1	nrdR	0.5346	0.00388078	Down
	cell	Q2YLM4	tRNA N6-adenosine threonylcarbamoyltransferase OS=Brucella abortus (strain 2308) OX=359391 GN=tsaD PE=3 SV=1	tsaD	0.403	0.0219172	Down
	cell	Q2YP10	Phosphoenolpyruvate-dependent sugar phosphotransferase system, EIIA 2:PTS IIA-like nitrogen-regulatory protein PtsN OS=Brucella abortus (strain 2308) OX=359391 GN=BAB1_0160 PE=4 SV=1	BAB1_0160	0.2688	0.0239533	Down
	cell	Q2YPC1	Translation initiation factor IF-1 OS=Brucella abortus (strain 2308) OX=359391 GN=infA PE=2 SV=1	infA	52.8113	0.000207497	Up
	cell	Q2YQF8	Binding-protein-dependent transport systems inner membrane component:ATP/GTP-binding site motif A (P-loop):TrkA-N:Potassium e OS=Brucella abortus (strain 2308) OX=359391 GN=BAB1_1345 PE=3 SV=1	BAB1_1345	0.5522	0.00868815	Down
	cell	Q2YQA0	Isocitrate lyase and phosphorylmutase:Isocitrate lyase OS=Brucella abortus (strain 2308) OX=359391 GN=BAB1_1631 PE=1 SV=1	BAB1_1631	0.2819	0.0267626	Down
	cell	Q2YLY1	Polyphenol oxidase OS=Brucella abortus (strain 2308) OX=359391 GN=BAB1_1546 PE=3 SV=1	BAB1_1546	1.7905	0.0185899	Up
	cell	Q2YQP2	Putative fluoride ion transporter CrcB OS=Brucella abortus (strain 2308) OX=359391 GN=crcB PE=3 SV=1	crcB	9.6748	0.0193078	Up
	cell	Q2YKX6	Bifunctional protein PutA OS=Brucella abortus (strain 2308) OX=359391 GN=BAB2_0518 PE=3 SV=1	BAB2_0518	1.8915	0.0385937	Up
	cell	Q2YR07	Uroporphyrinogen decarboxylase OS=Brucella abortus (strain 2308) OX=359391 GN=hemE PE=3 SV=1	hemE	0.6058	0.0223762	Down
	cell	Q2YQM4	Amino acid-binding ACT:Acetolactate synthase, small subunit OS=Brucella abortus (strain 2308) OX=359391 GN=ilvN PE=4 SV=1	ilvN	1.5192	0.00198596	Up
	cell	Q2YRX8	ATP/GTP-binding site motif A (P-loop):ABC transporter:AAA ATPase OS=Brucella abortus (strain 2308) OX=359391 GN=BAB1_1595 PE=4 SV=1	BAB1_1595	0.5702	0.0266995	Down
	cell	Q2YLN2	Glutaredoxin OS=Brucella abortus (strain 2308) OX=359391 GN=grxC PE=3 SV=1	grxC	2.2194	0.00711342	Up
	cell	Q2YJW2	Nitrous-oxide reductase OS=Brucella abortus (strain 2308) OX=359391 GN=nosZ PE=3 SV=1	nosZ	1.541	0.0349366	Up
	cell	Q2YLM3	Glutamate 5-kinase OS=Brucella abortus (strain 2308) OX=359391 GN=proB PE=3 SV=1	proB	0.2611	0.000859839	Down
	cell	Q2YRL8	Beta-lactamase-like OS=Brucella abortus (strain 2308) OX=359391 GN=BAB1_1534 PE=4 SV=1	BAB1_1534	0.2902	0.038186	Down
	cell	Q2YIK0	Protein-methionine-sulfoxide reductase catalytic subunit MsrP OS=Brucella abortus (strain 2308) OX=359391 GN=msrP PE=3 SV=1	msrP	0.5061	0.0349281	Down
	cell	Q2YNC5	Transcription antitermination protein NusB OS=Brucella abortus (strain 2308) OX=359391 GN=nusB PE=3 SV=1	nusB	1.6365	0.0372273	Up
	cell	Q2YN64	Ribosomal RNA large subunit methyltransferase J OS=Brucella abortus (strain 2308) OX=359391 GN=rlmJ PE=3 SV=1	rlmJ	0.6622	0.00863122	Down
	cell	Q2YKE8	Dihydrolipoyl dehydrogenase OS=Brucella abortus (strain 2308) OX=359391 GN=lpdA-3 PE=3 SV=1	lpdA-3	1.8427	0.0473741	Up
	cell	Q2YK00	Cell division topological specificity factor OS=Brucella abortus (strain 2308) OX=359391 GN=minE PE=3 SV=1	minE	0.0518	0.0344852	Down
	cell	Q2YR45	Basic helix-loop-helix dimerization domain bHLH:BolA-like protein OS=Brucella abortus (strain 2308) OX=359391 GN=bolA PE=3 SV=1	bolA	0.3225	0.0470669	Down
	cell	Q2YP51	Methionine synthase OS=Brucella abortus (strain 2308) OX=359391 GN=BAB1_0188 PE=4 SV=1	BAB1_0188	0.4643	0.00666619	Down
	cell	Q2YQB7	Bacterial inner-membrane translocator:Voltage-dependent potassium channel OS=Brucella abortus (strain 2308) OX=359391 GN=rbsC-2 PE=3 SV=1	rbsC-2	1.6914	0.0215344	Up
	cell	Q2YPV8	Lipoyl synthase OS=Brucella abortus (strain 2308) OX=359391 GN=lipA PE=3 SV=1	lipA	0.1384	0.00077772	Down
	cell	Q2YR87	Argininosuccinate lyase OS=Brucella abortus (strain 2308) OX=359391 GN=argH PE=3 SV=1	argH	0.618	0.0187675	Down
	cell	Q2YP76	Substrate-binding region of ABC-type glycine betaine transport system OS=Brucella abortus (strain 2308) OX=359391 GN=BAB1_0226 PE=1 SV=1	BAB1_0226	3.2103	0.00811134	Up
	cell	Q2YN36	CDP-alcohol phosphatidyltransferase:NADH-ubiquinone oxidoreductase, chain 4:CDP-diacylglycerol--glycerol-3-phosphate 3-phosph OS=Brucella abortus (strain 2308) OX=359391 GN=pgsA PE=3 SV=1	pgsA	0.6194	0.015503	Down
	cell	Q2YR72	ATP/GTP-binding site motif A (P-loop):ABC transporter:AAA ATPase OS=Brucella abortus (strain 2308) OX=359391 GN=ftsE PE=4 SV=1	ftsE	0.5654	0.025323	Down
	cell	Q2YPI2	Pantothenate synthetase OS=Brucella abortus (strain 2308) OX=359391 GN=panC PE=3 SV=1	panC	0.4046	0.0279559	Down
	membrane	Q2YQP2	Putative fluoride ion transporter CrcB OS=Brucella abortus (strain 2308) OX=359391 GN=crcB PE=3 SV=1	crcB	9.6748	0.0193078	Up
	membrane	Q2YRX8	ATP/GTP-binding site motif A (P-loop):ABC transporter:AAA ATPase OS=Brucella abortus (strain 2308) OX=359391 GN=BAB1_1595 PE=4 SV=1	BAB1_1595	0.5702	0.0266995	Down
	membrane	Q2YP10	Phosphoenolpyruvate-dependent sugar phosphotransferase system, EIIA 2:PTS IIA-like nitrogen-regulatory protein PtsN OS=Brucella abortus (strain 2308) OX=359391 GN=BAB1_0160 PE=4 SV=1	BAB1_0160	0.2688	0.0239533	Down
	membrane	Q2YQB7	Bacterial inner-membrane translocator:Voltage-dependent potassium channel OS=Brucella abortus (strain 2308) OX=359391 GN=rbsC-2 PE=3 SV=1	rbsC-2	1.6914	0.0215344	Up
	membrane	Q2YP76	Substrate-binding region of ABC-type glycine betaine transport system OS=Brucella abortus (strain 2308) OX=359391 GN=BAB1_0226 PE=1 SV=1	BAB1_0226	3.2103	0.00811134	Up
	membrane	Q2YR72	ATP/GTP-binding site motif A (P-loop):ABC transporter:AAA ATPase OS=Brucella abortus (strain 2308) OX=359391 GN=ftsE PE=4 SV=1	ftsE	0.5654	0.025323	Down
	membrane	Q2YQF8	Binding-protein-dependent transport systems inner membrane component:ATP/GTP-binding site motif A (P-loop):TrkA-N:Potassium e OS=Brucella abortus (strain 2308) OX=359391 GN=BAB1_1345 PE=3 SV=1	BAB1_1345	0.5522	0.00868815	Down
	membrane	Q2YK00	Cell division topological specificity factor OS=Brucella abortus (strain 2308) OX=359391 GN=minE PE=3 SV=1	minE	0.0518	0.0344852	Down
	membrane	Q2YQA0	Isocitrate lyase and phosphorylmutase:Isocitrate lyase OS=Brucella abortus (strain 2308) OX=359391 GN=BAB1_1631 PE=1 SV=1	BAB1_1631	0.2819	0.0267626	Down
	membrane	Q2YKX6	Bifunctional protein PutA OS=Brucella abortus (strain 2308) OX=359391 GN=BAB2_0518 PE=3 SV=1	BAB2_0518	1.8915	0.0385937	Up
	membrane	Q2YN36	CDP-alcohol phosphatidyltransferase:NADH-ubiquinone oxidoreductase, chain 4:CDP-diacylglycerol--glycerol-3-phosphate 3-phosph OS=Brucella abortus (strain 2308) OX=359391 GN=pgsA PE=3 SV=1	pgsA	0.6194	0.015503	Down
	protein-containing complex	Q2YLM4	tRNA N6-adenosine threonylcarbamoyltransferase OS=Brucella abortus (strain 2308) OX=359391 GN=tsaD PE=3 SV=1	tsaD	0.403	0.0219172	Down
	protein-containing complex	Q2YRX8	ATP/GTP-binding site motif A (P-loop):ABC transporter:AAA ATPase OS=Brucella abortus (strain 2308) OX=359391 GN=BAB1_1595 PE=4 SV=1	BAB1_1595	0.5702	0.0266995	Down
	protein-containing complex	Q2YQM4	Amino acid-binding ACT:Acetolactate synthase, small subunit OS=Brucella abortus (strain 2308) OX=359391 GN=ilvN PE=4 SV=1	ilvN	1.5192	0.00198596	Up
	extracellular region	Q2YQA0	Isocitrate lyase and phosphorylmutase:Isocitrate lyase OS=Brucella abortus (strain 2308) OX=359391 GN=BAB1_1631 PE=1 SV=1	BAB1_1631	0.2819	0.0267626	Down
	nucleoid	Q2YQT2	Ferritin:DNA-binding protein Dps OS=Brucella abortus (strain 2308) OX=359391 GN=BAB1_2150 PE=3 SV=1	BAB1_2150	3.315	0.0016365	Up
Molecular Function	catalytic activity	Q2YJH4	Zinc import ATP-binding protein ZnuC OS=Brucella abortus (strain 2308) OX=359391 GN=znuC PE=3 SV=1	znuC	0.5297	0.00796785	Down
	catalytic activity	Q2YPI2	Pantothenate synthetase OS=Brucella abortus (strain 2308) OX=359391 GN=panC PE=3 SV=1	panC	0.4046	0.0279559	Down
	catalytic activity	Q2YPH7	Uncharacterized protein OS=Brucella abortus (strain 2308) OX=359391 GN=BAB1_0327 PE=4 SV=1	BAB1_0327	1.6539	0.0112171	Up
	catalytic activity	Q2YNZ1	Bifunctional uridylyltransferase/uridylyl-removing enzyme OS=Brucella abortus (strain 2308) OX=359391 GN=glnD PE=3 SV=1	glnD	0.1124	0.0261347	Down
	catalytic activity	Q2YP51	Methionine synthase OS=Brucella abortus (strain 2308) OX=359391 GN=BAB1_0188 PE=4 SV=1	BAB1_0188	0.4643	0.00666619	Down
	catalytic activity	Q2YQS6	Endoribonuclease YbeY OS=Brucella abortus (strain 2308) OX=359391 GN=ybeY PE=3 SV=2	ybeY	0.3607	0.0294126	Down
	catalytic activity	Q2YQA0	Isocitrate lyase and phosphorylmutase:Isocitrate lyase OS=Brucella abortus (strain 2308) OX=359391 GN=BAB1_1631 PE=1 SV=1	BAB1_1631	0.2819	0.0267626	Down
	catalytic activity	Q2YQM4	Amino acid-binding ACT:Acetolactate synthase, small subunit OS=Brucella abortus (strain 2308) OX=359391 GN=ilvN PE=4 SV=1	ilvN	1.5192	0.00198596	Up
	catalytic activity	Q2YQX4	Nucleotidyl transferase OS=Brucella abortus (strain 2308) OX=359391 GN=BAB1_2103 PE=4 SV=1	BAB1_2103	0.3986	0.000777958	Down
	catalytic activity	Q2YQZ2	Imidazoleglycerol-phosphate dehydratase OS=Brucella abortus (strain 2308) OX=359391 GN=hisB PE=3 SV=1	hisB	0.3653	0.0254091	Down
	catalytic activity	Q2YR72	ATP/GTP-binding site motif A (P-loop):ABC transporter:AAA ATPase OS=Brucella abortus (strain 2308) OX=359391 GN=ftsE PE=4 SV=1	ftsE	0.5654	0.025323	Down
	catalytic activity	Q2YR07	Uroporphyrinogen decarboxylase OS=Brucella abortus (strain 2308) OX=359391 GN=hemE PE=3 SV=1	hemE	0.6058	0.0223762	Down
	catalytic activity	Q2YR87	Argininosuccinate lyase OS=Brucella abortus (strain 2308) OX=359391 GN=argH PE=3 SV=1	argH	0.618	0.0187675	Down
	catalytic activity	Q2YR95	6-carboxy-5,6,7,8-tetrahydropterin synthase OS=Brucella abortus (strain 2308) OX=359391 GN=BAB1_1974 PE=3 SV=1	BAB1_1974	0.2461	0.000307708	Down
	catalytic activity	Q2YRL8	Beta-lactamase-like OS=Brucella abortus (strain 2308) OX=359391 GN=BAB1_1534 PE=4 SV=1	BAB1_1534	0.2902	0.038186	Down
	catalytic activity	Q2YRR5	Anthranilate phosphoribosyltransferase OS=Brucella abortus (strain 2308) OX=359391 GN=trpD PE=3 SV=1	trpD	0.5452	0.0461515	Down
	catalytic activity	Q2YPV8	Lipoyl synthase OS=Brucella abortus (strain 2308) OX=359391 GN=lipA PE=3 SV=1	lipA	0.1384	0.00077772	Down
	catalytic activity	Q2YNF6	NADH-quinone oxidoreductase subunit H OS=Brucella abortus (strain 2308) OX=359391 GN=nuoH PE=3 SV=1	nuoH	0.3382	0.0399342	Down
	catalytic activity	Q2YP10	Phosphoenolpyruvate-dependent sugar phosphotransferase system, EIIA 2:PTS IIA-like nitrogen-regulatory protein PtsN OS=Brucella abortus (strain 2308) OX=359391 GN=BAB1_0160 PE=4 SV=1	BAB1_0160	0.2688	0.0239533	Down
	catalytic activity	Q2YLM3	Glutamate 5-kinase OS=Brucella abortus (strain 2308) OX=359391 GN=proB PE=3 SV=1	proB	0.2611	0.000859839	Down
	catalytic activity	Q2YME7	Cytokinin riboside 5'-monophosphate phosphoribohydrolase OS=Brucella abortus (strain 2308) OX=359391 GN=BAB1_0465 PE=3 SV=1	BAB1_0465	0.5735	0.00903419	Down
	catalytic activity	Q2YLY1	Polyphenol oxidase OS=Brucella abortus (strain 2308) OX=359391 GN=BAB1_1546 PE=3 SV=1	BAB1_1546	1.7905	0.0185899	Up
	catalytic activity	Q2YIK0	Protein-methionine-sulfoxide reductase catalytic subunit MsrP OS=Brucella abortus (strain 2308) OX=359391 GN=msrP PE=3 SV=1	msrP	0.5061	0.0349281	Down
	catalytic activity	Q2YKX6	Bifunctional protein PutA OS=Brucella abortus (strain 2308) OX=359391 GN=BAB2_0518 PE=3 SV=1	BAB2_0518	1.8915	0.0385937	Up
	catalytic activity	Q2YN36	CDP-alcohol phosphatidyltransferase:NADH-ubiquinone oxidoreductase, chain 4:CDP-diacylglycerol--glycerol-3-phosphate 3-phosph OS=Brucella abortus (strain 2308) OX=359391 GN=pgsA PE=3 SV=1	pgsA	0.6194	0.015503	Down
	catalytic activity	Q2YLN2	Glutaredoxin OS=Brucella abortus (strain 2308) OX=359391 GN=grxC PE=3 SV=1	grxC	2.2194	0.00711342	Up
	catalytic activity	Q2YJ31	tRNA-specific adenosine deaminase OS=Brucella abortus (strain 2308) OX=359391 GN=tadA PE=3 SV=1	tadA	0.4618	0.00486269	Down
	catalytic activity	Q2YLM4	tRNA N6-adenosine threonylcarbamoyltransferase OS=Brucella abortus (strain 2308) OX=359391 GN=tsaD PE=3 SV=1	tsaD	0.403	0.0219172	Down
	catalytic activity	Q2YN64	Ribosomal RNA large subunit methyltransferase J OS=Brucella abortus (strain 2308) OX=359391 GN=rlmJ PE=3 SV=1	rlmJ	0.6622	0.00863122	Down
	binding	Q2YQS6	Endoribonuclease YbeY OS=Brucella abortus (strain 2308) OX=359391 GN=ybeY PE=3 SV=2	ybeY	0.3607	0.0294126	Down
	binding	Q2YRX8	ATP/GTP-binding site motif A (P-loop):ABC transporter:AAA ATPase OS=Brucella abortus (strain 2308) OX=359391 GN=BAB1_1595 PE=4 SV=1	BAB1_1595	0.5702	0.0266995	Down
	binding	Q2YLN2	Glutaredoxin OS=Brucella abortus (strain 2308) OX=359391 GN=grxC PE=3 SV=1	grxC	2.2194	0.00711342	Up
	binding	Q2YQA0	Isocitrate lyase and phosphorylmutase:Isocitrate lyase OS=Brucella abortus (strain 2308) OX=359391 GN=BAB1_1631 PE=1 SV=1	BAB1_1631	0.2819	0.0267626	Down
	binding	Q2YLM4	tRNA N6-adenosine threonylcarbamoyltransferase OS=Brucella abortus (strain 2308) OX=359391 GN=tsaD PE=3 SV=1	tsaD	0.403	0.0219172	Down
	binding	Q2YJH4	Zinc import ATP-binding protein ZnuC OS=Brucella abortus (strain 2308) OX=359391 GN=znuC PE=3 SV=1	znuC	0.5297	0.00796785	Down
	binding	Q2YPH7	Uncharacterized protein OS=Brucella abortus (strain 2308) OX=359391 GN=BAB1_0327 PE=4 SV=1	BAB1_0327	1.6539	0.0112171	Up
	binding	Q2YQX4	Nucleotidyl transferase OS=Brucella abortus (strain 2308) OX=359391 GN=BAB1_2103 PE=4 SV=1	BAB1_2103	0.3986	0.000777958	Down
	binding	Q2YR72	ATP/GTP-binding site motif A (P-loop):ABC transporter:AAA ATPase OS=Brucella abortus (strain 2308) OX=359391 GN=ftsE PE=4 SV=1	ftsE	0.5654	0.025323	Down
	binding	Q2YLY1	Polyphenol oxidase OS=Brucella abortus (strain 2308) OX=359391 GN=BAB1_1546 PE=3 SV=1	BAB1_1546	1.7905	0.0185899	Up
	binding	Q2YQT2	Ferritin:DNA-binding protein Dps OS=Brucella abortus (strain 2308) OX=359391 GN=BAB1_2150 PE=3 SV=1	BAB1_2150	3.315	0.0016365	Up
	binding	Q2YKX6	Bifunctional protein PutA OS=Brucella abortus (strain 2308) OX=359391 GN=BAB2_0518 PE=3 SV=1	BAB2_0518	1.8915	0.0385937	Up
	binding	Q2YP51	Methionine synthase OS=Brucella abortus (strain 2308) OX=359391 GN=BAB1_0188 PE=4 SV=1	BAB1_0188	0.4643	0.00666619	Down
	binding	Q2YN94	Transcriptional repressor NrdR OS=Brucella abortus (strain 2308) OX=359391 GN=nrdR PE=3 SV=1	nrdR	0.5346	0.00388078	Down
	binding	Q2YQZ2	Imidazoleglycerol-phosphate dehydratase OS=Brucella abortus (strain 2308) OX=359391 GN=hisB PE=3 SV=1	hisB	0.3653	0.0254091	Down
	binding	Q2YPV8	Lipoyl synthase OS=Brucella abortus (strain 2308) OX=359391 GN=lipA PE=3 SV=1	lipA	0.1384	0.00077772	Down
	binding	Q2YK00	Cell division topological specificity factor OS=Brucella abortus (strain 2308) OX=359391 GN=minE PE=3 SV=1	minE	0.0518	0.0344852	Down
	binding	Q2YJ31	tRNA-specific adenosine deaminase OS=Brucella abortus (strain 2308) OX=359391 GN=tadA PE=3 SV=1	tadA	0.4618	0.00486269	Down
	binding	Q2YR95	6-carboxy-5,6,7,8-tetrahydropterin synthase OS=Brucella abortus (strain 2308) OX=359391 GN=BAB1_1974 PE=3 SV=1	BAB1_1974	0.2461	0.000307708	Down
	binding	Q2YPC1	Translation initiation factor IF-1 OS=Brucella abortus (strain 2308) OX=359391 GN=infA PE=2 SV=1	infA	52.8113	0.000207497	Up
	binding	Q2YIK0	Protein-methionine-sulfoxide reductase catalytic subunit MsrP OS=Brucella abortus (strain 2308) OX=359391 GN=msrP PE=3 SV=1	msrP	0.5061	0.0349281	Down
	transporter activity	Q2YQB7	Bacterial inner-membrane translocator:Voltage-dependent potassium channel OS=Brucella abortus (strain 2308) OX=359391 GN=rbsC-2 PE=3 SV=1	rbsC-2	1.6914	0.0215344	Up
	transporter activity	Q2YJH4	Zinc import ATP-binding protein ZnuC OS=Brucella abortus (strain 2308) OX=359391 GN=znuC PE=3 SV=1	znuC	0.5297	0.00796785	Down
	transporter activity	Q2YP76	Substrate-binding region of ABC-type glycine betaine transport system OS=Brucella abortus (strain 2308) OX=359391 GN=BAB1_0226 PE=1 SV=1	BAB1_0226	3.2103	0.00811134	Up
	transporter activity	Q2YRX8	ATP/GTP-binding site motif A (P-loop):ABC transporter:AAA ATPase OS=Brucella abortus (strain 2308) OX=359391 GN=BAB1_1595 PE=4 SV=1	BAB1_1595	0.5702	0.0266995	Down
	transporter activity	Q2YQP2	Putative fluoride ion transporter CrcB OS=Brucella abortus (strain 2308) OX=359391 GN=crcB PE=3 SV=1	crcB	9.6748	0.0193078	Up
	transporter activity	Q2YP10	Phosphoenolpyruvate-dependent sugar phosphotransferase system, EIIA 2:PTS IIA-like nitrogen-regulatory protein PtsN OS=Brucella abortus (strain 2308) OX=359391 GN=BAB1_0160 PE=4 SV=1	BAB1_0160	0.2688	0.0239533	Down
	molecular function regulator	Q2YIP3	Response regulator receiver:Sigma-54 factor interaction domain:Helix-turn-helix, Fis-type:AAA ATPase OS=Brucella abortus (strain 2308) OX=359391 GN=BAB2_0081 PE=4 SV=1	BAB2_0081	2.0462	0.0439004	Up
	molecular function regulator	Q2YP10	Phosphoenolpyruvate-dependent sugar phosphotransferase system, EIIA 2:PTS IIA-like nitrogen-regulatory protein PtsN OS=Brucella abortus (strain 2308) OX=359391 GN=BAB1_0160 PE=4 SV=1	BAB1_0160	0.2688	0.0239533	Down
	molecular transducer activity	Q2YRX8	ATP/GTP-binding site motif A (P-loop):ABC transporter:AAA ATPase OS=Brucella abortus (strain 2308) OX=359391 GN=BAB1_1595 PE=4 SV=1	BAB1_1595	0.5702	0.0266995	Down
