# Supplementary material for: Evaluation and Differential Diagnosis of a Genetic Marked Brucella Vaccine A19ΔvirB12 for Cattle
Source: Front Immunol. 2021 Jun 7;12:679560. doi: 10.3389/fimmu.2021.679560 (PMC8215367; doi:10.3389/fimmu.2021.679560)
Supplement: Supplementary Table 6 — Specific proteins identified only in S2308. [file Table_6.xlsx]

## Sheet: Sheet1
Protein accession	Protein description	Gene name	Subcellular localization	COG category
Q2YP16	Uncharacterized protein	BAB1_0154	Unknown	[S] Function unknown
Q2YJ79	Type IV secretion system protein virB9	virB9	CytoplasmicMembrane	[U] Intracellular trafficking, secretion, and vesicular transport
Q2YM58	MaoC-like dehydratase	BAB1_1555	Unknown	[I] Lipid transport and metabolism
Q2YJ83	Type IV secretion system putative outer membrane lipoprotein BAB2_0057	BAB2_0057	Unknown	[M] Cell wall/membrane/envelope biogenesis
Q2YMA0	Polysaccharide deacetylase	BAB1_0403	Unknown	[G] Carbohydrate transport and metabolism
Q2YIT8	Type IV secretion system protein virB4	virB4	CytoplasmicMembrane	[U] Intracellular trafficking, secretion, and vesicular transport
Q2YJN4	Nitroreductase family	BAB2_1015	Unknown	[C] Energy production and conversion
Q2YL82	ABC transporter:AAA ATPase	BAB2_0027	CytoplasmicMembrane	[E] Amino acid transport and metabolism
Q2YRA8	30S ribosomal protein S14	rpsN	Cytoplasmic	[J] Translation, ribosomal structure, and biogenesis
Q2YKU7	ATP/GTP-binding site motif A (P-loop):ABC transporter:AAA ATPase	BAB2_0551	CytoplasmicMembrane	[P] Inorganic ion transport and metabolism
Q2YK16	Aromatic amino acid permease:Amino acid/polyamine transporter, family I:Domain found in permeases	BAB2_0864	CytoplasmicMembrane	[E] Amino acid transport and metabolism
Q2YK49	Zinc-containing alcohol dehydrogenase superfamily	BAB2_0831	Cytoplasmic	[C] Energy production and conversion
Q2YM32	Sugar transporter:Citrate-proton symport:General substrate transporter:Sugar transporter superfamily:Major facilitator superf	BAB1_1471	Unknown	[E] Amino acid transport and metabolism;[G] Carbohydrate transport and metabolism;[P] Inorganic ion transport and metabolism
Q2YL83	ATP/GTP-binding site motif A (P-loop):ABC transporter:AAA ATPase	BAB2_0026	CytoplasmicMembrane	[E] Amino acid transport and metabolism
Q2YPC1	Translation initiation factor IF-1	infA	Cytoplasmic	[J] Translation, ribosomal structure, and biogenesis
Q2YJ82	Type IV secretion system protein VirB11	virB11	Cytoplasmic	[N] Cell motility; [U] Intracellular trafficking, secretion, and vesicular transport
Q2YL56	Protein kinase:General substrate transporter:Sugar transporter superfamily:Major facilitator superfamily (MFS)	BAB2_0348	CytoplasmicMembrane	[E] Amino acid transport and metabolism;[G] Carbohydrate transport and metabolism;[P] Inorganic ion transport and metabolism
Q2YLV4	Cys/Met metabolism pyridoxal-phosphate-dependent enzymes	BAB1_1966	Cytoplasmic	[E] Amino acid transport and metabolism
Q2YJC1	Bacterial regulatory protein, GntR family	BAB2_1138	Cytoplasmic	[K] Transcription
Q2YK55	Shikimate/quinate 5-dehydrogenase	BAB2_0825	Cytoplasmic	[E] Amino acid transport and metabolism
Q2YPG7	Uncharacterized protein	BAB1_0337	Unknown	[K] Transcription
Q2YRZ7	Bacterial regulatory protein, DeoR family	BAB1_1747	Cytoplasmic	[K] Transcription
Q2YJS4	Binding-protein-dependent transport systems inner membrane component	BAB2_0972	CytoplasmicMembrane	[P] Inorganic ion transport and metabolism
Q2YJE7	Xylose import ATP-binding protein XylG	xylG	CytoplasmicMembrane	[G] Carbohydrate transport and metabolism
Q2YR44	CBS domain:CBS:Transporter associated domain	BAB1_2028	CytoplasmicMembrane	[P] Inorganic ion transport and metabolism
Q2YR10	Uncharacterized protein	BAB1_2064	Cytoplasmic	[O] Posttranslational modification, protein turnover, chaperones
